# Supplementary material for: MicroRNAome of Porcine Pre- and Postnatal Development
Source: PLoS One. 2010 Jul 12;5(7):e11541. doi: 10.1371/journal.pone.0011541 (PMC2902522; doi:10.1371/journal.pone.0011541)
Supplement: Table S3 — Counts and kinds of low (counts <3) vs. high-copy (counts ≥3) sequenced sequences (sequ-seqs). (0.02 MB XLS) [file pone.0011541.s010.xls]

## Sheet: Table S3
Supplementary Table S3. Counts and kinds of low (counts < 3 ) vs. high-copy (counts ≥ 3 ) sequenced sequences (sequ-seqs)
		E30d	E45d	E60d	E75d	E90d	E105d	Birth	30d	120d	180d	Average of ten libraries	Counts/Kinds
Counts of sequ-seqs	# total	668334	442319	3211952	4040238	4228426	4490799	3796953	2131539	4722609	3408171	3114134	\
	# counts < 3	281133	344279	478610	999634	424181	419114	426771	227392	295384	380932	427743	\
	%	42.1	77.8	14.9	24.7	10	9.3	11.2	10.7	6.3	11.2	21.82	\
	# counts ≥ 3	387201	98040	2733342	3040604	3804245	4071685	3370182	1904147	4427225	3027239	2686391	\
	%	57.9	22.2	85.1	75.3	90	90.7	88.8	89.3	93.7	88.8	78.18	\
Kinds of sequ-seqs	# total	282720	344010	487481	1015942	434075	428336	433874	231814	306021	386178	435045	\
	# counts < 3	269832	338336	451078	922807	397820	394321	402860	213603	271539	361534	402373	1.06305
	%	95.4	98.4	92.5	90.8	91.6	92.1	92.9	92.1	88.7	93.6	92.81	\
	# counts ≥ 3	12888	5674	36403	93135	36255	34015	31014	18211	34482	24644	32672.1	82.2228
	%	4.6	1.6	7.5	9.2	8.4	7.9	7.1	7.9	11.3	6.4	7.19	\
