# Supplementary material for: MicroRNAome of Porcine Pre- and Postnatal Development
Source: PLoS One. 2010 Jul 12;5(7):e11541. doi: 10.1371/journal.pone.0011541 (PMC2902522; doi:10.1371/journal.pone.0011541)
Supplement: Table S4 — Distribution of counts and kinds of sequ-seqs originating from known RNA classes in different libraries. (0.03 MB XLS) [file pone.0011541.s011.xls]

## Sheet: Sheet1
Supplementary Table S4. Distribution of counts and kinds of sequ-seqs originating from known RNA classes in different libraries
(1). For "# counts" and “# kinds” , there is overlapping in mapping of sequ-seqs with mRNA, rRNA, tRNA, snRNA, snoRNA and repeats. (2). Data set E75d* has large offset compared to other data sets. (3). “mappable sequences” includes all unclassified sequences including known and undiscovered miRNAs.
RNA class	% average	E30d		E45d		E60d		E75d*		E90d		E105d		Birth		30d		120d		180d		10-library total
		# counts	% of total	# counts	% of total	# counts	% of total	# counts	% of total	# counts	% of total	# counts	% of total	# counts	% of total	# counts	% of total	# counts	% of total	# counts	% of total
total	\	309053	\	80852	\	2308862	\	2634735	\	3433491	\	3710407	\	3153012	\	1718989	\	4219176	\	2738056	\	24306633
mRNA	0.206363	1111	0.4	210	0.3	6672	0.3	15710	0.6	6476	0.2	3830	0.1	4085	0.1	2389	0.1	6468	0.2	3209	0.1	50160
rRNA	0.179984	319	0.1	80	0.1	1194	0.1	30928	1.2	943	0	1125	0	1806	0.1	1441	0.1	4410	0.1	1502	0.1	43748
tRNA	0.0932544	283	0.1	0	0	1346	0.1	4013	0.2	1033	0	916	0	1667	0.1	5383	0.3	6363	0.2	1663	0.1	22667
snRNA	0.010133	33	0	0	0	127	0	764	0	128	0	124	0	226	0	334	0	688	0	39	0	2463
snoRNA	0.035661	54	0	5	0	332	0	5553	0.2	253	0	267	0	342	0	554	0	1139	0	169	0	8668
repeats	0.725312	2477	0.8	515	0.6	8463	0.4	74248	2.8	5920	0.2	7211	0.2	12024	0.4	11395	0.7	45179	1.1	8867	0.3	176299
mappable sequences	98.8655	305112	98.7	80106	99.1	2292311	99.3	2511488	95.3	3419955	99.6	3698133	99.7	3135164	99.4	1702347	99	4162106	98.6	2724161	99.5	24030883
RNA class	% average	# kinds	% of total	# kinds	% of total	# kinds	% of total	# kinds	% of total	# kinds	% of total	# kinds	% of total	# kinds	% of total	# kinds	% of total	# kinds	% of total	# kinds	% of total	10-library total
total	\	5767	\	3175	\	11998	\	52346	\	12263	\	11116	\	12496	\	7949	\	22287	\	12943	\	152340
mRNA	1.12511	54	0.9	20	0.6	146	1.2	702	1.3	97	0.8	97	0.9	144	1.2	100	1.3	247	1.1	107	0.8	1714
rRNA	1.51897	45	0.8	21	0.7	129	1.1	1114	2.1	111	0.9	129	1.2	202	1.6	134	1.7	309	1.4	120	0.9	2314
tRNA	1.30957	48	0.8	0	0	159	1.3	393	0.8	140	1.1	130	1.2	199	1.6	245	3.1	494	2.2	187	1.4	1995
snRNA	0.098464	5	0.1	0	0	10	0.1	63	0.1	10	0.1	12	0.1	11	0.1	12	0.2	21	0.1	6	0	150
snoRNA	0.352501	11	0.2	1	0	37	0.3	241	0.5	31	0.3	32	0.3	35	0.3	42	0.5	83	0.4	24	0.2	537
repeats	7.13601	188	3.3	49	1.5	681	5.7	4261	8.1	592	4.8	633	5.7	1115	8.9	701	8.8	1952	8.8	699	5.4	10871
mappable sequences	90.2035	5473	94.9	3100	97.6	11037	92	46420	88.7	11456	93.4	10263	92.3	11071	88.6	6939	87.3	19712	88.4	11945	92.3	137416
