# Supplementary material for: MicroRNAome of Porcine Pre- and Postnatal Development
Source: PLoS One. 2010 Jul 12;5(7):e11541. doi: 10.1371/journal.pone.0011541 (PMC2902522; doi:10.1371/journal.pone.0011541)
Supplement: Table S5 — Statistics based on the counts and kinds of the mappable sequences. (0.03 MB XLS) [file pone.0011541.s012.xls]

## Sheet: Sheet1
Supplementary Table S5. Statistics based on the counts and kinds of the mappable sequences
There is overlapping with the sequ-seqs mapped to pre-miRNAs (i.e., one specific sequ-seq may both mapped to porcine and other mammalian pre-miRNAs).
By counts of sequences	Average of % (by count#)	E30d		E45d		E60d		E75d		E90d		E105d		Birth		30d		120d		180d
		# counts	% of mappable	# counts	% of mappable	# counts	% of mappable	# counts	% of mappable	# counts	% of mappable	# counts	% of mappable	# counts	% of mappable	# counts	% of mappable	# counts	% of mappable	# counts	% of mappable
raw	\	9331178	\	12661376	\	8779842	\	11402799	\	8535845	\	8125393	\	8495993	\	7259981	\	11937671	\	7099069	\
mappable	\	305112	\	80106	\	2292311	\	2511488	\	3419955	\	3698133	\	3135164	\	1702347	\	4162106	\	2724161	\
1. mapped to known porcine pre-miRNAs, which map to pig genome & EST	73.27	215043	70.5	48234	60.2	1882716	82.1	703979	28	2787853	81.5	3088004	83.5	2377948	75.8	1454784	85.5	3395915	81.6	2288141	84
2. mapped to known porcine pre-miRNAs, which do not map to pig genome & EST	1.73	21358	7	5187	6.5	7977	0.3	13922	0.6	11190	0.3	12657	0.3	18120	0.6	4914	0.3	42570	1	11475	0.4
3. mapped to mammalian (excluded pig) pre-miRNAs, which map to pig genome & EST (PN(a))	10.66	19409	6.4	8934	11.2	245824	10.7	125382	5	429082	12.5	437076	11.8	565933	18.1	167374	9.8	464083	11.2	270230	9.9
4. mapped to mammalian (excluded pig) pre-miRNAs, which do not map to pig genome & EST (PN(b))	73.99	135995	44.6	46085	57.5	1878681	82	761076	30.3	2928760	85.6	3211587	86.8	2743258	87.5	1559529	91.6	3548744	85.3	2416770	88.7
5. predicted hairpins mapped to pig genome & EST only (PC)	1.45	2621	0.9	1669	2.1	17633	0.8	109634	4.4	34839	1	22750	0.6	45400	1.4	18427	1.1	41373	1	33054	1.2
6. not accounted for by the above categories (remain)	11.96	42107	13.8	15040	18.8	124077	5.4	1481387	59	141340	4.1	125147	3.4	111370	3.6	47358	2.8	194989	4.7	109669	4
By kinds of sequences	Average of % (by sequence)	E30d		E45d		E60d		E75d		E90d		E105d		Birth		30d		120d		180d
		# sequences	% of mappable	# sequences	% of mappable	# sequences	% of mappable	# sequences	% of mappable	# sequences	% of mappable	# sequences	% of mappable	# sequences	% of mappable	# sequences	% of mappable	# sequences	% of mappable	# sequences	% of mappable
mappable	\	5473	\	3100	\	11037	\	46420	\	11456	\	10263	\	11071	\	6939	\	19712	\	11945	\
1. mapped to known porcine pre-miRNAs, which map to pig genome & EST	19.1274	1148	20.9757	663	21.3871	2250	20.386	2328	5.01508	2409	21.0283	2288	22.2937	2299	20.766	1703	24.5424	3788	19.2167	1871	15.6635
2. mapped to known porcine pre-miRNAs, which do not map to pig genome & EST	2.02495	181	3.30714	134	4.32258	156	1.41343	275	0.592417	149	1.30063	156	1.52002	210	1.89685	119	1.71494	481	2.44014	208	1.74131
3. mapped to mammalian (excluded pig) pre-miRNAs, which map to pig genome & EST (PN(a))	13.4802	569	10.3965	318	10.2581	1588	14.388	2244	4.83412	1735	15.1449	1709	16.6521	1816	16.4032	1145	16.5009	3164	16.0511	1693	14.1733
4. mapped to mammalian (excluded pig) pre-miRNAs, which do not map to pig genome & EST (PN(b))	22.3303	1152	21.0488	655	21.129	2642	23.9377	3344	7.20379	2859	24.9564	2708	26.386	2936	26.5197	2031	29.2693	4498	22.8186	2393	20.0335
5. predicted hairpins mapped to pig genome & EST only (PC)	6.32184	228	4.16591	113	3.64516	587	5.31847	4054	8.7333	682	5.95321	528	5.14469	714	6.44928	570	8.21444	1422	7.21388	1001	8.38008
6. not accounted for by the above categories (remain)	53.6193	3084	56.3494	1769	57.0645	5864	53.1304	34259	73.8022	5861	51.161	5091	49.6054	5367	48.478	2903	41.836	9897	50.208	6517	54.5584
