# Supplementary material for: MicroRNAome of Porcine Pre- and Postnatal Development
Source: PLoS One. 2010 Jul 12;5(7):e11541. doi: 10.1371/journal.pone.0011541 (PMC2902522; doi:10.1371/journal.pone.0011541)
Supplement: Table S6 — Profile of the known porcine miRNAs (miRBase 14.0). (0.09 MB XLS) [file pone.0011541.s013.xls]

## Sheet: Sheet1
Supplementary Table S6. Profile of the known porcine miRNAs (miRBase 14.0)
(1). In "sequence in miRBase" column, "New", miRNA identiﬁed in this study and not reported in miRBase 13.0; "Diff", confirming miRNA sequences in miRBase 14.0, but different sequences are reported in our study; and "Yes", confirming miRNA sequences in miRBase14.0. (2). In "Relative abundance (logarithmic transformed)" column, for comparisons of the various libraries, the counts of the most abund…
Pre-miRNA ID	Pre-miRNA name	Unique miRNA ID	Pre-miRNA arm	Most abundant sequence	Length (nt)	Sequence in miRBase	Genomic location of pre-miRNA based on Sscrofa9 genome assembly								Most abundant sequences																				Most abundant sequence in libraries expressed			All isomiRs											All isomiRs in libraries expressed
							1st location				2nd location				Counts										Relative abundance (logarithmic transformed)										Six prenatal libraries	Four postnatal libraries	Total ten libraries	Number	Counts										Six prenatal libraries
							Chromosome	Strand	Start	End	Chromosome	Strand	Start	End	E30d	E45d	E60d	E75d	E90d	E105d	Birth	30d	120d	180d	E30d	E45d	E60d	E75d	E90d	E105d	Birth	30d	120d	180d					E30d	E45d	E60d	E75d	E90d	E105d	Birth	30d	120d	180d
1	let-7c	1	5p	TGAGGTAGTAGGTTGTATGGTT	22	Yes	13	+	130665021	130665114					8444	1913	103258	13200	102651	132853	105918	6827	120975	51853	-5.17527	-5.388	-4.47248	-7.57186	-5.05816	-4.79889	-4.88752	-7.96206	-5.10453	-5.71524	6	4	10	483	17993	7108	387338	65124	448153	667786	465000	28814	587235	246390	6
2	let-7f	2	5p	TGAGGTAGTAGATTGTATAGTT	22	Yes	X	-	45720363	45720445					1244	1329	91093	5908	116595	114314	77852	8300	125443	57427	-7.93821	-5.9135	-4.65332	-8.73166	-4.8744	-5.01572	-5.33166	-7.6802	-5.05221	-5.56794	6	4	10	396	7445	5792	309407	27418	372887	454040	300922	26229	373032	162679	6
3	let-7i	3	5p	TGAGGTAGTAGTTTGTGCTGTT	22	Diff	5	+	26807364	26807448					146	90	7408	1677	12014	11150	8950	534	11107	6314	-11.0292	-9.79777	-8.2735	-10.5484	-8.15312	-8.37361	-8.45244	-11.6384	-8.5497	-8.75304	6	4	10	204	229	191	13961	5240	22580	21776	19437	1489	25017	13136	6
3	let-7i	4	3p	CTGCGCAAGCTACTGCCTTG	20	New	5	+	26807364	26807448													3										-20.4039		0	1	1	1									3		0
4	mir-1a	5	5p	ACATACTTCTTTATGTGCCCAT	22	New	17	+	64096222	64096329												7										-17.8917			0	1	1	5								18	8	3	0
4	mir-1a	6	3p	TGGAATGTAAAGAAGTATGTAT	22	Diff	17	+	64096222	64096329					5269	4780	136533	12804	479919	599628	1259356	1115061	1516477	1275970	-5.85567	-4.06683	-4.06948	-7.6158	-2.83311	-2.62466	-1.31585	-0.610403	-1.45659	-1.09422	6	4	10	617	8010	8298	174774	31537	583351	712339	1491922	1335868	1925219	1562246	6
5	mir-7	7	5p	TGGAAGACTAGTGATTTTGTTGT	23	Diff											41	33	29	32	61	50	267	765			-15.7708	-16.2157	-16.8476	-16.8184	-15.6494	-15.0552	-13.9282	-11.7981	4	4	8	59	11		120	131	71	65	138	175	634	1832	5
5	mir-7	8	3p	CAACAAATCACAGTCTGCCATA	22	New														3	3		7							-20.2334	-19.9951		-19.1815		1	2	3	4						3	3	8	13		1
6	mir-9-1	9	5p	TCTTTGGTTATCTAGCTGTATGA	23	Yes	4	-	97746791	97746879	4	+	97531326	97531414	111	9	459	127	236	352	352	115	599	320	-11.4246	-13.1197	-12.286	-14.2714	-13.8229	-13.3589	-13.1207	-13.8536	-12.7625	-13.0555	6	4	10	52	212	12	853	552	429	652	717	254	1135	551	6
6	mir-9-1	10	3p	ATAAAGCTAGATAACCGAAAGT	22	New	4	-	97746791	97746879	4	+	97531326	97531414	72	14	94	21	43	53	79	87	68		-12.0491	-12.4823	-14.5738	-16.8678	-16.2793	-16.0904	-15.2763	-14.2562	-15.9014		6	3	9	36	177	26	256	162	103	112	168	158	168	43	6
7	mir-9-2	9	5p	TCTTTGGTTATCTAGCTGTATGA	23	Yes	2	-	85597097	85597183					111	9	459	127	236	352	352	115	599	320	-11.4246	-13.1197	-12.286	-14.2714	-13.8229	-13.3589	-13.1207	-13.8536	-12.7625	-13.0555	6	4	10	52	212	12	853	552	429	652	717	254	1135	551	6
7	mir-9-2	10	3p	ATAAAGCTAGATAACCGAAAGT	22	New	2	-	85597097	85597183					72	14	94	21	43	53	79	87	68		-12.0491	-12.4823	-14.5738	-16.8678	-16.2793	-16.0904	-15.2763	-14.2562	-15.9014		6	3	9	36	177	26	256	162	103	112	168	158	168	43	6
8	mir-15a	11	5p	TAGCAGCACATAATGGTTTGT	21	Yes	11	+	17602978	17603056							9	6	5	14	7		57	23			-17.9584	-18.6751	-19.3836	-18.011	-18.7728		-16.156	-16.8538	4	3	7	11			15	16	8	21	17	4	128	39	4
9	mir-15b	12	5p	TAGCAGCACATCATGGTTTA	20	Diff	13	+	78787511	78787608							4	6	5	10	9		53	14			-19.1284	-18.6751	-19.3836	-18.4964	-18.4102		-16.261	-17.57	4	3	7	13			22	39	25	19	18	3	164	48	4
9	mir-15b	13	3p	CGAATCATTATTTGCTGCTCTA	22	New	13	+	78787511	78787608										3	3		5							-20.2334	-19.9951		-19.667		1	2	3	3						3	3		12		1
10	mir-16-1	14	5p	TAGCAGCACGTAAATATTGGCG	22	Yes	11	+	17603121	17603199					7		68	115	99	102	66	17	372	166	-15.4116		-15.0409	-14.4146	-15.0762	-15.1459	-15.5357	-16.6116	-13.4497	-14.0023	5	4	9	54	7		92	394	137	160	96	36	618	252	5
11	mir-16-2	14	5p	TAGCAGCACGTAAATATTGGCG	22	Yes	13	+	78787668	78787744					7		68	115	99	102	66	17	372	166	-15.4116		-15.0409	-14.4146	-15.0762	-15.1459	-15.5357	-16.6116	-13.4497	-14.0023	5	4	9	55	7		92	401	137	160	96	36	618	252	5
11	mir-16-2	15	3p	ACCAATATTATTGTGCTGCTTT	22	New	13	+	78787668	78787744												3										-19.1141			0	1	1	1								3			0
12	mir-17	16	5p	CAAAGTGCTTACAGTGCAGGTAG	23	Yes	11	+	60972458	60972534					60	4	78	25	60	55	38	44	57	20	-12.3121	-14.2896	-14.843	-16.6163	-15.7987	-16.037	-16.3322	-15.2397	-16.156	-17.0555	6	4	10	26	163	4	202	68	152	161	89	121	139	49	6
12	mir-17	17	3p	ACTGCAGTGAAGGCACTTGTAG	22	New	11	+	60972458	60972534					17		39	7	41	46	38	12	46		-14.1315		-15.843	-18.4528	-16.348	-16.2948	-16.3322	-17.1141	-16.4653		5	3	8	10	34		103	16	81	82	68	15	90	19	5
13	mir-18	18	5p	TAAGGTGCATCTAGTGCAGAT	21	Diff	11	+	60972593	60972684							4		4	5	3		9	3			-19.1284		-19.7055	-19.4964	-19.9951		-18.819	-19.7924	3	3	6	1			4		4	5	3		9	3	3
14	mir-19a	19	3p	TGTGCAAATCCATGCAAAACTG	22	Diff	11	+	60972741	60972822							4		8	8	4		20	3			-19.1284		-18.7055	-18.8184	-19.5801		-17.667	-19.7924	3	3	6	3			9		14	11	4		49	10	3
15	mir-20	20	5p	TAAAGTGCTTATAGTGCAGGTAG	23	Diff	11	+	60972911	60972981							11	4	7	9	9	3	27	9			-17.6689	-19.2601	-18.8982	-18.6484	-18.4102	-19.1141	-17.234	-18.2075	4	4	8	9			25	9	25	18	18	9	50	15	4
15	mir-20	21	3p	ACTGCATTATGAGCACTTAAAGT	23	New	11	+	60972911	60972981							4		4								-19.1284		-19.7055						2	0	2	1			4		4						2
16	mir-21	22	5p	TAGCTTATCAGACTGATGTTGA	22	Yes	12	+	34201565	34201656					34	13	509	157	705	900	704	116	4036	1124	-13.1315	-12.5892	-12.1368	-13.9655	-12.2441	-12.0046	-12.1207	-13.8411	-10.0102	-11.243	6	4	10	183	92	17	1264	615	1795	2224	2209	478	12612	3648	6
16	mir-21	23	3p	CAACAGCAGTCGATGGGCTGT	21	New	12	+	34201565	34201656							7					4	19				-18.321					-18.6991	-17.741		1	2	3	4			7					7	29		1
17	mir-23a	24	5p	GGGGTTCCTGGGGATGGGATT	21	New	2	-	56861159	56861228											4										-19.5801				0	1	1	2							7				0
17	mir-23a	25	3p	ATCACATTGCCAGGGATTTCCA	22	Diff	2	-	56861159	56861228					15		69	13	91	175	195	260	464	4	-14.3121		-15.0198	-17.5597	-15.1978	-14.3672	-13.9728	-12.6767	-13.1309	-19.3774	5	4	9	59	63		268	140	403	782	1003	1027	1964	395	5
18	mir-24	26	3p	TGGCTCAGTTCAGCAGGAACAG	22	Yes	2	-	56860821	56860892					20		84	40	217	493	378	15	270	187	-13.8971		-14.7361	-15.9382	-13.944	-12.8729	-13.0179	-16.7922	-13.9121	-13.8305	5	4	9	32	30		137	95	331	715	615	35	474	311	5
19	mir-26a	27	5p	TTCAAGTAATCCAGGATAGGCT	22	Yes									33		365	134	726	909	689	417	5121	2063	-13.1746		-12.6166	-14.194	-12.2017	-11.9902	-12.1517	-11.9952	-9.66667	-10.3669	5	4	9	127	42		591	518	1296	1513	1212	1013	8733	3419	5
20	mir-27a	28	5p	AGGGCTTAGCTGCTTGTGAGCA	22	New	2	-	56860970	56861051											4										-19.5801				0	1	1	1							4				0
20	mir-27a	29	3p	TTCACAGTGGCTAAGTTCCG	20	Diff	2	-	56860970	56861051							7	4	19	43	29	6	118	96			-18.321	-19.2601	-17.4576	-16.3921	-16.7221	-18.1141	-15.1062	-14.7924	4	4	8	27	15		201	145	446	703	455	91	876	614	5
21	mir-28	30	5p	AAGGAGCTCACAGTCTATTGA	21	Diff									6		12	3	16	16	28	10	29		-15.634		-17.5434	-19.6751	-17.7055	-17.8184	-16.7728	-17.3772	-17.1309		5	3	8	3	16		28	9	46	38	52	19	62		5
21	mir-28	31	3p	CACTAGATTGTGAGCTCCTGGA	22	New									4	3	49	943	47	36	36	40	123	54	-16.219	-14.7047	-15.5137	-11.379	-16.151	-16.6484	-16.4102	-15.3772	-15.0464	-15.6225	6	4	10	62	7	3	72	2779	60	52	62	66	228	95	6
22	mir-29b	32	3p	TAGCACCATTTGAAATCAGTGTT	23	Diff	18	+	16054349	16054429							5		5	13	6	3	67	29			-18.8064		-19.3836	-18.1179	-18.9951	-19.1141	-15.9228	-16.5194	3	4	7	12			5	11	8	13	6	3	130	42	4
23	mir-29c	33	5p	GACCGATTTCTCCTGGTGTT	20	New																4										-18.6991			0	1	1	1								4			0
23	mir-29c	34	3p	TAGCACCATTTGAAATCGGTTA	22	Yes											16	12	27	43	38	33	708	254			-17.1284	-17.6751	-16.9507	-16.3921	-16.3322	-15.6547	-12.5213	-13.3887	4	4	8	45	12	5	445	257	799	1191	561	214	6657	1812	6
24	mir-30a	35	5p	TGTAAACATCCTCGACTGGAAGC	23	Diff	1	-	53848998	53849104					30	7	233	109	539	963	532	52	620	297	-13.3121	-13.4823	-13.2642	-14.4919	-12.6314	-11.907	-12.5248	-14.9987	-12.7128	-13.1631	6	4	10	95	122	15	993	538	2216	3758	2296	257	3398	1755	6
24	mir-30a	36	3p	CTTTCAGTCGGATGTTTGCAGC	22	New	1	-	53848998	53849104					20	3	90	34	54	81	75	27	46	15	-13.8971	-14.7047	-14.6365	-16.1726	-15.9507	-15.4785	-15.3513	-15.9442	-16.4653	-17.4705	6	4	10	24	41	3	234	259	197	212	208	86	150	57	6
25	mir-30b	37	5p	TGTAAACATCCTACACTCAGCT	22	Yes	4	+	5733584	5733659									5	10	6	5	22	9					-19.3836	-18.4964	-18.9951	-18.3772	-17.5295	-18.2075	2	4	6	4				33	5	10	6	5	22	9	3
25	mir-30b	38	3p	CTGGGAGGTGGATGTTTACTT	21	New	4	+	5733584	5733659							4						5				-19.1284						-19.667		1	1	2	3			4				3		11		1
26	mir-30c	39	5p	TGTAAACATCCTACACTCTCAGCT	24	Diff	1	-	53819906	53819985							11	8	10	18	11	6	19	13			-17.6689	-18.2601	-18.3836	-17.6484	-18.1207	-18.1141	-17.741	-17.6769	4	4	8	8			14	67	23	36	19	9	43	20	4
26	mir-30c	40	3p	CTGGGAGAAGGCTGTTTACTCT	22	New	1	-	53819906	53819985					3		12		9	8	9	19	40	16	-16.634		-17.5434		-18.5356	-18.8184	-18.4102	-16.4512	-16.667	-17.3774	4	4	8	5	3		12		13	8	9	22	60	28	4
27	mir-32	41	5p	TATTGCACATTACTAAGTTGC	21	Not detected in this study.
27	mir-32	42	3p	CAATTTAGTGTGTGTGATATT	21	New											3		4								-19.5434		-19.7055						2	0	2	1			3		4						2
28	mir-34a	43	5p	TGGCAGTGTCTTAGCTGGTTGT	22	Yes																	12	7									-18.4039	-18.57	0	2	2	2									15	7	0
29	mir-95	44	3p	TTCAACGGGTATTTATTGAGCA	22	Yes	8	-	3350578	3350658							6		7	12	14		21	6			-18.5434		-18.8982	-18.2334	-17.7728		-17.5966	-18.7924	3	3	6	4			6		7	19	20		31	10	3
30	mir-99b	45	5p	CACCCGTAGAACCGACCTTGCG	22	Yes	6	+	39533216	39533285					157	6	281	172	221	274	231	113	346	183	-10.9244	-13.7047	-12.9939	-13.8338	-13.9176	-13.7203	-13.7284	-13.8789	-13.5543	-13.8617	6	4	10	67	418	27	756	1172	542	740	625	298	893	367	6
30	mir-99b	46	3p	CAAGCTCGTGTCTGTGGG	18	New	6	+	39533216	39533285								89										-14.7844							1	0	1	12			20	162	8	15	6	4	36	3	4
31	mir-101a-1	47	3p	GTACAGTACTGTGATAACTGA	21	Diff	1	-	227255282	227255372					198	63	1030	536	1314	1181	907	2113	2943	29	-10.5896	-10.3123	-11.1199	-12.194	-11.3458	-11.6126	-11.7552	-9.65402	-10.4658	-16.5194	6	4	10	236	476	123	2468	2278	3712	3455	2340	5030	15954	4325	6
32	mir-101a-2	47	3p	GTACAGTACTGTGATAACTGA	21	Diff	6	+	103818808	103818888					198	63	1030	536	1314	1181	907	2113	2943	29	-10.5896	-10.3123	-11.1199	-12.194	-11.3458	-11.6126	-11.7552	-9.65402	-10.4658	-16.5194	6	4	10	235	476	123	2468	2278	3712	3455	2340	5030	15950	4322	6
33	mir-103	48	3p	AGCAGCATTGTACAGGGCTAT	21	Diff	16	-	52667657	52667738					4841	517	16380	1882	13520	15809	7565	1461	3739	5	-5.97789	-7.2756	-7.12872	-10.3821	-7.98274	-7.86991	-8.69499	-10.1864	-10.1204	-19.0555	6	4	10	285	16096	1484	31081	5541	24633	31248	18436	5832	13740	3956	6
34	mir-105-1	49	5p	TCAAATGCTCAGACTCCTGT	20	Not detected in this study.	X	+	121722373	121722453
35	mir-105-2	49	5p	TCAAATGCTCAGACTCCTTG	20	Not detected in this study.	X	+	121720259	121720338
36	mir-106a	50	5p	AAAAGTGCTTACAGTGCAGGTAG	23	Diff	X	-	108213079	108213159							7	4	4	6	3	6	5				-18.321	-19.2601	-19.7055	-19.2334	-19.9951	-18.1141	-19.667		4	3	7	13	83	4	144	54	106	106	64	80	102	38	6
37	mir-107	48	3p	AGCAGCATTGTACAGGGCTAT	21	Diff	14	-	106321702	106321788					4841	517	16380	1882	13520	15809	7565	1461	3739	5	-5.97789	-7.2756	-7.12872	-10.3821	-7.98274	-7.86991	-8.69499	-10.1864	-10.1204	-19.0555	6	4	10	207	9572	976	24042	4478	19640	23495	12798	3090	7661	1666	6
38	mir-122	51	5p	TGGAGTGTGACAATGGTGTTTG	22	Diff	1	-	169284211	169284295					52224	11863	524392	189743	626675	664253	84888	8008	208469	147018	-2.54655	-2.75544	-2.12809	-3.72642	-2.44819	-2.47699	-5.20684	-7.73187	-4.31941	-4.21175	6	4	10	769	89591	22119	1030867	555384	1436143	1405457	196899	27476	526664	340562	6
38	mir-122	52	3p	AACGCCATTATCACACTAAAT	21	New	1	-	169284211	169284295					5		12	6	8	3	4	5	6		-15.8971		-17.5434	-18.6751	-18.7055	-20.2334	-19.5801	-18.3772	-19.4039		5	3	8	11	5		25	41	11	3	4	8	15	6	5
39	mir-124a-1	53	3p	TAAGGCACGCGGTGAATGCCAA	22	Diff	4	-	72452797	72452901					60		165	57	100	190	184	24	1035	302	-12.3121		-13.762	-15.4272	-15.0617	-14.2485	-14.0565	-16.1141	-11.9735	-13.139	5	4	9	86	150		423	206	255	491	513	131	2516	840	5
40	mir-124a-2	53	3p	TAAGGCACGCGGTGAATGCCAA	22	Diff	14	-	13279339	13279423					60		165	57	100	190	184	24	1035	302	-12.3121		-13.762	-15.4272	-15.0617	-14.2485	-14.0565	-16.1141	-11.9735	-13.139	5	4	9	86	150		423	206	255	491	513	131	2516	840	5
41	mir-125b	54	5p	TCCCTGAGACCCTAACTTGTGA	22	Yes									52	4	217	87	164	390	240	15	870	231	-12.5185	-14.2896	-13.3668	-14.8172	-14.348	-13.211	-13.6732	-16.7922	-12.224	-13.5256	6	4	10	64	68	4	330	351	270	580	373	19	1514	392	6
41	mir-125b	55	3p	ACAAGTCAGGCTCTTGGGAC	20	New											3	5	6	5	6		9				-19.5434	-18.9382	-19.1206	-19.4964	-18.9951		-18.819		4	2	6	7			6	35	6	5	21		31	3	4
42	mir-128	56	3p	TCACAGTGAACCGGTCTCTTT	21	Diff	15	-	14550874	14550955					43	9	505	135	396	802	469	71	840	401	-12.7927	-13.1197	-12.1482	-14.1833	-13.0762	-12.1709	-12.7067	-14.5493	-12.2746	-12.7299	6	4	10	71	71	12	1074	636	845	1513	909	159	1760	820	6
43	mir-130a	57	5p	GCTCTTTTCACATTGTGCTACT	22	New	2	-	11301854	11301932												6										-18.1141			0	1	1	1								6			0
43	mir-130a	58	3p	CAGTGCAATGTTAAAAGGGCAT	22	Yes	2	-	11301854	11301932					174	11	140	25	124	90	79	84	87	25	-10.776	-12.8302	-13.9991	-16.6163	-14.7513	-15.3265	-15.2763	-14.3068	-15.5459	-16.7335	6	4	10	19	271	11	241	94	222	172	160	132	157	42	6
44	mir-133a	59	5p	AGCTGGTAAAATGGAACCAAAT	22	New	17	-	64053943	64054045							8		20	9	45	62	38				-18.1284		-17.3836	-18.6484	-16.0883	-14.7449	-16.741		3	3	6	9			11		31	18	72	98	49	23	3
44	mir-133a	60	3p	TTGGTCCCCTTCAACCAGCTGT	22	Diff	17	-	64053943	64054045							8	8	31	140	109	20	208	164			-18.1284	-18.2601	-16.7513	-14.6891	-14.8119	-16.3772	-14.2884	-14.0198	4	4	8	37			39	23	123	340	342	84	580	477	4
45	mir-135-1	61	5p	TATGGCTTTTTATTCCTATGTGA	23	Yes	13	+	28964466	28964555							3				3		15	14			-19.5434				-19.9951		-18.082	-17.57	1	3	4	6			7				3	3	38	18	1
46	mir-135-2	61	5p	TATGGCTTTTTATTCCTATGTGA	23	Yes	5	-	81615635	81615734							3				3		15	14			-19.5434				-19.9951		-18.082	-17.57	1	3	4	6			7				3	3	38	18	1
46	mir-135-2	62	3p	TGTAGGGATGGAAGCCATGAA	21	New	5	-	81615635	81615734													10	9									-18.667	-18.2075	0	2	2	4									34	29	0
47	mir-136	63	5p	ACTCCATTTGTTTTGATGATGGA	23	Not detected in this study.	7	+	133834348	133834429
48	mir-139	64	5p	TCTACAGTGCACGTGTCTCCAGT	23	Diff											12	6	15	26	11		37	24			-17.5434	-18.6751	-17.7987	-17.1179	-18.1207		-16.7794	-16.7924	4	3	7	5			12	13	30	48	22		87	40	4
49	mir-140	65	5p	CAGTGGTTTTACCCTATGGTAG	22	Diff									4					5	6	3	5		-16.219					-19.4964	-18.9951	-19.1141	-19.667		2	3	5	4	7		3	3		9	12	8	16		4
49	mir-140	66	3p	ACCACAGGGTAGAACCACGGAC	22	Diff									8889	1627	1925	5251	2754	2414	4355	1194	4604	8	-5.10117	-5.62162	-10.2177	-8.90173	-10.2782	-10.5812	-9.49165	-10.4775	-9.82021	-18.3774	6	4	10	402	20973	5155	6174	12383	9284	10232	16114	3655	31369	5751	6
50	mir-145	67	5p	GTCCAGTTTTCCCAGGAATCCCT	23	Diff	2	+	136032141	136032226					5		55	4	72	141	149	148	397	6	-15.8971		-15.347	-19.2601	-15.5356	-14.6788	-14.3609	-13.4896	-13.3559	-18.7924	5	4	9	48	5		74	10	113	210	233	295	929	443	5
50	mir-145	68	3p	ATTCCTGGAAATACTGTTCTT	21	New	2	+	136032141	136032226					5		14		14	12	19	12	22		-15.8971		-17.321		-17.8982	-18.2334	-17.3322	-17.1141	-17.5295		4	3	7	9	5		22		23	15	36	27	54	18	4
51	mir-146b	69	5p	TGAGAACTGAATTCCATAGGCTGT	24	Diff	14	+	118471588	118471686								3	14	11	14	13	79	43				-19.6751	-17.8982	-18.3589	-17.7728	-16.9987	-15.6851	-15.9511	3	4	7	10				18	22	20	22	19	115	80	3
52	mir-148a	70	5p	AAAGTTCTGAGACACTCCGACT	22	New	18	-	45214548	45214615												8	10									-17.6991	-18.667		0	2	2	2				3				8	10		1
52	mir-148a	71	3p	TCAGTGCACTACAGAACTTTGT	22	Yes	18	-	45214548	45214615					11		181	87	362	228	162	262	2051	1412	-14.7595		-13.6285	-14.8172	-13.2057	-13.9855	-14.2403	-12.6657	-10.9868	-10.9139	5	4	9	96	14	3	216	539	451	269	197	460	3430	2166	6
53	mir-153	72	3p	TTGCATAGTCACAAAAGTGA	20	Not detected in this study.
54	mir-181a	73	5p	AACATTCAACGCTGTCGGTGAGT	23	Diff	10	-	22839352	22839455					261	9	427	91	381	510	584	125	302		-10.1911	-13.1197	-12.3903	-14.7523	-13.1319	-12.824	-12.3903	-13.7333	-13.7505		6	3	9	91	1073	59	1417	348	1125	1792	1972	531	914	227	6
54	mir-181a	74	3p	ACCATCGACCGTTGATTGTAC	21	New	10	-	22839352	22839455									3	6	5		11						-20.1206	-19.2334	-19.2582		-18.5295		2	2	4	6			3	3	3	13	14	5	23	4	4
55	mir-181b	75	5p	AACATTCATTGCTGTCGGTGGGTT	24	Yes	1	+	280335868	280335953					427	5	388	86	352	440	347	49	243		-9.48089	-13.9677	-12.5285	-14.8338	-13.2461	-13.037	-13.1413	-15.0844	-14.0641		6	3	9	79	1348	34	1713	575	1222	1419	1333	213	920	133	6
56	mir-181c	76	5p	AACATTCAACCTGTCGGTGAGTT	23	Diff	2	+	56889316	56889402					7		10	3	11	13	11		5		-15.4116		-17.8064	-19.6751	-18.2461	-18.1179	-18.1207		-19.667		5	2	7	6	19		25	3	23	28	19	5	13	3	5
56	mir-181c	77	3p	ACCATCGACCGTTGAGTGGACC	22	New	2	+	56889316	56889402					3		12	5	7	9	6		3		-16.634		-17.5434	-18.9382	-18.8982	-18.6484	-18.9951		-20.4039		5	2	7	3	3		19	5	16	19	21	5	6		5
57	mir-183	78	5p	ATGGCACTGGTAGAATTCACTG	22	Diff	18	-	17172238	17172307					4		3	20			6	5			-16.219		-19.5434	-16.9382			-18.9951	-18.3772			3	2	5	18	4		10	109		3	6	14	10	20	4
58	mir-184	79	3p	TGGACGGAGAACTGATAAGGGT	22	Yes	7	+	54379989	54380071					7		84	84	28	26	40	3	218	156	-15.4116		-14.7361	-14.8678	-16.8982	-17.1179	-16.2582	-19.1141	-14.2207	-14.092	5	4	9	50	7		157	571	58	40	70	11	403	280	5
59	mir-185	80	5p	TGGAGAGAAAGGCAGTTCCTGA	22	Yes	14	+	52703712	52703787					51	4	244	94	298	481	424	76	1427	662	-12.5466	-14.2896	-13.1976	-14.7055	-13.4864	-12.9085	-12.8522	-14.4512	-11.5101	-12.0067	6	4	10	49	76	4	388	135	426	676	594	124	2052	982	6
59	mir-185	81	3p	CAGGGGCTGGCTTTCCTCTGGT	22	New	14	+	52703712	52703787											3										-19.9951				0	1	1	2							3		3		0
60	mir-186	82	5p	CAAAGAATTCTCCTTTTGGGCTT	23	Yes	6	+	99703517	99703598					56	9	67	32	73	65	56	57	88	22	-12.4116	-13.1197	-15.0623	-16.2601	-15.5157	-15.796	-15.7728	-14.8662	-15.5295	-16.9179	6	4	10	17	106	15	160	110	177	155	144	119	227	51	6
61	mir-196	83	5p	TAGGTAGTTTCATGTTGTTGGG	22	Diff									7		21	4	21	22	17		26	10	-15.4116		-16.7361	-19.2601	-17.3132	-17.3589	-17.4926		-17.2884	-18.0555	5	3	8	14	10		80	14	75	87	105	3	165	34	5
62	mir-199b	84	5p	CCCAGTGTTTAGACTATCTGTT	22	New	1	-	283325992	283326065					17		50	11	38	29	25	33	59	25	-14.1315		-15.4845	-17.8007	-16.4576	-16.9604	-16.9363	-15.6547	-16.1062	-16.7335	5	4	9	17	24	4	114	106	88	71	62	64	127	39	6
62	mir-199b	85	3p	ACAGTAGTCTGCACATTGGTTA	22	Diff	1	-	283325992	283326065					28408	1928	43295	4073	37997	25619	21794	8781	17939	80	-3.42497	-5.37673	-5.72646	-9.26823	-6.49195	-7.17344	-7.16847	-7.59892	-7.85807	-15.0555	6	4	10	461	74402	6337	103422	14304	95680	66190	57207	27784	66534	16253	6
63	mir-204	86	5p	TTCCCTTTGTCATCCTATGCCT	22	Yes	1	-	234511625	234511733							27	9	25	39	14	11	71	33			-16.3735	-18.0902	-17.0617	-16.533	-17.7728	-17.2397	-15.8391	-16.333	4	4	8	8			27	25	25	39	14	11	103	41	4
63	mir-204	87	3p	GCTGGGAAGGCAAAGGGACGT	21	New	1	-	234511625	234511733							29	10	31	38	16	10	45				-16.2704	-17.9382	-16.7513	-16.5704	-17.5801	-17.3772	-16.497		4	3	7	9	3		33	18	35	45	20	10	58	12	5
64	mir-205	88	5p	TCCTTCATTCCACCGGAGTCTGT	23	Diff	9	-	126011588	126011656							7		9	7	10		24	10			-18.321		-18.5356	-19.011	-18.2582		-17.4039	-18.0555	3	3	6	5			7	8	12	10	10		47	14	4
65	mir-210	89	3p	CTGTGCGTGTGACAGCGGCTGA	22	Yes	2	+	331306	331381					16		48	23	33	53	33	10	53	29	-14.219		-15.5434	-16.7365	-16.6612	-16.0904	-16.5357	-17.3772	-16.261	-16.5194	5	4	9	8	19		72	23	55	86	46	10	84	38	5
66	mir-214	90	3p	ACAGCAGGCACAGACAGGCAGT	22	Diff	9	-	107639153	107639262									3		3								-20.1206		-19.9951				1	1	2	9				29	3		3		6		2
67	mir-215	91	5p	ATGACCTATGAATTGACAGACA	22	Diff	10	-	9750609	9750704						51	84	20	28	313	7	5	8			-10.6172	-14.7361	-16.9382	-16.8982	-13.5283	-18.7728	-18.3772	-18.9889		5	3	8	53	134	97	2074	1982	3308	4998	808	599	3041	1544	6
68	mir-216	92	5p	TAATCTCAGCTGGCAACTGTGA	22	Diff	3	-	79385092	79385196	3	+	79165852	79165956							4		6	6							-19.5801		-19.4039	-18.7924	0	3	3	2							4		11	9	0
68	mir-216	93	3p	CACAGTGGTCTCTGGGATTATG	22	New	3	-	79385092	79385196	3	+	79165852	79165956									6										-19.4039		0	1	1	3					4		3		6		1
69	mir-217	94	5p	ATACTGCATCAGGAACTGATTG	22	Diff	3	-	79378361	79378467	3	+	79172584	79172690	3	3	30	11	29	59	88	51	83		-16.634	-14.7047	-16.2215	-17.8007	-16.8476	-15.9357	-15.1207	-15.0267	-15.6138		6	3	9	23	3	3	72	21	73	192	242	90	349	119	6
70	mir-221	95	5p	ACCTGGCATACAATGTAGATTT	22	New	X	-	40478094	40478163						4	55	6	34	25	18	9	56			-14.2896	-15.347	-18.6751	-16.6181	-17.1745	-17.4102	-17.5292	-16.1815		5	3	8	14	3	4	106	21	49	45	31	22	89	20	6
70	mir-221	96	3p	AGCTACATTGTCTGCTGGGTTT	22	Yes	X	-	40478094	40478163					45	3	330	62	287	272	181	214	570		-12.7271	-14.7047	-12.762	-15.3059	-13.5406	-13.7309	-14.0803	-12.9576	-12.8341		6	3	9	70	252	25	1300	582	898	898	554	509	1383	346	6
71	mir-224	97	5p	CAAGTCACTAGTGGTTCCGTTT	22	Diff	X	-	121480634	121480714														3										-19.7924	0	1	1	1										3	0
72	mir-301	98	5p	GCTCTGACTTTATTGCACTACT	22	New									3	3	3			5					-16.634	-14.7047	-19.5434			-19.4964					4	0	4	2	3	3	3	3		5					5
72	mir-301	99	3p	CAGTGCAATAGTATTGTCA	19	Diff											3			3	4						-19.5434			-20.2334	-19.5801				2	1	3	2	3		6			3	4				3
73	mir-323	100	5p	AGGTGGTCCGTGGCGCGTTCG	21	New											11		3								-17.6689		-20.1206						2	0	2	2			14		3				3		2
73	mir-323	101	3p	CACATTACACGGTCGACCTCT	21	Diff									85	14	253	30	67	53	59	15	28	15	-11.8096	-12.4823	-13.1454	-16.3532	-15.6395	-16.0904	-15.6975	-16.7922	-17.1815	-17.4705	6	4	10	51	235	25	643	490	184	157	150	26	76	37	6
74	mir-325	102	5p	CCTAGTAGGTGTTCAGTAAGTGT	23	Not detected in this study.	X	-	60552421	60552514	X	+	60496392	60496485
75	mir-326	103	3p	CCTCTGGGCCCTTCCTCCAGT	21	Diff	9	-	9132230	9132320													5										-19.667		0	1	1	1									5		0
76	mir-450	104	5p	TTTTGCGATGTGTTCCTAAT	20	Diff	X	-	108480688	108480793							7		13	8	5	4	16	4			-18.321		-18.0051	-18.8184	-19.2582	-18.6991	-17.9889	-19.3774	3	4	7	7			42	6	39	38	19	8	50	11	4
76	mir-450	105	3p	ATTGGGAACATTTTGCAT	18	New	X	-	108480688	108480793								7										-18.4528							1	0	1	1				7							1
77	mir-503	106	5p	TAGCAGCGGGAACAGTACTGCAG	23	Yes	X	-	108498665	108498773					31		302	97	384	363	152	10	361	91	-13.2648		-12.89	-14.6602	-13.1206	-13.3145	-14.3322	-17.3772	-13.493	-14.8696	5	4	9	38	44	3	501	138	580	488	215	13	507	123	6
[truncated: 2 more columns]
