# Supplementary material for: MicroRNAome of Porcine Pre- and Postnatal Development
Source: PLoS One. 2010 Jul 12;5(7):e11541. doi: 10.1371/journal.pone.0011541 (PMC2902522; doi:10.1371/journal.pone.0011541)
Supplement: Table S7 — The alignments of isomiRs for known porcine pre-miRNAs (miRBase 14.0). (1.95 MB XLS) [file pone.0011541.s014.xls]

## Sheet: Sheet1
Supplementary Table S7. The alignments of isomiRs for known porcine pre-miRNAs (miRBase 14.0)
(1). Known porcine miRNAs in miRBase were indicated in capital letters. (2). Identical bases in the multiple sequence alignment are shown as dots.
Alignment	Sequenced sequence	Pre-miRNA arm	Mismatch no.		Counts									Total counts in all ten libraries	No. of libraries expressed
				E30d	E45d	E60d	E75d	E90d	E105d	Birth	30d	120d	180d
ID ssc-let-7c
1 tgtgtgcatccgggtTGAGGTAGTAGGTTGTATGGTTtagagttacaccgtgggagttaactgtacaaccttctagctttccttggagcacact 94
1 ...................... 22	TGAGGTAGTAGGTTGTATGGTT	5p	0	8444	1913	103258	13200	102651	132853	105918	6827	120975	51853	647892	10
1 ..................... 21	TGAGGTAGTAGGTTGTATGGT	5p	0	290	52	5365	2558	7389	9928	9501	460	11014	5338	51895	10
1 ....................... 23	TGAGGTAGTAGGTTGTATGGTTT	5p	0	308	68	5655	754	5652	8502	6465	388	7964	3623	39379	10
1 ..................... 21	GAGGTAGTAGGTTGTATGGTT	5p	0	523	48	3686	266	3696	2816	3714	1480	4791	54	21074	10
1 .................... 20	TGAGGTAGTAGGTTGTATGG	5p	0	37	5	481	1526	692	939	1023	44	1207	647	6601	10
1 .................... 20	AGGTAGTAGGTTGTATGGTT	5p	0	26		353	33	364	268	313	168	561		2086	8
1 .................... 20	GAGGTAGTAGGTTGTATGGT	5p	0	14		241	63	308	226	346	127	467	8	1800	9
1 ...................... 22	GAGGTAGTAGGTTGTATGGTTT	5p	0	17		235	22	191	178	230	103	352		1328	8
1 .................. 18	TGAGGTAGTAGGTTGTAT	5p	0			124	57	130	199	282	17	359	117	1285	8
1 ....................... 23	TTGAGGTAGTAGGTTGTATGGTT	5p	0	10		104	23	112	156	117	4	178	72	776	9
1 ...................... 22	TTGAGGTAGTAGGTTGTATGGT	5p	0			48	13	80	98	58		95	49	441	7
1 ................... 19	TGAGGTAGTAGGTTGTATG	5p	0			27	89	37	55	59	3	84	47	401	8
1 ........................ 24	TGAGGTAGTAGGTTGTATGGTTTA	5p	0	4		51	28	58	79	67	4	77	32	400	9
1 ................... 19	AGGTAGTAGGTTGTATGGT	5p	0			25	7	27	21	27	13	50		170	7
1 ................ 16	GAGGTAGTAGGTTGTA	5p	0			28	7	19	13	35	24	40		166	7
1 ................... 19	GAGGTAGTAGGTTGTATGG	5p	0			13	27	27	19	21	14	43		164	7
1 ..................... 21	AGGTAGTAGGTTGTATGGTTT	5p	0			29		22	10	27	13	41		142	6
1 ................ 16	TGAGGTAGTAGGTTGT	5p	0			7	44	11	6	11		27	9	115	7
1 ................. 17	GAGGTAGTAGGTTGTAT	5p	0			8		6	8	8	7	10		47	6
1 ..................... 21	TTGAGGTAGTAGGTTGTATGG	5p	0				12	3	3	5		8	3	34	6
1 ........................ 24	TTGAGGTAGTAGGTTGTATGGTTT	5p	0	3		5		4	6	3		7		28	6
1 ........................ 24	GTTGAGGTAGTAGGTTGTATGGTT	5p	0	4		6		3		3				16	4
1 .................. 18	AGGTAGTAGGTTGTATGG	5p	0				3	5		3		5		16	4
1 ................... 19	GGTAGTAGGTTGTATGGTT	5p	0							5		4		9	2
1 ....................... 23	GTTGAGGTAGTAGGTTGTATGGT	5p	0			4			3					7	2
1 ......................... 25	TGAGGTAGTAGGTTGTATGGTTTAG	5p	0				6							6	1
1 .................. 18	GAGGTAGTAGGTTGTATG	5p	0					3				3		6	2
1 ....................... 23	GAGGTAGTAGGTTGTATGGTTTA	5p	0							4				4	1
1 ..................A... 22	TGAGGTAGTAGGTTGTATAGTT	5p	1	5028	3371	162394	13846	183686	254451	160941	7894	153114	67058	1011783	10
1 ................G..... 22	TGAGGTAGTAGGTTGTGTGGTT	5p	1	386	433	42667	9514	60601	121322	79817	3525	144194	57504	519963	10
1 ................G...... 23	TGAGGTAGTAGGTTGTGTGGTTT	5p	1	51	63	11178	2790	19012	45100	26882	970	46886	21636	174568	10
1 ..................A.. 21	TGAGGTAGTAGGTTGTATAGT	5p	1	170	88	9414	2049	14875	22118	14732	686	15174	7309	86615	10
1 ..................A.... 23	TGAGGTAGTAGGTTGTATAGTTT	5p	1	222	132	10302	865	12993	19393	11239	657	11656	5755	73214	10
1 ................G.... 21	TGAGGTAGTAGGTTGTGTGGT	5p	1	15	15	3033	4758	6240	13554	9449	334	17578	8097	63073	10
1 ......................A 22	TGAGGTAGTAGGTTGTATGGTTA	5p	1	411	77	6461	1030	6545	8699	8127	442	8915	3699	44406	10
1 .................A... 21	GAGGTAGTAGGTTGTATAGTT	5p	1	216	63	4314	206	4945	4381	4161	1407	4476	66	24235	10
1 ................G... 20	TGAGGTAGTAGGTTGTGTGG	5p	1	4		413	2796	975	2305	1755	60	3058	1659	13025	9
1 ...............G..... 21	GAGGTAGTAGGTTGTGTGGTT	5p	1	22	7	1116	139	1761	1793	2147	760	4420	45	12210	10
1 .....................A 21	TGAGGTAGTAGGTTGTATGGTA	5p	1	25	10	845	1800	1304	2027	2203	83	2490	1052	11839	10
1 ................G 16	TGAGGTAGTAGGTTGTG	5p	1		6	440	363	580	908	1278	88	2315	1021	6999	9
1 ...............G...... 22	GAGGTAGTAGGTTGTGTGGTTT	5p	1			370	50	581	793	798	322	1844	22	4780	8
1 ...............G...... 22	TGAGGTAGTAGGTTGGATGGTT	5p	1	337	134	1672	44	678	1125	300	16	285	32	4623	10
1 ................G....... 24	TGAGGTAGTAGGTTGTGTGGTTTA	5p	1			322	131	510	971	755	31	1202	488	4410	8
1 ........G............. 22	TGAGGTAGGAGGTTGTATGGTT	5p	1	339	67	1368	44	375	637	327	33	757	48	3995	10
1 ............A......... 22	TGAGGTAGTAGGATGTATGGTT	5p	1	53	53	627	17	849	685	582	8	327	32	3233	10
1 .................C.... 22	TGAGGTAGTAGGTTGTACGGTT	5p	1	22	41	905	25	411	652	641	39	229	33	2998	10
1 ................A... 20	AGGTAGTAGGTTGTATAGTT	5p	1	20	3	469	28	548	433	426	137	525		2589	9
1 ......................G 22	TGAGGTAGTAGGTTGTATGGTTG	5p	1	15	3	239	94	265	434	425	16	590	256	2337	10
1 ..................C... 22	TGAGGTAGTAGGTTGTATCGTT	5p	1	3	24	326	80	236	280	225	6	323	753	2256	10
1 .................A.. 20	GAGGTAGTAGGTTGTATAGT	5p	1	10	3	290	30	423	415	495	120	460	5	2251	10
1 .................A.... 22	GAGGTAGTAGGTTGTATAGTTT	5p	1	12	5	297	16	406	385	374	103	478		2076	9
1 ..................T... 22	TGAGGTAGTAGGTTGTATTGTT	5p	1	52	35	431	135	352	293	334	54	259	98	2043	10
1 ...........A.......... 22	TGAGGTAGTAGATTGTATGGTT	5p	1	7	30	381	20	341	317	263	26	364	74	1823	10
2 T.................... 21	TAGGTAGTAGGTTGTATGGTT	5p	1			13	3	30	22	20		59	1596	1743	7
1 .....................A 21	GAGGTAGTAGGTTGTATGGTTA	5p	1	21		248	14	254	181	269	118	434	6	1545	9
1 ...............G.... 20	GAGGTAGTAGGTTGTGTGGT	5p	1			103	84	173	240	301	95	501		1497	7
1 ................C..... 22	TGAGGTAGTAGGTTGTCTGGTT	5p	1	3	8	172	46	172	145	156	14	496	268	1480	10
1 ..G................... 22	TGGGGTAGTAGGTTGTATGGTT	5p	1	13		125	9	103	138	94	20	907	62	1471	9
1 ..................A 18	TGAGGTAGTAGGTTGTATA	5p	1	6		104	151	147	235	229	12	390	154	1428	9
1 ...................T.. 22	TGAGGTAGTAGGTTGTATGTTT	5p	1	30	7	182	122	232	155	200	42	259	123	1352	10
1 ..............G..... 20	AGGTAGTAGGTTGTGTGGTT	5p	1	5		109	15	159	188	227	92	546		1341	8
1 .....................G 21	TGAGGTAGTAGGTTGTATGGTG	5p	1	42	29	324	215	141	247	104	4	178	54	1338	10
2 A..................... 22	AGAGGTAGTAGGTTGTATGGTT	5p	1	23	9	133	58	90	65	82	20	714	101	1295	10
1 ............C......... 22	TGAGGTAGTAGGCTGTATGGTT	5p	1	13	14	189	23	194	249	192	4	333	71	1282	10
2 C..................... 22	CGAGGTAGTAGGTTGTATGGTT	5p	1	33	7	163	88	130	124	147	38	411	103	1244	10
1 ................G.. 19	TGAGGTAGTAGGTTGTGTG	5p	1			56	168	84	210	176	7	327	213	1241	8
1 ......C............... 22	TGAGGTCGTAGGTTGTATGGTT	5p	1			45	6	24	20	37		617	420	1169	7
1 ....................A 20	TGAGGTAGTAGGTTGTATGGA	5p	1	3	4	43	433	74	140	132		195	85	1109	9
1 ...........A...... 18	TGAGGTAGTAGATTGTAT	5p	1			87	27	134	148	181	22	338	154	1091	8
1 ................T..... 22	TGAGGTAGTAGGTTGTTTGGTT	5p	1	18	9	106	75	146	144	139	25	238	170	1070	10
1 .......................T 23	TGAGGTAGTAGGTTGTATGGTTTT	5p	1	9	3	200	16	136	201	133	10	210	121	1039	10
2 C...................... 23	CTGAGGTAGTAGGTTGTATGGTT	5p	1	34	3	160	17	147	183	184	43	167	59	997	10
1 .....G................ 22	TGAGGGAGTAGGTTGTATGGTT	5p	1	87	22	172	28	96	146	165	19	204	23	962	10
1 .....................C 21	TGAGGTAGTAGGTTGTATGGTC	5p	1			101	432	59	89	88	4	120	56	949	8
1 ......................C 22	TGAGGTAGTAGGTTGTATGGTTC	5p	1	7	3	98	84	135	188	140	9	181	103	948	10
1 ...........T.......... 22	TGAGGTAGTAGTTTGTATGGTT	5p	1	12	8	123	27	149	105	114	24	229	125	916	10
1 .......... ........... 21	TGAGGTAGTAGTTGTATGGTT	5p	1	12	3	77	19	187	60	130	39	231	151	909	10
1 ...............C...... 22	TGAGGTAGTAGGTTGCATGGTT	5p	1	10	17	198	16	139	162	153	7	107	33	842	10
1 ......G............... 22	TGAGGTGGTAGGTTGTATGGTT	5p	1	4		59	3	57	67	49	12	514	56	821	9
1 .....C................ 22	TGAGGCAGTAGGTTGTATGGTT	5p	1	33	16	87	17	83	116	103	10	247	62	774	10
1 ............G......... 22	TGAGGTAGTAGGGTGTATGGTT	5p	1	22	11	191	18	89	126	94	9	161	22	743	10
1 ........A............. 22	TGAGGTAGAAGGTTGTATGGTT	5p	1	19	29	72	5	55	73	179	9	259	42	742	10
1 ............ ......... 21	TGAGGTAGTAGGTGTATGGTT	5p	1	6		88	15	152	56	129	18	179	99	742	9
2 G..................... 22	GGAGGTAGTAGGTTGTATGGTT	5p	1	13	7	106		66	41	38	10	240	209	730	9
1 ..C................... 22	TGCGGTAGTAGGTTGTATGGTT	5p	1	3	3	48	9	38	21	29		279	239	669	9
1 ...................A 19	TGAGGTAGTAGGTTGTATGA	5p	1			8	555	9	22	24		27	19	664	7
1 ........C............. 22	TGAGGTAGCAGGTTGTATGGTT	5p	1	8	4	73	8	59	69	60		300	74	655	9
1 ...T.................. 22	TGATGTAGTAGGTTGTATGGTT	5p	1	8		89	11	106	63	85	8	153	125	648	9
1 ................N..... 22	TGAGGTAGTAGGTTGTNTGGTT	5p	1		4	104		150	286	82				626	5
1 .................G.... 22	TGAGGTAGTAGGTTGTAGGGTT	5p	1	48	17	176	21	74	120	61	3	65	9	594	10
1 .........C............ 22	TGAGGTAGTCGGTTGTATGGTT	5p	1		4	53	13	34	43	29	8	169	216	569	9
1 ..............G...... 21	AGGTAGTAGGTTGTGTGGTTT	5p	1			45	5	64	84	91	26	232		547	7
1 ...........A..... 17	TGAGGTAGTAGATTGTA	5p	1			29	46	45	45	60	9	179	66	479	8
1 ..............T....... 22	TGAGGTAGTAGGTTTTATGGTT	5p	1	24	7	77	10	75	49	68	6	118	44	478	10
1 .......T.............. 22	TGAGGTATTAGGTTGTATGGTT	5p	1	3		60	10	58	48	53	5	148	55	440	9
1 ....T................. 22	TGAGTTAGTAGGTTGTATGGTT	5p	1	25	6	42	8	61	53	59	4	118	57	433	10
1 .............C........ 22	TGAGGTAGTAGGTCGTATGGTT	5p	1	4		57	10	76	59	75		93	43	417	8
1 ..........T........... 22	TGAGGTAGTATGTTGTATGGTT	5p	1	7		53	8	59	57	56	4	106	52	402	9
1 ..................A..... 24	TGAGGTAGTAGGTTGTATAGTTTA	5p	1			61	19	70	70	63	9	72	36	400	8
1 ...............A...... 22	TGAGGTAGTAGGTTGAATGGTT	5p	1	8	17	75	4	73	82	104		28	7	398	9
1 ....................G.. 23	TGAGGTAGTAGGTTGTATGGGTT	5p	1	4	5	76	9	59	88	73		50	27	391	9
1 ....................G 20	TGAGGTAGTAGGTTGTATGGG	5p	1	5	3	58	76	69	58	60		33	10	372	9
1 ...................T 19	TGAGGTAGTAGGTTGTATGT	5p	1			18	168	42	23	49		47	24	371	7
1 ..........A........... 22	TGAGGTAGTAAGTTGTATGGTT	5p	1			45	3	72	51	72	6	83	34	366	8
1 ....................A 20	GAGGTAGTAGGTTGTATGGTA	5p	1			30	32	55	41	62	42	95		357	7
1 ..............G...... 21	GAGGTAGTAGGTTGGATGGTT	5p	1	15		98		48	53	36	45	61		356	7
1 .........G............ 22	TGAGGTAGTGGGTTGTATGGTT	5p	1	5		33	6	32	62	45	6	122	31	342	9
1 .....A................ 22	TGAGGAAGTAGGTTGTATGGTT	5p	1	51	23	30		39	35	63	4	75	19	339	9
1 ..............A....... 22	TGAGGTAGTAGGTTATATGGTT	5p	1	6	3	47	3	51	59	61	5	62	21	318	10
1 ...............G..... 21	TGAGGTAGTAGGTTGGATGGT	5p	1	8	6	81	7	61	74	33		25	3	298	9
1 ...................A.. 22	TGAGGTAGTAGGTTGTATGATT	5p	1	3		24	108	28	42	39	3	36	12	295	9
1 ....G................ 21	GAGGGAGTAGGTTGTATGGTT	5p	1	32		94		26	23	20	10	87		292	7
1 ...............G... 19	GAGGTAGTAGGTTGTGTGG	5p	1			14	44	31	36	47	9	93		274	7
1 ................T...... 23	TGAGGTAGTAGGTTGTTTGGTTT	5p	1			15	4	28	36	41		96	49	269	7
1 ...............G....... 23	TGAGGTAGTAGGTTGGATGGTTT	5p	1	9	4	98		48	63	14		15	3	254	8
1 ...A.................. 22	TGAAGTAGTAGGTTGTATGGTT	5p	1			35	8	32	34	45	3	73	21	251	8
1 ..................C.. 21	TGAGGTAGTAGGTTGTATCGT	5p	1			17	67	9	29	26		32	71	251	7
2 C................... 20	CGGTAGTAGGTTGTATGGTT	5p	1									3	246	249	2
1 ....................C 20	TGAGGTAGTAGGTTGTATGGC	5p	1			14	112	28	24	25		22	13	238	7
1 ..............C....... 22	TGAGGTAGTAGGTTCTATGGTT	5p	1	5		33	10	48	33	45		43	15	232	8
1 ..................T 18	TGAGGTAGTAGGTTGTATT	5p	1			11	55	37	24	31		43	24	225	7
1 ..................T.. 21	TGAGGTAGTAGGTTGTATTGT	5p	1			19	88	27	21	36	4	22	5	222	8
1 ................A.... 21	AGGTAGTAGGTTGTATAGTTT	5p	1			30		33	45	32	21	57		218	6
1 ........G.............. 23	TGAGGTAGGAGGTTGTATGGTTT	5p	1	10	6	70	3	21	31	25	4	39	4	213	10
1 ............A........ 21	TGAGGTAGTAGGATGTATGGT	5p	1			28		58	43	51		18	4	202	6
1 ................A.. 19	AGGTAGTAGGTTGTATAGT	5p	1			24	3	38	28	54	10	43		200	7
1 ...................C.. 22	TGAGGTAGTAGGTTGTATGCTT	5p	1	3	3	20	52	28	30	22	4	24	14	200	10
1 .................A.... 22	TGAGGTAGTAGGTTGTAAGGTT	5p	1		7	29	26	24	30	39		33	9	197	8
1 .............A........ 22	TGAGGTAGTAGGTAGTATGGTT	5p	1	5	6	34		27	29	44		41	9	195	8
1 ...........G......... 21	GAGGTAGTAGGGTGTATGGTT	5p	1			11		13	23	35	49	53		184	6
1 ....A................. 22	TGAGATAGTAGGTTGTATGGTT	5p	1			22	5	27	33	29	4	52	12	184	8
1 ..........C........... 22	TGAGGTAGTACGTTGTATGGTT	5p	1	3		17	10	25	12	17	3	68	27	182	9
1 .......C.............. 22	TGAGGTACTAGGTTGTATGGTT	5p	1			27	11	26	26	27	4	42	17	180	8
1 .........T............ 22	TGAGGTAGTTGGTTGTATGGTT	5p	1			21	4	30	27	24	4	49	16	175	8
1 ........G............ 21	TGAGGTAGGAGGTTGTATGGT	5p	1	6	3	34	9	16	34	18		44	5	169	9
1 ................C.... 21	TGAGGTAGTAGGTTGTCTGGT	5p	1			9	35	12	15	23		41	23	158	7
1 ..............G.... 19	AGGTAGTAGGTTGTGTGGT	5p	1			14	8	22	20	25	8	61		158	7
1 ................C...... 23	TGAGGTAGTAGGTTGTCTGGTTT	5p	1			16	6	12	28	13	3	60	20	158	8
1 .............G........ 22	TGAGGTAGTAGGTGGTATGGTT	5p	1	4	3	27		30	31	20	3	28	11	157	9
2 T................... 20	TAGGTAGTAGGTTGTATGGT	5p	1									8	148	156	2
1 ....................A.. 23	TGAGGTAGTAGGTTGTATGGATT	5p	1			30	53	13	20	29		8	3	156	7
1 ..T................... 22	TGTGGTAGTAGGTTGTATGGTT	5p	1			16		18	29	13		70	10	156	6
1 .................A 17	TGAGGTAGTAGGTTGTAA	5p	1			4	100	7	5	10		18	10	154	7
1 ....................A 20	AGGTAGTAGGTTGTATGGTTA	5p	1			26		20	16	28	16	47		153	6
1 .......A.............. 22	TGAGGTAATAGGTTGTATGGTT	5p	1			28		27	29	22		36	9	151	6
1 ...C.................. 22	TGACGTAGTAGGTTGTATGGTT	5p	1			19	4	27	15	21		41	23	150	7
1 ............A.......... 23	TGAGGTAGTAGGATGTATGGTTT	5p	1			25		34	36	29		22		146	5
2 T..................... 22	TAGGTAGTAGGTTGTATGGTTT	5p	1					4		3		7	125	139	4
1 ..................C.... 23	TGAGGTAGTAGGTTGTATCGTTT	5p	1			14	3	7	20	8		25	61	138	7
1 ...................A.. 22	TTGAGGTAGTAGGTTGTATAGT	5p	1			10		20	18	17		17	54	136	6
1 ...........C.......... 22	TGAGGTAGTAGCTTGTATGGTT	5p	1			14	7	30	11	12		43	15	132	7
1 ....C................. 22	TGAGCTAGTAGGTTGTATGGTT	5p	1			11	3	18	10	18		47	22	129	7
1 ...............G....... 23	GAGGTAGTAGGTTGTGTGGTTTA	5p	1			11	5	18	22	21	8	39	3	127	8
1 .......G............. 21	GAGGTAGGAGGTTGTATGGTT	5p	1	20		22		6	8	9	17	39		121	7
2 A.................... 21	AGAGGTAGTAGGTTGTATGGT	5p	1			8	15	3	7	7		71	10	121	7
1 .................C... 21	TGAGGTAGTAGGTTGTACGGT	5p	1			15	23	16	20	33		10	3	120	7
1 ................T.... 21	TGAGGTAGTAGGTTGTTTGGT	5p	1			4	25	13	19	9		26	22	118	7
2 C.................... 21	CGAGGTAGTAGGTTGTATGGT	5p	1			5	19	9	13	16	3	35	11	111	8
1 ......C.............. 21	TGAGGTCGTAGGTTGTATGGT	5p	1			4						62	40	106	3
1 ..................T.... 23	TGAGGTAGTAGGTTGTATTGTTT	5p	1			22	6	18	22	13	3	16	5	105	8
1 .................A.. 20	TGAGGTAGTAGGTTGTAAGG	5p	1				98					3	3	104	3
1 ...........A......... 21	TGAGGTAGTAGATTGTATGGT	5p	1			19	6	15	18	16		24	5	103	7
1 ............C........ 21	TGAGGTAGTAGGCTGTATGGT	5p	1			16	6	18	13	11		26	8	98	7
1 .................T... 21	GAGGTAGTAGGTTGTATTGTT	5p	1	6		12	5	16	11	14	24	8		96	8
1 ........C............ 21	GAGGTAGTCGGTTGTATGGTT	5p	1							7	9	79		95	3
2 C..................... 22	CTGAGGTAGTAGGTTGTATGGT	5p	1			11	6	10	17	23		19	4	90	7
1 ....................C.. 23	TGAGGTAGTAGGTTGTATGGCTT	5p	1			10	23	13	15	15		7	4	87	7
1 ...................A... 23	TTGAGGTAGTAGGTTGTATAGTT	5p	1			7		6	11	8		7	48	87	6
2 C...................... 23	CGAGGTAGTAGGTTGTATGGTTT	5p	1			10	6	10	12	7		31	10	86	7
1 .....G............... 21	TGAGGGAGTAGGTTGTATGGT	5p	1	4		9	4	7	16	16	3	27		86	8
1 ................N...... 23	TGAGGTAGTAGGTTGTNTGGTTT	5p	1			10		19	40	14				83	4
1 ......T............... 22	TGAGGTTGTAGGTTGTATGGTT	5p	1			7	3	6	15	8		33	10	82	7
1 .......................C 23	TGAGGTAGTAGGTTGTATGGTTTC	5p	1			9	16	6	20	8		16	7	82	7
1 ...................T... 23	TGAGGTAGTAGGTTGTATGTTTT	5p	1			8	18	13	9	15		12	6	81	7
1 ...................C 19	TGAGGTAGTAGGTTGTATGC	5p	1				76					4		80	2
1 .....................G 21	GAGGTAGTAGGTTGTATGGTTG	5p	1			11		11	10	18	5	25		80	6
1 .................C..... 23	TGAGGTAGTAGGTTGTACGGTTT	5p	1		5	19	3	10	18	16		5	3	79	8
1 ..G.................. 21	TGGGGTAGTAGGTTGTATGGT	5p	1			3		5	4	11		46	8	77	6
1 ...........T......... 21	TGAGGTAGTAGTTTGTATGGT	5p	1			5	7	8	13	13	4	15	10	75	8
1 ...........T........... 23	TGAGGTAGTAGTTTGTATGGTTT	5p	1			7		8	10	12		25	13	75	6
1 .................A... 21	TGAGGTAGTAGGTTGTAAGGT	5p	1			4	55		3	4		3	3	72	6
1 ...............C.... 20	TGAGGTAGTAGGTTGCATGG	5p	1				68						3	71	2
1 .....C............... 21	TGAGGCAGTAGGTTGTATGGT	5p	1			4	3	7	11	14		28	4	71	7
1 .....G................. 23	TGAGGGAGTAGGTTGTATGGTTT	5p	1		3	16		6	10	16		16	3	70	7
1 ............C.......... 23	TGAGGTAGTAGGCTGTATGGTTT	5p	1			13		11	12	7		23	4	70	6
1 ...........A........... 23	TGAGGTAGTAGATTGTATGGTTT	5p	1			6		10	13	14		18	8	69	6
1 ......................A 22	TTGAGGTAGTAGGTTGTATGGTA	5p	1			8	5	6	13	12		16	7	67	7
1 .......... .......... 20	TGAGGTAGTAGTTGTATGGT	5p	1					14	7	15	4	12	15	67	6
1 ..C.................. 21	TGCGGTAGTAGGTTGTATGGT	5p	1			5		3				30	29	67	4
2 A...................... 23	AGAGGTAGTAGGTTGTATGGTTT	5p	1			10	3	7	3	4		34	4	65	7
1 ......C................ 23	TGAGGTCGTAGGTTGTATGGTTT	5p	1									35	29	64	2
1 ............G........ 21	TGAGGTAGTAGGGTGTATGGT	5p	1			13	4	8	13	9		15		62	6
1 ......G.............. 21	TGAGGTGGTAGGTTGTATGGT	5p	1			3			4	8		40	6	61	5
1 ....C................ 21	GAGGCAGTAGGTTGTATGGTT	5p	1			5		5	3	8	3	37		61	6
1 .................G... 21	TGAGGTAGTAGGTTGTAGGGT	5p	1			6	23	6	11	6		9		61	6
1 ..G.................... 23	TGGGGTAGTAGGTTGTATGGTTT	5p	1			4		7	8	3		32	5	59	6
2 C....................... 24	CTGAGGTAGTAGGTTGTATGGTTT	5p	1			4		10	10	17		12	6	59	6
2 G.................... 21	GGAGGTAGTAGGTTGTATGGT	5p	1			7				4		18	30	59	4
1 ................T... 20	TGAGGTAGTAGGTTGTTTGG	5p	1				39		4	4		8	3	58	5
1 ...T................. 21	TGATGTAGTAGGTTGTATGGT	5p	1			3		10	8	6		17	13	57	6
1 ........... ........... 22	TGAGGTAGTAGTTGTATGGTTT	5p	1			4		7	5	10	3	13	14	56	7
1 ...............C... 19	TGAGGTAGTAGGTTGCATG	5p	1				55							55	1
1 ...............G.... 20	TGAGGTAGTAGGTTGGATGG	5p	1	3		10	17	5	8	6		3	3	55	8
1 ..................T.. 21	GAGGTAGTAGGTTGTATGTTT	5p	1	4		7		12	8	5	10	8		54	7
1 .............G...... 20	AGGTAGTAGGTTGGATGGTT	5p	1	4		19		9	8	13				53	5
1 .....C................. 23	TGAGGCAGTAGGTTGTATGGTTT	5p	1			7		3	3	13		20	7	53	6
1 ...............C....... 23	TGAGGTAGTAGGTTGCATGGTTT	5p	1		3	13		6	7	8		15		52	6
1 ...........T..... 17	TGAGGTAGTAGTTTGTA	5p	1				26		5	3		13	5	52	5
1 ........C............ 21	TGAGGTAGCAGGTTGTATGGT	5p	1			5	4	3	3	5		24	8	52	7
1 ..........A...... 17	GAGGTAGTAGATTGTAT	5p	1			5		5	4	7	7	23		51	6
1 ............ .......... 22	TGAGGTAGTAGGTGTATGGTTT	5p	1			4		16	3	7		9	12	51	6
1 .......................G 23	TGAGGTAGTAGGTTGTATGGTTTG	5p	1				8	5	7	8		15	6	49	6
1 ..............T...... 21	TGAGGTAGTAGGTTTTATGGT	5p	1			6		8	9	12		8	6	49	6
2 N..................... 22	NGAGGTAGTAGGTTGTATGGTT	5p	1									49		49	1
1 .................G 17	TGAGGTAGTAGGTTGTAG	5p	1			3	22	3				13	7	48	5
1 ..........A.......... 21	GAGGTAGTAGATTGTATGGTT	5p	1			11		6	9	5		17		48	5
1 .......... .......... 20	GAGGTAGTAGTTGTATGGTT	5p	1			3		4	3	10	6	21		47	6
1 ......G................ 23	TGAGGTGGTAGGTTGTATGGTTT	5p	1			4			7	3		27	5	46	5
1 ...........T...... 18	TGAGGTAGTAGTTTGTAT	5p	1				37			3		5		45	3
1 .........C........... 21	TGAGGTAGTCGGTTGTATGGT	5p	1					5		5	3	14	18	45	5
1 ...........C......... 21	GAGGTAGTAGGCTGTATGGTT	5p	1			9		4	6	5		21		45	5
1 ................N.... 21	TGAGGTAGTAGGTTGTNTGGT	5p	1			6		8	25	5				44	4
1 ...................A 19	AGGTAGTAGGTTGTATGGTA	5p	1			8	10	4				21		43	4
1 ...............C..... 21	TGAGGTAGTAGGTTGCATGGT	5p	1			9		8	7	8		8	3	43	6
1 ...................A... 23	TGAGGTAGTAGGTTGTATGATTT	5p	1				37			5				42	2
1 .....................C 21	GAGGTAGTAGGTTGTATGGTTC	5p	1			4	4	5	4	8	7	10		42	7
1 ...T................... 23	TGATGTAGTAGGTTGTATGGTTT	5p	1			10	3	6	3	4		12	4	42	7
1 ....................G 20	GAGGTAGTAGGTTGTATGGTG	5p	1	7		10	3	5	4	5	3	4		41	8
1 ..............A.. 17	TGAGGTAGTAGGTTATA	5p	1				41							41	1
1 .................A 17	GAGGTAGTAGGTTGTATA	5p	1			5		5	4	11		15		40	5
1 ........... ......... 20	GAGGTAGTAGGTGTATGGTT	5p	1			7		7		5	10	10		39	5
1 ...............A... 19	TGAGGTAGTAGGTTGAATG	5p	1				39							39	1
2 G...................... 23	GGAGGTAGTAGGTTGTATGGTTT	5p	1			9		4	3			13	9	38	5
1 ...................G 19	GAGGTAGTAGGTTGTATGGG	5p	1			9		8	6	7	5	3		38	6
1 ............G.......... 23	TGAGGTAGTAGGGTGTATGGTTT	5p	1			11		3	5	6		9	4	38	6
1 ..C.................... 23	TGCGGTAGTAGGTTGTATGGTTT	5p	1							5		20	12	37	3
1 .................G.. 20	TGAGGTAGTAGGTTGTAGGG	5p	1			4	22	5	5					36	4
1 ..............T........ 23	TGAGGTAGTAGGTTTTATGGTTT	5p	1			3		5	4	12		11		35	5
1 ....A................ 21	GAGGAAGTAGGTTGTATGGTT	5p	1	4				3		3	4	21		35	5
1 .................C.. 20	TGAGGTAGTAGGTTGTACGG	5p	1				28			4		3		35	3
1 .......T............. 21	TGAGGTATTAGGTTGTATGGT	5p	1					5	6	3		21		35	4
1 ...........A......... 21	GAGGTAGTAGGATGTATGGTT	5p	1			10		5	4	7		8		34	5
1 ................C... 20	TGAGGTAGTAGGTTGTCTGG	5p	1				22			3		6	3	34	4
1 ..............G... 18	AGGTAGTAGGTTGTGTGG	5p	1			4	3		3	9		15		34	5
1 ........A............ 21	TGAGGTAGAAGGTTGTATGGT	5p	1						4	12		14	3	33	4
1 .....A................. 23	TGAGGAAGTAGGTTGTATGGTTT	5p	1	5		3		4	4	12		5		33	6
1 .............C....... 21	TGAGGTAGTAGGTCGTATGGT	5p	1				4	4	9	8		8		33	5
1 ..................C 18	TGAGGTAGTAGGTTGTATC	5p	1				33							33	1
1 ......................T 22	GAGGTAGTAGGTTGTATGGTTTT	5p	1			6		6	3	3	6	8		32	6
1 ..........T.......... 21	GAGGTAGTAGTTTGTATGGTT	5p	1			3		3		7	5	13		31	5
1 .........G........... 21	TGAGGTAGTGGGTTGTATGGT	5p	1				3		4	7		11	6	31	5
1 ...............A..... 21	TGAGGTAGTAGGTTGAATGGT	5p	1			8		5	6	11				30	4
1 ................T... 20	AGGTAGTAGGTTGTATTGTT	5p	1			4		3	3		15	5		30	5
1 ...............T..... 21	GAGGTAGTAGGTTGTTTGGTT	5p	1			7		3	3	4	8	5		30	6
1 ............C........ 21	GAGGTAGTAGGTCGTATGGTT	5p	1			5		6	5	4	3	6		29	6
2 T................... 20	TGGTAGTAGGTTGTATGGTT	5p	1			4		6	3			12	4	29	5
1 ................T 16	TGAGGTAGTAGGTTGTT	5p	1				8	3		5		13		29	4
1 ........C.............. 23	TGAGGTAGCAGGTTGTATGGTTT	5p	1						6	4		12	7	29	4
1 .......T............... 23	TGAGGTATTAGGTTGTATGGTTT	5p	1			5		4	5	5		9		28	5
1 ................G........ 25	TGAGGTAGTAGGTTGTGTGGTTTAG	5p	1			3	14	3				4	4	28	5
1 ..........T............ 23	TGAGGTAGTATGTTGTATGGTTT	5p	1					5	4			15	4	28	4
1 .........G............. 23	TGAGGTAGTGGGTTGTATGGTTT	5p	1			6		4	6	3		8		27	5
1 ....T................ 21	TGAGTTAGTAGGTTGTATGGT	5p	1			3				7		12	4	26	4
1 ..............A...... 21	TGAGGTAGTAGGTTATATGGT	5p	1			4		3	3	8		8		26	5
1 .....A............... 21	TGAGGAAGTAGGTTGTATGGT	5p	1						4	8		8	5	25	4
1 ..........T.......... 21	TGAGGTAGTATGTTGTATGGT	5p	1						7	3		9	6	25	4
1 ..............G....... 22	GAGGTAGTAGGTTGGATGGTTT	5p	1			6			5	4	3	6		24	5
1 .................C... 21	GAGGTAGTAGGTTGTATCGTT	5p	1			3		3	6			12		24	4
2 C.................... 21	CGGTAGTAGGTTGTATGGTTT	5p	1										24	24	1
1 ..............G..... 20	GAGGTAGTAGGTTGGATGGT	5p	1			6			7	4		7		24	4
1 ..........A.......... 21	TGAGGTAGTAAGTTGTATGGT	5p	1			3				9		8	4	24	4
1 ................N.... 21	GAGGTAGTAGGTTGTANGGTT	5p	1			3		6	6	8				23	4
1 ...................A 19	GAGGTAGTAGGTTGTATGGA	5p	1				5	3	5	4		6		23	5
1 .......C............. 21	GAGGTAGCAGGTTGTATGGTT	5p	1	6				4		3		10		23	4
1 ...................G.. 22	GAGGTAGTAGGTTGTATGGGTT	5p	1	3		8		3	5			4		23	5
1 .........C............. 23	TGAGGTAGTCGGTTGTATGGTTT	5p	1									7	16	23	2
2 C.................. 19	CGGTAGTAGGTTGTATGGT	5p	1										23	23	1
1 ...............C.. 18	TGAGGTAGTAGGTTGCAT	5p	1				22							22	1
1 ...........A........ 20	TGAGGTAGTAGATTGTATGG	5p	1			3	9		3	3		4		22	5
1 ......G............. 20	AGGTAGGAGGTTGTATGGTT	5p	1	3							5	14		22	3
1 ...............C..... 21	GAGGTAGTAGGTTGTCTGGTT	5p	1							3		18		21	2
1 ...............G.. 18	GAGGTAGTAGGTTGTGTG	5p	1			3		3	4	6		5		21	5
1 ......... ............ 21	TGAGGTAGTGGTTGTATGGTT	5p	1					7				10	3	20	3
1 ..T.................. 21	GATGTAGTAGGTTGTATGGTT	5p	1	5		4		7				4		20	4
1 .............C......... 23	TGAGGTAGTAGGTCGTATGGTTT	5p	1			5			3			7	5	20	4
1 ...............A....... 23	TGAGGTAGTAGGTTGAATGGTTT	5p	1			4		6	4	6				20	4
1 ..............C...... 21	GAGGTAGTAGGTTGCATGGTT	5p	1					4	3	6		6		19	4
1 ........................T 24	TGAGGTAGTAGGTTGTATGGTTTAT	5p	1			3	4					12		19	3
1 ..T.................. 21	TGTGGTAGTAGGTTGTATGGT	5p	1					3		4		9	3	19	4
1 ............A....... 20	TGAGGTAGTAGGATGTATGG	5p	1			3		3	3	6		4		19	5
1 ..............A........ 23	TGAGGTAGTAGGTTATATGGTTT	5p	1					3	7	4		5		19	4
1 ....................C 20	GAGGTAGTAGGTTGTATGGTC	5p	1			5	6	3				5		19	4
1 ................C.... 21	GAGGTAGTAGGTTGTACGGTT	5p	1			4			3	5		7		19	4
1 ............C.... 17	TGAGGTAGTAGGCTGTA	5p	1				13					5		18	2
1 .................G..... 23	TGAGGTAGTAGGTTGTAGGGTTT	5p	1			10		3	5					18	3
2 C................ 17	CGAGGTAGTAGGTTGTA	5p	1				10					7		17	2
1 ..............A.... 19	TGAGGTAGTAGGTTATATG	5p	1				14					3		17	2
1 .............G....... 21	TGAGGTAGTAGGTGGTATGGT	5p	1			3		4	7	3				17	4
1 ........G............ 21	GAGGTAGTGGGTTGTATGGTT	5p	1			5						12		17	2
1 ..........A....... 18	TGAGGTAGTAAGTTGTAT	5p	1				5			4		8		17	3
1 ...................C... 23	TGAGGTAGTAGGTTGTATGCTTT	5p	1				16							16	1
1 .....G............... 21	GAGGTGGTAGGTTGTATGGTT	5p	1					4	3			9		16	3
2 C................... 20	CGAGGTAGTAGGTTGTATGG	5p	1				13					3		16	2
1 ....T.................. 23	TGAGTTAGTAGGTTGTATGGTTT	5p	1						4			6	6	16	3
1 .....................A.. 24	TGAGGTAGTAGGTTGTATGGTATA	5p	1				12						3	15	2
1 .................G..... 23	TTGAGGTAGTAGGTTGTGTGGTT	5p	1						4	4		7		15	3
1 .................G.... 22	TTGAGGTAGTAGGTTGTGTGGT	5p	1					5	3			7		15	3
1 ........G........... 20	TGAGGTAGGAGGTTGTATGG	5p	1			6	5					4		15	3
1 ....A................ 21	TGAGATAGTAGGTTGTATGGT	5p	1						3	5		3	4	15	4
2 T.................. 19	TAGGTAGTAGGTTGTATGG	5p	1										15	15	1
1 ........A.............. 23	TGAGGTAGAAGGTTGTATGGTTT	5p	1							6		9		15	2
1 ..................A 18	GAGGTAGTAGGTTGTATGA	5p	1				15							15	1
1 ..........C.......... 21	GAGGTAGTAGCTTGTATGGTT	5p	1					5		3		6		14	3
1 ...........G........ 20	GAGGTAGTAGGGTGTATGGT	5p	1							4	6	4		14	3
1 .............A....... 21	GAGGTAGTAGGTTATATGGTT	5p	1					3	3	4		4		14	4
1 ...........T........ 20	TGAGGTAGTAGTTTGTATGG	5p	1				14							14	1
1 .............C... 17	TGAGGTAGTAGGTCGTA	5p	1				13							13	1
1 ..............T..... 20	AGGTAGTAGGTTGTTTGGTT	5p	1							4	4	5		13	3
1 ...........A....... 19	TGAGGTAGTAGATTGTATG	5p	1				7					6		13	2
2 A................... 20	AGAGGTAGTAGGTTGTATGG	5p	1							3		10		13	2
1 ....G................. 22	GAGGGAGTAGGTTGTATGGTTT	5p	1			5						8		13	2
1 ........................A 24	TGAGGTAGTAGGTTGTATGGTTTAA	5p	1				8					5		13	2
1 ..........G......... 20	AGGTAGTAGGGTGTATGGTT	5p	1			6				3		4		13	3
2 T.................. 19	TGTAGTAGGTTGTATGGTT	5p	1							3		4	5	12	3
1 ............G....... 20	TGAGGTAGTAGGGTGTATGG	5p	1			3				4		5		12	3
1 .....C............... 21	GAGGTCGTAGGTTGTATGGTT	5p	1									12		12	1
1 ...C................. 21	TGACGTAGTAGGTTGTATGGT	5p	1							5		4	3	12	3
1 ..C................. 20	TGCGGTAGTAGGTTGTATGG	5p	1				3					4	5	12	3
2 A...................... 23	ATGAGGTAGTAGGTTGTATGGTT	5p	1						6	6				12	2
1 ..............G....... 22	AGGTAGTAGGTTGTGTGGTTTA	5p	1									12		12	1
1 ................C.. 19	TGAGGTAGTAGGTTGTCTG	5p	1				12							12	1
1 ......C.......... 17	TGAGGTCGTAGGTTGTA	5p	1									5	7	12	2
1 ...............A.. 18	TGAGGTAGTAGGTTGAAT	5p	1				12							12	1
1 ...A................... 23	TGAAGTAGTAGGTTGTATGGTTT	5p	1							3		5	4	12	3
1 ..............C...... 21	TGAGGTAGTAGGTTCTATGGT	5p	1						3	9				12	2
1 ..........A............ 23	TGAGGTAGTAAGTTGTATGGTTT	5p	1					4				4	3	11	3
1 .....T............... 21	GAGGTTGTAGGTTGTATGGTT	5p	1									11		11	1
1 ...A................. 21	TGAAGTAGTAGGTTGTATGGT	5p	1					4		3		4		11	3
1 .....................G.. 24	TGAGGTAGTAGGTTGTATGGTGTA	5p	1				11							11	1
1 .......C............. 21	TGAGGTACTAGGTTGTATGGT	5p	1						3			5	3	11	3
1 ..............C.. 17	TGAGGTAGTAGGTTCTA	5p	1				11							11	1
2 A.................... 21	AAGGTAGTAGGTTGTATGGTT	5p	1			5				3		3		11	3
1 ..........C.......... 21	TGAGGTAGTACGTTGTATGGT	5p	1							5		5		10	2
1 .........A........... 21	GAGGTAGTAAGTTGTATGGTT	5p	1						3	4		3		10	3
1 .................A..... 23	GAGGTAGTAGGTTGTATAGTTTA	5p	1							3		7		10	2
1 ...........G.......... 22	GAGGTAGTAGGGTGTATGGTTT	5p	1			4						6		10	2
1 .....................C.. 24	TGAGGTAGTAGGTTGTATGGTCTA	5p	1				10							10	1
1 ...............N...... 22	TGAGGTAGTAGGTTGNATGGTT	5p	1	10										10	1
1 ................C 16	TGAGGTAGTAGGTTGTC	5p	1				9							9	1
1 ................T.. 19	TGAGGTAGTAGGTTGTTTG	5p	1				9							9	1
1 ..C.............. 17	TGCGGTAGTAGGTTGTA	5p	1									5	4	9	2
1 .........T........... 21	GAGGTAGTATGTTGTATGGTT	5p	1			4						5		9	2
1 ......G................ 23	TTGAGGGAGTAGGTTGTATGGTT	5p	1			3			3			3		9	3
1 ..................T 18	GAGGTAGTAGGTTGTATGT	5p	1				9							9	1
1 .............A......... 23	TGAGGTAGTAGGTAGTATGGTTT	5p	1									9		9	1
1 ....................G... 24	TGAGGTAGTAGGTTGTATGGGTTA	5p	1			3		3				3		9	3
1 ......C............. 20	TGAGGTCGTAGGTTGTATGG	5p	1									4	5	9	2
1 ................C... 20	AGGTAGTAGGTTGTATCGTT	5p	1									9		9	1
1 .............A....... 21	TGAGGTAGTAGGTAGTATGGT	5p	1							6		3		9	2
1 ............A........ 21	GAGGTAGTAGGTAGTATGGTT	5p	1							6		3		9	2
1 ............G.... 17	TGAGGTAGTAGGGTGTA	5p	1				6					3		9	2
1 .......A............. 21	GAGGTAGAAGGTTGTATGGTT	5p	1								4	5		9	2
1 ..G................. 20	TGGGGTAGTAGGTTGTATGG	5p	1							4		4		8	2
1 ......................A.. 25	TGAGGTAGTAGGTTGTATGGTTAAG	5p	1				8							8	1
1 ...................T.... 24	TGAGGTAGTAGGTTGTATGTTTTA	5p	1				8							8	1
1 ........T............ 21	GAGGTAGTTGGTTGTATGGTT	5p	1									8		8	1
1 .......A............. 21	TGAGGTAATAGGTTGTATGGT	5p	1					4				3		7	2
1 ...............A... 19	GGTAGTAGGTTGTATAGTT	5p	1								3	4		7	2
1 .............T....... 21	GAGGTAGTAGGTTTTATGGTT	5p	1							3		4		7	2
1 ......T.............. 21	GAGGTATTAGGTTGTATGGTT	5p	1								4	3		7	2
1 ...........T....... 19	TGAGGTAGTAGTTTGTATG	5p	1				7							7	1
2 C.................... 21	CAGGTAGTAGGTTGTATGGTT	5p	1									4	3	7	2
1 ..............A...... 21	GAGGTAGTAGGTTGAATGGTT	5p	1					4				3		7	2
1 .....G.............. 20	TGAGGGAGTAGGTTGTATGG	5p	1						3			4		7	2
1 ...A................. 21	GAGATAGTAGGTTGTATGGTT	5p	1					3				4		7	2
1 .......C............... 23	TGAGGTACTAGGTTGTATGGTTT	5p	1							6				6	1
1 ...............G.. 18	TGAGGTAGTAGGTTGGAT	5p	1			3						3		6	2
2 C.................... 21	CTGAGGTAGTAGGTTGTATGG	5p	1					3		3				6	2
1 ................A 16	AGGTAGTAGGTTGTATA	5p	1							3		3		6	2
1 .......N.............. 22	TGAGGTANTAGGTTGTATGGTT	5p	1									6		6	1
1 ......T................ 23	TGAGGTTGTAGGTTGTATGGTTT	5p	1			3						3		6	2
1 .................T 17	GAGGTAGTAGGTTGTATT	5p	1				3		3					6	2
1 .............C....... 21	GAGGTAGTAGGTTCTATGGTT	5p	1									6		6	1
2 G...................... 23	GTGAGGTAGTAGGTTGTATGGTT	5p	1			3						3		6	2
1 ..................C.. 21	GAGGTAGTAGGTTGTATGCTT	5p	1							3		3		6	2
2 A..................... 22	ATGAGGTAGTAGGTTGTATGGT	5p	1					3				3		6	2
1 ..............N....... 22	TGAGGTAGTAGGTTNTATGGTT	5p	1										6	6	1
1 ....G............... 20	GAGGGAGTAGGTTGTATGGT	5p	1						3			3		6	2
1 ............C....... 20	TGAGGTAGTAGGCTGTATGG	5p	1					3				3		6	2
1 ..............T.. 17	TGAGGTAGTAGGTTTTA	5p	1				5							5	1
1 .................N.... 22	TGAGGTAGTAGGTTGTANGGTT	5p	1		5									5	1
1 .................T.. 20	AGGTAGTAGGTTGTATGTTT	5p	1			5								5	1
1 .............G......... 23	TGAGGTAGTAGGTGGTATGGTTT	5p	1			5								5	1
1 ......... .......... 19	AGGTAGTAGTTGTATGGTT	5p	1									5		5	1
1 ........................C 24	TGAGGTAGTAGGTTGTATGGTTTAC	5p	1				5							5	1
1 ....................N. 22	TGAGGTAGTAGGTTGTATGGNT	5p	1	5										5	1
1 ....................C... 24	TGAGGTAGTAGGTTGTATGGCTTA	5p	1				5							5	1
1 ..................A.. 21	GAGGTAGTAGGTTGTATGATT	5p	1							5				5	1
1 ...............A.... 20	TGAGGTAGTAGGTTGAATGG	5p	1				5							5	1
1 ...........C......... 21	TGAGGTAGTAGCTTGTATGGT	5p	1									5		5	1
1 ..........C............ 23	TGAGGTAGTACGTTGTATGGTTT	5p	1									5		5	1
1 ..................A... 22	GAGGTAGTAGGTTGTATGATTT	5p	1				5							5	1
1 .............G..... 19	GGTAGTAGGTTGTGTGGTT	5p	1									5		5	1
1 ...T................. 21	GAGTTAGTAGGTTGTATGGTT	5p	1									5		5	1
1 ..T.................... 23	TGTGGTAGTAGGTTGTATGGTTT	5p	1									5		5	1
1 .............C...... 20	TGAGGTAGTAGGTCGTATGG	5p	1				5							5	1
1 ......................C 22	GAGGTAGTAGGTTGTATGGTTTC	5p	1									4		4	1
1 ....A............... 20	GAGGAAGTAGGTTGTATGGT	5p	1									4		4	1
1 ....................A 20	GTTGAGGTAGTAGGTTGTATA	5p	1							4				4	1
2 C................. 18	CGAGGTAGTAGGTTGTAT	5p	1									4		4	1
1 ...........C..... 17	TGAGGTAGTAGCTTGTA	5p	1									4		4	1
1 .............A.... 18	TGAGGTAGTAGGTAGTAT	5p	1				4							4	1
1 ...................N. 21	GAGGTAGTAGGTTGTATGGNT	5p	1	4										4	1
1 ........N............. 22	TGAGGTAGNAGGTTGTATGGTT	5p	1									4		4	1
1 .......A............... 23	TGAGGTAATAGGTTGTATGGTTT	5p	1							4				4	1
1 ...................C 19	AGGTAGTAGGTTGTATGGTC	5p	1				4							4	1
1 ....A.................. 23	TGAGATAGTAGGTTGTATGGTTT	5p	1									4		4	1
1 .................A..... 23	TGAGGTAGTAGGTTGTAAGGTTT	5p	1							4				4	1
1 ..............C.... 19	TGAGGTAGTAGGTTCTATG	5p	1				4							4	1
1 .....A.............. 20	TGAGGAAGTAGGTTGTATGG	5p	1							4				4	1
2 N.................... 21	NGAGGTAGTAGGTTGTATGGT	5p	1									4		4	1
2 C................. 18	CTGAGGTAGTAGGTTGTA	5p	1									4		4	1
1 ....C................. 22	GAGGCAGTAGGTTGTATGGTTT	5p	1									4		4	1
1 ..........T......... 20	TGAGGTAGTATGTTGTATGG	5p	1									4		4	1
1 .....................A 21	TTGAGGTAGTAGGTTGTATGGA	5p	1				4							4	1
1 ......C............. 20	AGGTAGCAGGTTGTATGGTT	5p	1									4		4	1
1 ................N... 20	AGGTAGTAGGTTGTATNGTT	5p	1					4						4	1
1 .........A.......... 20	AGGTAGTAGATTGTATGGTT	5p	1			4								4	1
1 ...................C 19	GAGGTAGTAGGTTGTATGGC	5p	1				4							4	1
1 ..A.................. 21	GAAGTAGTAGGTTGTATGGTT	5p	1									4		4	1
1 ..............C... 18	TGAGGTAGTAGGTTCTAT	5p	1				4							4	1
1 ...................N.. 22	TGAGGTAGTAGGTTGTATGNTT	5p	1	4										4	1
2 A................ 17	AGAGGTAGTAGGTTGTA	5p	1									4		4	1
1 ............A.... 17	TGAGGTAGTAGGATGTA	5p	1									4		4	1
1 .........T........... 21	TGAGGTAGTTGGTTGTATGGT	5p	1									4		4	1
1 .............G... 17	TGAGGTAGTAGGTGGTA	5p	1				3							3	1
2 A................. 18	AGAGGTAGTAGGTTGTAT	5p	1									3		3	1
1 ..........G............ 23	TTGAGGTAGTGGGTTGTATGGTT	5p	1									3		3	1
1 .....................N 21	TGAGGTAGTAGGTTGTATGGTN	5p	1									3		3	1
1 ....C.................. 23	TGAGCTAGTAGGTTGTATGGTTT	5p	1						3					3	1
1 ..........C......... 20	AGGTAGTAGGCTGTATGGTT	5p	1									3		3	1
1 .........N............ 22	TGAGGTAGTNGGTTGTATGGTT	5p	1									3		3	1
1 ...................A.... 24	TTGAGGTAGTAGGTTGTATAGTTT	5p	1										3	3	1
1 ......N............... 22	TGAGGTNGTAGGTTGTATGGTT	5p	1									3		3	1
2 A.................. 19	AGTAGTAGGTTGTATGGTT	5p	1					3						3	1
1 ........C........... 20	TGAGGTAGCAGGTTGTATGG	5p	1									3		3	1
1 .......G.............. 22	GAGGTAGGAGGTTGTATGGTTT	5p	1	3										3	1
1 .....................G 21	TTGAGGTAGTAGGTTGTATGGG	5p	1			3								3	1
1 ................G.... 21	GAGGTAGTAGGTTGTAGGGTT	5p	1						3					3	1
1 ...........C........ 20	GAGGTAGTAGGCTGTATGGT	5p	1									3		3	1
1 ...................A.... 24	TGAGGTAGTAGGTTGTATGATTTA	5p	1				3							3	1
1 ....T............... 20	TGAGTTAGTAGGTTGTATGG	5p	1									3		3	1
2 T................ 17	TAGGTAGTAGGTTGTAT	5p	1										3	3	1
1 ...........C........... 23	TGAGGTAGTAGCTTGTATGGTTT	5p	1			3								3	1
1 .................C.. 20	GAGGTAGTAGGTTGTATCGT	5p	1				3							3	1
1 ......T.............. 21	TGAGGTTGTAGGTTGTATGGT	5p	1									3		3	1
1 ..........T........... 22	GAGGTAGTAGTTTGTATGGTTT	5p	1									3		3	1
1 ...C................. 21	GAGCTAGTAGGTTGTATGGTT	5p	1									3		3	1
1 ............A..... 18	TGAGGTAGTAGGATGTAT	5p	1						3					3	1
2 G................ 17	GAGTAGGTTGTATGGTT	5p	1									3		3	1
1 .........C.......... 20	GAGGTAGTACGTTGTATGGT	5p	1									3		3	1
1 .........C.......... 20	TGAGGTAGTCGGTTGTATGG	5p	1									3		3	1
1 .................T.... 22	GAGGTAGTAGGTTGTATTGTTT	5p	1								3			3	1
1 .............C...... 20	AGGTAGTAGGTTGCATGGTT	5p	1			3								3	1
1 .......T............ 20	TGAGGTATTAGGTTGTATGG	5p	1							3				3	1
1 ......C........... 18	TGAGGTCGTAGGTTGTAT	5p	1									3		3	1
1 .........G.......... 20	TGAGGTAGTGGGTTGTATGG	5p	1									3		3	1
1 ..............A... 18	TGAGGTAGTAGGTTATAT	5p	1				3							3	1
1 .............A...... 20	AGGTAGTAGGTTGAATGGTT	5p	1								3			3	1
1 ...............T...... 22	GAGGTAGTAGGTTGTTTGGTTT	5p	1						3					3	1
1 .............C.... 18	TGAGGTAGTAGGTCGTAT	5p	1				3							3	1
1 ...C................... 23	TGACGTAGTAGGTTGTATGGTTT	5p	1									3		3	1
1 ........G.......... 19	TGAGGTAGGAGGTTGTATG	5p	1				3							3	1
1 .............G...... 20	GGTAGTAGGTTGTGTGGTTT	5p	1					3						3	1
1 ..G............... 18	TGGGGTAGTAGGTTGTAT	5p	1									3		3	1
1 ..............C..... 20	TGAGGTAGTAGGTTCTATGG	5p	1				3							3	1
1 ...............N..... 21	GAGGTAGTAGGTTGTNTGGTT	5p	1	3										3	1
1 ......................G 22	GAGGTAGTAGGTTGTATGGTTTG	5p	1				3							3	1
1 ..............T..... 20	TGAGGTAGTAGGTTTTATGG	5p	1						3					3	1
1 ........C........... 20	GAGGTAGTCGGTTGTATGGT	5p	1									3		3	1
1 ..G.............. 17	TGGGGTAGTAGGTTGTA	5p	1									3		3	1
1 ..............C........ 23	TGAGGTAGTAGGTTCTATGGTTT	5p	1									3		3	1
1 ......................C.. 25	TGAGGTAGTAGGTTGTATGGTTCAG	5p	1				3							3	1
ID ssc-let-7f
1 tgtgggaTGAGGTAGTAGATTGTATAGTTttagggtcataccccatcttggagataactatacagtctactgtctttcccacg 83
1 ...................... 22	TGAGGTAGTAGATTGTATAGTT	5p	0	1244	1329	91093	5908	116595	114314	77852	8300	125443	57427	599505	10
1 ..................... 21	TGAGGTAGTAGATTGTATAGT	5p	0	53	35	4644	754	7697	8103	6003	671	11231	5431	44622	10
1 ..................... 21	GAGGTAGTAGATTGTATAGTT	5p	0	126	83	4740	171	4844	3851	3811	2633	6775	60	27094	10
1 ....................... 23	TGAGGTAGTAGATTGTATAGTTT	5p	0	25	23	3091	188	4227	4458	2952	435	5460	2597	23456	10
1 .................... 20	TGAGGTAGTAGATTGTATAG	5p	0	3	7	432	367	763	948	855	105	1849	845	6174	10
1 .................... 20	AGGTAGTAGATTGTATAGTT	5p	0	8	4	374	13	392	283	281	172	650		2177	9
1 .................... 20	GAGGTAGTAGATTGTATAGT	5p	0	4	3	261	20	325	287	308	225	650	6	2089	10
1 ...................... 22	GAGGTAGTAGATTGTATAGTTT	5p	0		3	170	10	191	183	160	126	386		1229	8
1 .................. 18	TGAGGTAGTAGATTGTAT	5p	0			87	27	134	148	181	22	338	154	1091	8
1 ................... 19	TGAGGTAGTAGATTGTATA	5p	0			62	25	82	91	85	10	305	106	766	8
1 ................. 17	TGAGGTAGTAGATTGTA	5p	0			29	46	45	45	60	9	179	66	479	8
1 ........................ 24	TGAGGTAGTAGATTGTATAGTTTT	5p	0			41		39	38	30	8	59	30	245	7
1 ................... 19	GAGGTAGTAGATTGTATAG	5p	0			22	9	33	20	38	26	86		234	7
1 ................... 19	AGGTAGTAGATTGTATAGT	5p	0			26		30	23	20	13	41		153	6
1 ..................... 21	AGGTAGTAGATTGTATAGTTT	5p	0			14		11	10	9	12	45		101	6
1 ................. 17	GAGGTAGTAGATTGTAT	5p	0			5		5	4	7	7	23		51	6
1 .................. 18	GAGGTAGTAGATTGTATA	5p	0					6	3	9	7	21		46	5
1 ................ 16	TGAGGTAGTAGATTGT	5p	0			7	7		4	6		16	6	46	6
1 .................. 18	AGGTAGTAGATTGTATAG	5p	0			3		3			3	7		16	4
1 ....................... 23	GAGGTAGTAGATTGTATAGTTTT	5p	0			3						7		10	2
1 ....................... 23	ATGAGGTAGTAGATTGTATAGTT	5p	0						3	3		3		9	3
1 ................ 16	GAGGTAGTAGATTGTA	5p	0								3	5		8	2
1 ................ 16	AGGTAGTAGATTGTAT	5p	0									3		3	1
1 ................... 19	GGTAGTAGATTGTATAGTT	5p	0									3		3	1
1 ...................... 22	ATGAGGTAGTAGATTGTATAGT	5p	0									3		3	1
1 ...........G.......... 22	TGAGGTAGTAGGTTGTATAGTT	5p	1	5028	3371	162394	13846	183686	254451	160941	7894	153114	67058	1011783	10
1 ...........G......... 21	TGAGGTAGTAGGTTGTATAGT	5p	1	170	88	9414	2049	14875	22118	14732	686	15174	7309	86615	10
1 ...........G........... 23	TGAGGTAGTAGGTTGTATAGTTT	5p	1	222	132	10302	865	12993	19393	11239	657	11656	5755	73214	10
1 ......................A 22	TGAGGTAGTAGATTGTATAGTTA	5p	1	63	39	5809	347	7538	7521	5832	695	10699	4640	43183	10
1 ..........G.......... 21	GAGGTAGTAGGTTGTATAGTT	5p	1	216	63	4314	206	4945	4381	4161	1407	4476	66	24235	10
1 ...........G........ 20	TGAGGTAGTAGGTTGTATAG	5p	1	12	11	873	880	1379	2403	2012	81	2395	1166	11212	10
1 ...........T.......... 22	TGAGGTAGTAGTTTGTATAGTT	5p	1	18	49	541	127	925	727	616	186	1625	483	5297	10
1 ...............G...... 22	TGAGGTAGTAGATTGGATAGTT	5p	1	38	109	1380	23	808	903	228	22	316	31	3858	10
1 .....................A 21	TGAGGTAGTAGATTGTATAGTA	5p	1		8	277	130	449	444	403	36	766	308	2821	9
1 ........G............. 22	TGAGGTAGGAGATTGTATAGTT	5p	1	34	55	772	14	368	447	113	9	716	63	2591	10
1 .........G.......... 20	AGGTAGTAGGTTGTATAGTT	5p	1	20	3	469	28	548	433	426	137	525		2589	9
1 .................C.... 22	TGAGGTAGTAGATTGTACAGTT	5p	1		53	561	29	553	396	477	14	280	74	2437	9
2 T.................... 21	TAGGTAGTAGATTGTATAGTT	5p	1			17		29	14	19		61	2254	2394	6
1 ......................G 22	TGAGGTAGTAGATTGTATAGTTG	5p	1			241	37	319	418	340	53	652	331	2391	8
1 .....................A 21	GAGGTAGTAGATTGTATAGTTA	5p	1	9	3	305	12	393	316	319	238	691	8	2294	10
1 ..........G......... 20	GAGGTAGTAGGTTGTATAGT	5p	1	10	3	290	30	423	415	495	120	460	5	2251	10
1 ..........G........... 22	GAGGTAGTAGGTTGTATAGTTT	5p	1	12	5	297	16	406	385	374	103	478		2076	9
1 ..................G... 22	TGAGGTAGTAGATTGTATGGTT	5p	1	7	30	381	20	341	317	263	26	364	74	1823	10
1 ........... .......... 21	TGAGGTAGTAGTTGTATAGTT	5p	1	8		164	44	441	205	341	24	397	189	1813	9
1 ................G..... 22	TGAGGTAGTAGATTGTGTAGTT	5p	1		15	265	10	237	224	268	50	439	61	1569	9
1 ...................T.. 22	TGAGGTAGTAGATTGTATATTT	5p	1		13	215	24	333	164	176	33	367	151	1476	9
1 ...........G....... 19	TGAGGTAGTAGGTTGTATA	5p	1	6		104	151	147	235	229	12	390	154	1428	9
1 ...........C.......... 22	TGAGGTAGTAGCTTGTATAGTT	5p	1	3	7	79	15	100	89	49	5	668	373	1388	10
1 ...........G...... 18	TGAGGTAGTAGGTTGTAT	5p	1			124	57	130	199	282	17	359	117	1285	8
2 C..................... 22	CGAGGTAGTAGATTGTATAGTT	5p	1	4	7	148	22	135	116	112	59	507	114	1224	10
1 ......................C 22	TGAGGTAGTAGATTGTATAGTTC	5p	1			152	19	154	211	136	17	318	173	1180	8
1 ...........G............ 24	TGAGGTAGTAGGTTGTATAGTTTT	5p	1	4	3	180	20	213	270	152	10	223	95	1170	10
2 A..................... 22	AGAGGTAGTAGATTGTATAGTT	5p	1		4	81	14	74	64	56	13	730	123	1159	9
1 ..................C... 22	TGAGGTAGTAGATTGTATCGTT	5p	1		6	99	14	91	92	49	8	148	562	1069	9
1 ..G................... 22	TGGGGTAGTAGATTGTATAGTT	5p	1			74	6	92	86	59	6	627	59	1009	8
1 ......C............... 22	TGAGGTCGTAGATTGTATAGTT	5p	1			40	4	19	19	18	4	572	321	997	8
1 ................C..... 22	TGAGGTAGTAGATTGTCTAGTT	5p	1		4	99	14	110	85	67	12	334	205	930	9
2 C...................... 23	CTGAGGTAGTAGATTGTATAGTT	5p	1	11	3	152	8	155	163	141	56	176	62	927	10
1 .....G................ 22	TGAGGGAGTAGATTGTATAGTT	5p	1	11	15	195	7	105	126	142	45	246	18	910	10
1 ............ ......... 21	TGAGGTAGTAGATGTATAGTT	5p	1		3	89	12	183	68	109	20	191	137	812	9
2 G..................... 22	GGAGGTAGTAGATTGTATAGTT	5p	1	3	8	92		78	45	28	13	296	208	771	9
1 ........C............. 22	TGAGGTAGCAGATTGTATAGTT	5p	1		5	56		68	79	52	3	374	120	757	8
1 ..C................... 22	TGCGGTAGTAGATTGTATAGTT	5p	1			35	3	25	26	23	4	371	238	725	8
1 .................G.... 22	TGAGGTAGTAGATTGTAGAGTT	5p	1	6	23	255	8	149	149	42	7	52	5	696	10
1 .....C................ 22	TGAGGCAGTAGATTGTATAGTT	5p	1	6	16	79	3	98	95	91	12	244	52	696	10
1 ........A............. 22	TGAGGTAGAAGATTGTATAGTT	5p	1		19	46		82	86	131	8	251	69	692	8
1 .....................G 21	TGAGGTAGTAGATTGTATAGTG	5p	1	7	24	210	36	115	144	38	7	71	25	677	10
1 ...............C...... 22	TGAGGTAGTAGATTGCATAGTT	5p	1	3	8	113	7	139	105	107	8	106	55	651	10
1 ......G............... 22	TGAGGTGGTAGATTGTATAGTT	5p	1			42	4	54	60	33		345	47	585	7
1 ..............T....... 22	TGAGGTAGTAGATTTTATAGTT	5p	1	5	10	89	5	99	60	70	17	146	70	571	10
1 .........C............ 22	TGAGGTAGTCGATTGTATAGTT	5p	1		3	36	3	27	34	25	13	187	167	495	9
1 ...T.................. 22	TGATGTAGTAGATTGTATAGTT	5p	1			45	5	73	64	65	9	109	109	479	8
1 .......T.............. 22	TGAGGTATTAGATTGTATAGTT	5p	1			44	5	89	44	59	3	151	53	448	8
1 .....................C 21	TGAGGTAGTAGATTGTATAGTC	5p	1			59	55	65	58	48	5	115	42	447	8
1 ..............G...... 21	GAGGTAGTAGATTGGATAGTT	5p	1	4		103		67	69	52	61	76		432	7
1 .............C........ 22	TGAGGTAGTAGATCGTATAGTT	5p	1			59		71	65	57	5	119	52	428	7
1 ....G................ 21	GAGGGAGTAGATTGTATAGTT	5p	1	14	3	127		48	53	16	18	133	3	415	9
1 ....T................. 22	TGAGTTAGTAGATTGTATAGTT	5p	1	4		30		68	46	63	12	125	64	412	8
1 ..................T... 22	TGAGGTAGTAGATTGTATTGTT	5p	1		9	90	9	73	63	43	13	76	20	396	9
1 ...........T......... 21	TGAGGTAGTAGTTTGTATAGT	5p	1			24	60	66	42	30		98	48	368	7
1 ..........T........... 22	TGAGGTAGTATATTGTATAGTT	5p	1		3	43	7	43	35	43	4	118	55	351	9
1 ....................A 20	TGAGGTAGTAGATTGTATAGA	5p	1			17	39	41	49	58	5	93	40	342	8
1 ...............A...... 22	TGAGGTAGTAGATTGAATAGTT	5p	1		10	58		93	65	70		33	10	339	7
1 .....A................ 22	TGAGGAAGTAGATTGTATAGTT	5p	1		19	34	4	43	32	61	12	89	26	320	9
2 C................... 20	CGGTAGTAGATTGTATAGTT	5p	1									3	298	301	2
1 ................N..... 22	TGAGGTAGTAGATTGTNTAGTT	5p	1			65		87	118	28				298	4
1 ...................A 19	TGAGGTAGTAGATTGTATAA	5p	1			9	23	29	27	36	5	116	53	298	8
1 ................T..... 22	TGAGGTAGTAGATTGTTTAGTT	5p	1		3	37	15	49	30	41	18	63	24	280	9
1 ............A......... 22	TGAGGTAGTAGAATGTATAGTT	5p	1			48		93	54	39		35	10	279	6
1 ............C......... 22	TGAGGTAGTAGACTGTATAGTT	5p	1			33	4	65	34	36		85	14	271	7
1 .........G............ 22	TGAGGTAGTGGATTGTATAGTT	5p	1			30		34	35	22		114	31	266	6
1 ..............A....... 22	TGAGGTAGTAGATTATATAGTT	5p	1			33		51	53	44		56	23	260	6
1 ...A.................. 22	TGAAGTAGTAGATTGTATAGTT	5p	1			33	7	44	33	36		70	33	256	7
1 ..........G........ 19	GAGGTAGTAGGTTGTATAG	5p	1			20	17	41	43	45	13	70		249	7
1 ..............C....... 22	TGAGGTAGTAGATTCTATAGTT	5p	1			25	7	46	36	38	6	55	19	232	8
1 .........G........... 21	AGGTAGTAGGTTGTATAGTTT	5p	1			30		33	45	32	21	57		218	6
1 ...............G..... 21	TGAGGTAGTAGATTGGATAGT	5p	1		5	64	4	38	65	16		24		216	7
1 .................A.... 22	TGAGGTAGTAGATTGTAAAGTT	5p	1			27	4	57	36	45		31	15	215	7
1 ..........C........... 22	TGAGGTAGTACATTGTATAGTT	5p	1			10	6	35	13	7	4	110	26	211	8
2 T................... 20	TAGGTAGTAGATTGTATAGT	5p	1									4	203	207	2
1 ...................C.. 22	TGAGGTAGTAGATTGTATACTT	5p	1			42	11	33	32	19		42	20	199	7
1 .......C.............. 22	TGAGGTACTAGATTGTATAGTT	5p	1			28	3	30	30	24	4	53	24	196	8
1 ....A................. 22	TGAGATAGTAGATTGTATAGTT	5p	1			25		43	30	25		50	23	196	6
1 ...........T........... 23	TGAGGTAGTAGTTTGTATAGTTT	5p	1			20		33	31	26	4	53	27	194	7
1 ...................A.. 22	TGAGGTAGTAGATTGTATAATT	5p	1			27	16	47	20	38		31	15	194	7
1 ....................A 20	AGGTAGTAGATTGTATAGTTA	5p	1			28		28	10	27	20	74		187	6
1 .............A........ 22	TGAGGTAGTAGATAGTATAGTT	5p	1		5	17	3	35	28	36		34	14	172	8
1 .......G............. 21	GAGGTAGGAGATTGTATAGTT	5p	1	9	9	29		8	15	18	20	55		163	8
1 ..........C.......... 21	GAGGTAGTAGCTTGTATAGTT	5p	1			6		11	4	9	17	107	5	159	7
1 .......A.............. 22	TGAGGTAATAGATTGTATAGTT	5p	1			17		31	28	29		40	12	157	6
1 ..........A........... 22	TGAGGTAGTAAATTGTATAGTT	5p	1			17	3	16	18	30		44	20	148	7
1 ........G............ 21	TGAGGTAGGAGATTGTATAGT	5p	1	6		26		20	27	8		55	3	145	7
1 ....................A 20	GAGGTAGTAGATTGTATAGTA	5p	1			20	7	15	9	25	13	55		144	7
1 ....C................. 22	TGAGCTAGTAGATTGTATAGTT	5p	1			11	3	25	14	15	3	55	11	137	8
1 ........... ......... 20	TGAGGTAGTAGTTGTATAGT	5p	1			10	4	27	11	23		33	28	136	7
1 .....................G 21	GAGGTAGTAGATTGTATAGTTG	5p	1			21		12	11	13	32	42		131	6
1 ...............G....... 23	TGAGGTAGTAGATTGGATAGTTT	5p	1		4	40		26	25	15	4	13		127	7
1 ...C.................. 22	TGACGTAGTAGATTGTATAGTT	5p	1			8	6	17	17	19		41	17	125	7
1 ........... ........... 22	TGAGGTAGTAGTTGTATAGTTT	5p	1			11		31	20	14		33	15	124	6
1 ..T................... 22	TGTGGTAGTAGATTGTATAGTT	5p	1			15		16	19	7		50	16	123	6
2 C.................... 21	CGAGGTAGTAGATTGTATAGT	5p	1			7	4	8	11	9	8	61	8	116	8
1 ...........C......... 21	TGAGGTAGTAGCTTGTATAGT	5p	1			8		5	5	3		67	28	116	6
1 ..........T.......... 21	GAGGTAGTAGTTTGTATAGTT	5p	1			13		19	14	13	26	29		114	6
2 T..................... 22	TAGGTAGTAGATTGTATAGTTT	5p	1									7	105	112	2
1 ........G.............. 23	TGAGGTAGGAGATTGTATAGTTT	5p	1		4	27		18	23	5		35		112	6
1 ....C................ 21	GAGGCAGTAGATTGTATAGTT	5p	1			9		8	8	8	3	72		108	6
1 ................G.... 21	TGAGGTAGTAGATTGTGTAGT	5p	1			8	3	9	17	22	7	30	9	105	8
2 T..................... 22	TTGAGGTAGTAGATTGTATAGT	5p	1			14		19	27	8		30	7	105	6
2 A.................... 21	AGAGGTAGTAGATTGTATAGT	5p	1			6	3		5	4	3	73	9	103	7
1 ..................G.. 21	TGAGGTAGTAGATTGTATGGT	5p	1			19	6	15	18	16		24	5	103	7
1 ....................G 20	TGAGGTAGTAGATTGTATAGG	5p	1			16	15	16	25	23		6		101	6
1 .........T............ 22	TGAGGTAGTTGATTGTATAGTT	5p	1			11		16	18	5		38	11	99	6
1 ....................C 20	TGAGGTAGTAGATTGTATAGC	5p	1			16	29	8	5	11		18	12	99	7
1 ........C............ 21	GAGGTAGTCGATTGTATAGTT	5p	1							4	9	76	6	95	4
1 ...........T........ 20	TGAGGTAGTAGTTTGTATAG	5p	1				67	7	4	7		5	3	93	6
1 .....G............... 21	TGAGGGAGTAGATTGTATAGT	5p	1			7		14	13	15	8	29	4	90	7
1 ......C.............. 21	TGAGGTCGTAGATTGTATAGT	5p	1					3				55	31	89	3
1 ......T............... 22	TGAGGTTGTAGATTGTATAGTT	5p	1			17		16	11	8		31	3	86	6
1 ..................T 18	TGAGGTAGTAGATTGTATT	5p	1			4		12	10	16	3	27	13	85	7
1 ................C.... 21	TGAGGTAGTAGATTGTCTAGT	5p	1			5		7		8		42	23	85	5
1 ..G.................. 21	TGGGGTAGTAGATTGTATAGT	5p	1			5		6	10	3		60		84	5
1 ..................C.. 21	TGAGGTAGTAGATTGTATCGT	5p	1			5	3	10	6	4		9	43	80	7
2 G.................... 21	GGAGGTAGTAGATTGTATAGT	5p	1			9		6		5		23	33	76	5
1 ................G...... 23	TGAGGTAGTAGATTGTGTAGTTT	5p	1			7		11	13	16	5	19	4	75	7
1 ...................T 19	TGAGGTAGTAGATTGTATAT	5p	1			3	12	10	6	5		25	14	75	7
1 .................C... 21	TGAGGTAGTAGATTGTACAGT	5p	1			9	10	11	11	17		13	3	74	7
1 ....A................ 21	GAGGAAGTAGATTGTATAGTT	5p	1					9		10	11	43		73	4
2 C..................... 22	CTGAGGTAGTAGATTGTATAGT	5p	1			10		10	7	12		27	4	70	6
1 .................G... 21	TGAGGTAGTAGATTGTAGAGT	5p	1		3	20	3	17	16			7	3	69	7
1 .....................C 21	GAGGTAGTAGATTGTATAGTTC	5p	1			7		18	8	7	8	21		69	6
1 ..................G.... 23	TGAGGTAGTAGATTGTATGGTTT	5p	1			6		10	13	14		18	8	69	6
1 ............G......... 22	TGAGGTAGTAGAGTGTATAGTT	5p	1			15		14	9	8		18	4	68	6
1 ...........C........... 23	TGAGGTAGTAGCTTGTATAGTTT	5p	1					7	5			32	23	67	4
1 ....................G.. 23	TGAGGTAGTAGATTGTATAGGTT	5p	1			21		9	15	13		9		67	5
1 ..................T.. 21	GAGGTAGTAGATTGTATATTT	5p	1		4	12		11		9	16	13		65	6
2 N..................... 22	NGAGGTAGTAGATTGTATAGTT	5p	1									63		63	1
1 ...........G......... 21	GAGGTAGTAGAGTGTATAGTT	5p	1			5			3	6	24	23		61	5
1 .......................A 23	TGAGGTAGTAGATTGTATAGTTTA	5p	1			6	4	13	6	8		17	6	60	7
1 .....C............... 21	TGAGGCAGTAGATTGTATAGT	5p	1			10		7	4	9		24	6	60	6
1 ..C.................. 21	TGCGGTAGTAGATTGTATAGT	5p	1						3			35	21	59	3
1 ......G.............. 21	TGAGGTGGTAGATTGTATAGT	5p	1			3		7	4			38	6	58	5
2 C...................... 23	CGAGGTAGTAGATTGTATAGTTT	5p	1			3		6	6	3	3	30	6	57	7
1 ................C.... 21	GAGGTAGTAGATTGTACAGTT	5p	1			12		12	5	6	4	13		52	6
1 ...........T..... 17	TGAGGTAGTAGTTTGTA	5p	1				26		5	3		13	5	52	5
1 .......................C 23	TGAGGTAGTAGATTGTATAGTTTC	5p	1			7		7	7	5		19	7	52	6
1 ...............C..... 21	TGAGGTAGTAGATTGCATAGT	5p	1			8		9	12	5		11	6	51	6
1 ........C............ 21	TGAGGTAGCAGATTGTATAGT	5p	1					4	9	3		27	6	49	5
1 .................G... 21	GAGGTAGTAGATTGTATGGTT	5p	1			11		6	9	5		17		48	5
1 .....A............... 21	TGAGGAAGTAGATTGTATAGT	5p	1			4		7	4	10	4	15	4	48	7
1 ......C................ 23	TGAGGTCGTAGATTGTATAGTTT	5p	1					3				28	16	47	3
1 ..........G...... 17	GAGGTAGTAGGTTGTAT	5p	1			8		6	8	8	7	10		47	6
1 .............G........ 22	TGAGGTAGTAGATGGTATAGTT	5p	1			13		9	6	5		13		46	5
1 ...........T...... 18	TGAGGTAGTAGTTTGTAT	5p	1				37			3		5		45	3
1 ..............T...... 21	TGAGGTAGTAGATTTTATAGT	5p	1			6		12	4	8		10	3	43	6
1 ...............G..... 21	GAGGTAGTAGATTGTGTAGTT	5p	1	6		6		4	5		7	15		43	6
1 ..................C.... 23	TGAGGTAGTAGATTGTATCGTTT	5p	1			4				5		5	28	42	4
1 .......... .......... 20	GAGGTAGTAGTTGTATAGTT	5p	1					18		12	6	5		41	4
1 ..............G..... 20	GAGGTAGTAGATTGGATAGT	5p	1			10			9	4	6	11		40	5
1 .........C........... 21	TGAGGTAGTCGATTGTATAGT	5p	1					4				14	22	40	3
1 ....................A.. 23	TGAGGTAGTAGATTGTATAGATT	5p	1			9	3	9	11	5		3		40	6
1 ..........G....... 18	GAGGTAGTAGGTTGTATA	5p	1			5		5	4	11		15		40	5
1 ....................C.. 23	TGAGGTAGTAGATTGTATAGCTT	5p	1			3	5	4	12	4		11		39	6
2 A...................... 23	AGAGGTAGTAGATTGTATAGTTT	5p	1			4			5		5	18	7	39	5
1 ...T................. 21	TGATGTAGTAGATTGTATAGT	5p	1					7		10		12	7	36	4
1 ...............A..... 21	TGAGGTAGTAGATTGAATAGT	5p	1			3		14	6	7		3	3	36	6
1 ...................T... 23	TGAGGTAGTAGATTGTATATTTT	5p	1			3		7	5	6		11	4	36	6
2 C....................... 24	CTGAGGTAGTAGATTGTATAGTTT	5p	1			7		6	5	3	3	7	4	35	7
2 T................... 20	TGGTAGTAGATTGTATAGTT	5p	1			3		5	6	5		8	7	34	6
2 G...................... 23	GGAGGTAGTAGATTGTATAGTTT	5p	1			4			4			10	16	34	4
1 ....G............... 20	GAGGGAGTAGATTGTATAGT	5p	1			11		4	3		4	12		34	5
1 .............C....... 21	TGAGGTAGTAGATCGTATAGT	5p	1			4		5	7	3		9	5	33	6
1 ........A............ 21	TGAGGTAGAAGATTGTATAGT	5p	1			3		4	3	6		13	4	33	6
1 .......T............. 21	TGAGGTATTAGATTGTATAGT	5p	1			5		3		3		14	7	32	5
1 .....G................. 23	TGAGGGAGTAGATTGTATAGTTT	5p	1			7		4	6	7		8		32	5
1 ............C........ 21	GAGGTAGTAGATCGTATAGTT	5p	1			3		6	6	6		11		32	5
1 .................C..... 23	TGAGGTAGTAGATTGTACAGTTT	5p	1			5		11	6	6		3		31	5
1 ..............C...... 21	GAGGTAGTAGATTGCATAGTT	5p	1			8		5	5	4		7		29	5
1 ..........C.......... 21	TGAGGTAGTACATTGTATAGT	5p	1					5		5		13	6	29	4
1 ......G............. 20	AGGTAGGAGATTGTATAGTT	5p	1			7		6		3	5	8		29	5
1 ..C.................... 23	TGCGGTAGTAGATTGTATAGTTT	5p	1									15	14	29	2
2 A.................... 21	AAGGTAGTAGATTGTATAGTT	5p	1			5			5		6	7	5	28	5
1 .................A 17	TGAGGTAGTAGATTGTAA	5p	1				5	4		6		8	5	28	5
1 .................C.. 20	TGAGGTAGTAGATTGTACAG	5p	1			3	15			4		5		27	4
1 ................N.... 21	GAGGTAGTAGATTGTANAGTT	5p	1			12		9	6					27	3
1 ....T................ 21	TGAGTTAGTAGATTGTATAGT	5p	1						5	3		9	10	27	4
1 ..G.................... 23	TGGGGTAGTAGATTGTATAGTTT	5p	1			5			4			13	4	26	4
1 ..................T.. 21	TGAGGTAGTAGATTGTATTGT	5p	1				3	5	6	5		7		26	5
1 ..........G............ 23	GAGGTAGTAGGTTGTATAGTTTT	5p	1			4		3	7	3		8		25	5
1 ...............C....... 23	TGAGGTAGTAGATTGCATAGTTT	5p	1			5			7	5		8		25	4
1 ................C...... 23	TGAGGTAGTAGATTGTCTAGTTT	5p	1			3						17	5	25	3
2 T.................. 19	TAGGTAGTAGATTGTATAG	5p	1										25	25	1
1 ............ .......... 22	TGAGGTAGTAGATGTATAGTTT	5p	1			3		6	3	5		3	4	24	6
1 ........C.............. 23	TGAGGTAGCAGATTGTATAGTTT	5p	1			3						15	6	24	3
1 ...T................... 23	TGATGTAGTAGATTGTATAGTTT	5p	1			3			5			10	5	23	4
1 ..........T.......... 21	TGAGGTAGTATATTGTATAGT	5p	1					8		3		8	4	23	4
1 .................T... 21	GAGGTAGTAGATTGTATTGTT	5p	1					3	3		12	5		23	4
1 ........... ......... 20	GAGGTAGTAGATGTATAGTT	5p	1			9		4			6	4		23	4
1 ...................C 19	TGAGGTAGTAGATTGTATAC	5p	1				20					3		23	2
1 .................A... 21	TGAGGTAGTAGATTGTAAAGT	5p	1			3	4	6		7		3		23	5
1 ............C........ 21	TGAGGTAGTAGACTGTATAGT	5p	1			6		4		6		6		22	4
1 .....C................. 23	TGAGGCAGTAGATTGTATAGTTT	5p	1						4			17		21	2
1 .......T............... 23	TGAGGTATTAGATTGTATAGTTT	5p	1						3	3		15		21	3
1 .......................G 23	TGAGGTAGTAGATTGTATAGTTTG	5p	1				4	6	3			8		21	4
1 ................T.... 21	TGAGGTAGTAGATTGTTTAGT	5p	1			3		4		4		9		20	4
1 ........G............ 21	GAGGTAGTGGATTGTATAGTT	5p	1						3		5	12		20	3
1 ..............A...... 21	TGAGGTAGTAGATTATATAGT	5p	1					5	6	3			5	19	4
1 .............T....... 21	GAGGTAGTAGATTTTATAGTT	5p	1					5	3	3		8		19	4
2 C.................. 19	CGGTAGTAGATTGTATAGT	5p	1										19	19	1
1 ...........T....... 19	TGAGGTAGTAGTTTGTATA	5p	1				19							19	1
1 ...............G.... 20	TGAGGTAGTAGATTGGATAG	5p	1			13		3	3					19	3
1 .................C... 21	GAGGTAGTAGATTGTATCGTT	5p	1			5						14		19	2
1 ...A................. 21	TGAAGTAGTAGATTGTATAGT	5p	1			3		4	6			6		19	4
1 .........G........... 21	TGAGGTAGTGGATTGTATAGT	5p	1					4		3		11		18	3
1 ....G................. 22	GAGGGAGTAGATTGTATAGTTT	5p	1			4				3	3	8		18	4
1 ..................A.. 21	GAGGTAGTAGATTGTATAATT	5p	1			3			3	7		5		18	4
1 ......G................ 23	TGAGGTGGTAGATTGTATAGTTT	5p	1									18		18	1
1 ................N.... 21	TGAGGTAGTAGATTGTNTAGT	5p	1			3		8	7					18	3
1 .................G..... 23	TGAGGTAGTAGATTGTAGAGTTT	5p	1			7		6	4					17	3
1 ...............C.... 20	TGAGGTAGTAGATTGCATAG	5p	1				13					4		17	2
1 ..T.................. 21	GATGTAGTAGATTGTATAGTT	5p	1			4					3	10		17	3
1 ...............T..... 21	GAGGTAGTAGATTGTTTAGTT	5p	1						6		5	6		17	3
1 .............A....... 21	GAGGTAGTAGATTATATAGTT	5p	1			3		4		3		7		17	4
1 ...G................ 20	AGGGAGTAGATTGTATAGTT	5p	1			5			4			8		17	3
1 ........... ........ 19	TGAGGTAGTAGTTGTATAG	5p	1						4	5		4	4	17	4
1 ........A.............. 23	TGAGGTAGAAGATTGTATAGTTT	5p	1			4			3	5		5		17	4
1 .....C............... 21	GAGGTCGTAGATTGTATAGTT	5p	1									17		17	1
1 ......T.............. 21	GAGGTATTAGATTGTATAGTT	5p	1					3			4	10		17	3
1 ..............C...... 21	TGAGGTAGTAGATTCTATAGT	5p	1						4	4		6	3	17	4
1 ...........C........ 20	TGAGGTAGTAGCTTGTATAG	5p	1									11	6	17	2
2 T.................... 21	TTGAGGTAGTAGATTGTATAG	5p	1			4			3			9		16	3
1 ..................A 18	GAGGTAGTAGATTGTATAA	5p	1					3				13		16	2
1 ..............T........ 23	TGAGGTAGTAGATTTTATAGTTT	5p	1					4		5			7	16	3
1 .......C............. 21	GAGGTAGCAGATTGTATAGTT	5p	1			6					3	7		16	3
1 .................G 17	TGAGGTAGTAGATTGTAG	5p	1				5		3			5	3	16	4
1 ................G... 20	TGAGGTAGTAGATTGTGTAG	5p	1					5		3		5	3	16	4
1 .......A............. 21	GAGGTAGAAGATTGTATAGTT	5p	1		3					5		8		16	3
1 ......... ............ 21	TGAGGTAGTGATTGTATAGTT	5p	1						4	3		6	3	16	4
1 ............G.......... 23	ATGAGGTAGTAGGTTGTATAGTT	5p	1			6			7			3		16	3
1 ....................G 20	GAGGTAGTAGATTGTATAGTG	5p	1			10						6		16	2
1 .........C............. 23	TGAGGTAGTCGATTGTATAGTTT	5p	1			3						3	10	16	3
1 .............C......... 23	TGAGGTAGTAGATCGTATAGTTT	5p	1						6			6	3	15	3
1 ................G.... 21	GAGGTAGTAGATTGTAGAGTT	5p	1			3		3	3			6		15	4
1 ...................A 19	GAGGTAGTAGATTGTATAGA	5p	1						4	4		7		15	3
1 .................A.. 20	TGAGGTAGTAGATTGTAAAG	5p	1				15							15	1
2 A................... 20	AGAGGTAGTAGATTGTATAG	5p	1									15		15	1
1 .....G............... 21	GAGGTGGTAGATTGTATAGTT	5p	1			3			3			9		15	3
1 ...T................. 21	GAGTTAGTAGATTGTATAGTT	5p	1			6		3				5		14	3
1 ................C... 20	TGAGGTAGTAGATTGTCTAG	5p	1				4					6	4	14	3
1 ................N...... 23	TGAGGTAGTAGATTGTNTAGTTT	5p	1					4	9					13	2
1 ....................C 20	GAGGTAGTAGATTGTATAGTC	5p	1					6		3		4		13	3
1 ..............G....... 22	GAGGTAGTAGATTGGATAGTTT	5p	1			4			4		5			13	3
1 ........C........... 20	GAGGTAGTCGATTGTATAGT	5p	1									13		13	1
1 ................T... 20	AGGTAGTAGATTGTATTGTT	5p	1								9	4		13	2
1 .............G...... 20	AGGTAGTAGATTGGATAGTT	5p	1			6		4				3		13	3
1 .........G............. 23	TGAGGTAGTGGATTGTATAGTTT	5p	1					3	3			7		13	3
1 ..................G 18	TGAGGTAGTAGATTGTATG	5p	1				7					6		13	2
1 ....C................ 21	TGAGCTAGTAGATTGTATAGT	5p	1				3		6			3		12	3
1 .....T............... 21	GAGGTTGTAGATTGTATAGTT	5p	1									12		12	1
1 .......... ........... 21	TGAGGTAGTAATTGTATAGTT	5p	1							4		3	5	12	3
2 T...................... 23	TTGAGGTAGTAGATTGTATAGTT	5p	1			3		5				4		12	3
2 C................... 20	CGAGGTAGTAGATTGTATAG	5p	1									9	3	12	2
1 ......C............. 20	TGAGGTCGTAGATTGTATAG	5p	1									8	4	12	2
1 ........G........... 20	TGAGGTAGGAGATTGTATAG	5p	1			3				3		5		11	3
1 ...........C......... 21	GAGGTAGTAGACTGTATAGTT	5p	1			3						8		11	2
2 T.................. 19	TGTAGTAGATTGTATAGTT	5p	1									7	4	11	2
2 G................... 20	GGAGGTAGTAGATTGTATAG	5p	1									7	4	11	2
1 .................A..... 23	TGAGGTAGTAGATTGTAAAGTTT	5p	1						3	3		5		11	3
1 ................C... 20	AGGTAGTAGATTGTATCGTT	5p	1									10		10	1
1 .........T........... 21	GAGGTAGTATATTGTATAGTT	5p	1							4		6		10	2
2 C.................... 21	CTGAGGTAGTAGATTGTATAG	5p	1						3			7		10	2
1 ..........C............ 23	TGAGGTAGTACATTGTATAGTTT	5p	1						3			7		10	2
1 ..................T.... 23	TGAGGTAGTAGATTGTATTGTTT	5p	1						3	4			3	10	3
1 ............A........ 21	TGAGGTAGTAGAATGTATAGT	5p	1					4	3			3		10	3
1 .........C.......... 20	AGGTAGTAGCTTGTATAGTT	5p	1								5	5		10	2
1 .......C............. 21	TGAGGTACTAGATTGTATAGT	5p	1									9		9	1
1 ..T.................... 23	TGTGGTAGTAGATTGTATAGTTT	5p	1					3				6		9	2
1 ...C................. 21	TGACGTAGTAGATTGTATAGT	5p	1							3		6		9	2
1 .........C........... 21	GAGGTAGTACATTGTATAGTT	5p	1							4		4		8	2
2 C.................... 21	CGGTAGTAGATTGTATAGTTT	5p	1										8	8	1
1 ................A.... 21	GAGGTAGTAGATTGTAAAGTT	5p	1			3				5				8	2
1 ..T.................. 21	TGTGGTAGTAGATTGTATAGT	5p	1									8		8	1
1 ..............A...... 21	GAGGTAGTAGATTGAATAGTT	5p	1			3				5				8	2
1 .........T.......... 20	AGGTAGTAGTTTGTATAGTT	5p	1					3				5		8	2
1 .....C.............. 20	TGAGGCAGTAGATTGTATAG	5p	1						3			5		8	2
1 ......T.............. 21	TGAGGTTGTAGATTGTATAGT	5p	1					3				5		8	2
1 ..........C......... 20	GAGGTAGTAGCTTGTATAGT	5p	1									8		8	1
1 ...............C..... 21	GAGGTAGTAGATTGTCTAGTT	5p	1			3						5		8	2
1 ........G.......... 19	GGTAGTAGGTTGTATAGTT	5p	1								3	4		7	2
1 .........T........... 21	TGAGGTAGTTGATTGTATAGT	5p	1					3				4		7	2
1 .................G.. 20	TGAGGTAGTAGATTGTAGAG	5p	1			3	4							7	2
1 ...............A....... 23	TGAGGTAGTAGATTGAATAGTTT	5p	1						4	3				7	2
1 ..A.................. 21	GAAGTAGTAGATTGTATAGTT	5p	1							3		4		7	2
2 C.................... 21	CAGGTAGTAGATTGTATAGTT	5p	1							3			4	7	2
1 ...................A... 23	TGAGGTAGTAGATTGTATAATTT	5p	1				4					3		7	2
1 .....A................. 23	TGAGGAAGTAGATTGTATAGTTT	5p	1			3						4		7	2
1 ............C.......... 23	TGAGGTAGTAGACTGTATAGTTT	5p	1						4			3		7	2
1 .......A............... 23	TGAGGTAATAGATTGTATAGTTT	5p	1					3				3		6	2
1 ........T............ 21	GAGGTAGTTGATTGTATAGTT	5p	1									6		6	1
1 .......... ........... 21	GAGGTAGTAGTTGTATAGTTT	5p	1								3	3		6	2
1 ....T.................. 23	TGAGTTAGTAGATTGTATAGTTT	5p	1									6		6	1
1 .............C...... 20	AGGTAGTAGATTGCATAGTT	5p	1					3		3				6	2
1 .......G.............. 22	GAGGTAGGAGATTGTATAGTTT	5p	1									6		6	1
1 ...................G.. 22	GAGGTAGTAGATTGTATAGGTT	5p	1			6								6	1
1 ....C................. 22	GAGGCAGTAGATTGTATAGTTT	5p	1									6		6	1
1 ..............A........ 23	TGAGGTAGTAGATTATATAGTTT	5p	1					3				3		6	2
1 .........C.......... 20	TGAGGTAGTCGATTGTATAG	5p	1									6		6	1
2 A.................. 19	AGAGGTAGTAGATTGTATA	5p	1									6		6	1
1 ...............C.. 18	TGAGGTAGTAGATTGCAT	5p	1				6							6	1
1 ....T............... 20	TGAGTTAGTAGATTGTATAG	5p	1									3	3	6	2
2 G................... 20	GGGTAGTAGATTGTATAGTT	5p	1									6		6	1
1 ...A................. 21	GAGATAGTAGATTGTATAGTT	5p	1									5		5	1
1 ..............C..... 20	AGGTAGTAGATTGTCTAGTT	5p	1									5		5	1
1 ....A.................. 23	TGAGATAGTAGATTGTATAGTTT	5p	1									5		5	1
1 ..........T............ 23	TGAGGTAGTATATTGTATAGTTT	5p	1									5		5	1
1 ......C.............. 21	GAGGTACTAGATTGTATAGTT	5p	1									5		5	1
1 ......G............. 20	TGAGGTGGTAGATTGTATAG	5p	1									5		5	1
1 ....A................ 21	TGAGATAGTAGATTGTATAGT	5p	1									5		5	1
2 A................. 18	AGAGGTAGTAGATTGTAT	5p	1									5		5	1
1 .....C............ 18	TGAGGCAGTAGATTGTAT	5p	1									5		5	1
1 ....A............... 20	GAGGAAGTAGATTGTATAGT	5p	1									5		5	1
1 ........C............. 22	GAGGTAGTCGATTGTATAGTTT	5p	1									4		4	1
1 .....................N 21	TGAGGTAGTAGATTGTATAGTN	5p	1									4		4	1
1 ...C................ 20	AGGCAGTAGATTGTATAGTT	5p	1									4		4	1
1 ................G 16	TGAGGTAGTAGATTGTG	5p	1									4		4	1
1 ................T... 20	TGAGGTAGTAGATTGTTTAG	5p	1				4							4	1
1 ........C........... 20	TGAGGTAGCAGATTGTATAG	5p	1									4		4	1
1 ...........G........ 20	GAGGTAGTAGAGTGTATAGT	5p	1								4			4	1
1 .......C............ 20	AGGTAGTCGATTGTATAGTT	5p	1									4		4	1
1 ................G... 20	AGGTAGTAGATTGTATGGTT	5p	1			4								4	1
1 ...........C..... 17	TGAGGTAGTAGCTTGTA	5p	1									4		4	1
1 ..................C.. 21	GAGGTAGTAGATTGTATACTT	5p	1							4				4	1
1 ...................A 19	AGGTAGTAGATTGTATAGTA	5p	1									4		4	1
1 ..C................. 20	TGCGGTAGTAGATTGTATAG	5p	1									4		4	1
1 ..........G......... 20	AGGTAGTAGAGTGTATAGTT	5p	1									4		4	1
1 .....G.............. 20	TGAGGGAGTAGATTGTATAG	5p	1									4		4	1
1 ....................C 20	AGGTAGTAGATTGTATAGTTC	5p	1					4						4	1
1 ..G................. 20	TGGGGTAGTAGATTGTATAG	5p	1									4		4	1
1 ........................T 24	TGAGGTAGTAGATTGTATAGTTTTT	5p	1									3		3	1
1 .................C 17	TGAGGTAGTAGATTGTAC	5p	1				3							3	1
1 ......G.............. 21	AGGTAGGAGATTGTATAGTTT	5p	1									3		3	1
1 .............C....... 21	GAGGTAGTAGATTCTATAGTT	5p	1					3						3	1
1 ............A........ 21	GAGGTAGTAGATAGTATAGTT	5p	1			3								3	1
1 ..........A............ 23	TGAGGTAGTAAATTGTATAGTTT	5p	1							3				3	1
1 ..............T..... 20	TGAGGTAGTAGATTTTATAG	5p	1									3		3	1
1 ..............N....... 22	TGAGGTAGTAGATTNTATAGTT	5p	1										3	3	1
1 ..............G..... 20	AGGTAGTAGATTGTGTAGTT	5p	1			3								3	1
1 ............N......... 22	TGAGGTAGTAGANTGTATAGTT	5p	1										3	3	1
1 .........G............ 22	AGGTAGTAGGTTGTATAGTTTT	5p	1									3		3	1
1 .................N.... 22	TGAGGTAGTAGATTGTANAGTT	5p	1		3									3	1
1 ....C............... 20	GAGGCAGTAGATTGTATAGT	5p	1									3		3	1
1 ...T................ 20	TGATGTAGTAGATTGTATAG	5p	1										3	3	1
2 A.................. 19	AGTAGTAGATTGTATAGTT	5p	1							3				3	1
1 ..G............... 18	TGGGGTAGTAGATTGTAT	5p	1									3		3	1
1 .............A...... 20	AGGTAGTAGATTGAATAGTT	5p	1									3		3	1
1 ........C.......... 19	GAGGTAGTCGATTGTATAG	5p	1									3		3	1
1 ................T...... 23	TGAGGTAGTAGATTGTTTAGTTT	5p	1						3					3	1
1 ..........A.......... 21	TGAGGTAGTAAATTGTATAGT	5p	1					3						3	1
1 .......N.............. 22	TGAGGTANTAGATTGTATAGTT	5p	1									3		3	1
1 ...........A......... 21	GAGGTAGTAGAATGTATAGTT	5p	1									3		3	1
1 ..............C........ 23	TGAGGTAGTAGATTCTATAGTTT	5p	1									3		3	1
1 ....C.................. 23	TGAGCTAGTAGATTGTATAGTTT	5p	1							3				3	1
1 ............A.......... 23	TGAGGTAGTAGAATGTATAGTTT	5p	1					3						3	1
2 N.................... 21	NGAGGTAGTAGATTGTATAGT	5p	1									3		3	1
1 .............T...... 20	GAGGTAGTAGATTTTATAGT	5p	1									3		3	1
1 ................T 16	TGAGGTAGTAGATTGTT	5p	1				3							3	1
1 ...............C... 19	TGAGGTAGTAGATTGCATA	5p	1				3							3	1
1 ...................G 19	GAGGTAGTAGATTGTATAGG	5p	1	3										3	1
1 ..........C........... 22	GAGGTAGTAGCTTGTATAGTTT	5p	1									3		3	1
1 ..................G 18	AGGTAGTAGATTGTATAGG	5p	1								3			3	1
1 ...A................ 20	AGGAAGTAGATTGTATAGTT	5p	1									3		3	1
1 ..............A.. 17	TGAGGTAGTAGATTATA	5p	1				3							3	1
1 ..........T......... 20	GAGGTAGTAGTTTGTATAGT	5p	1							3				3	1
1 .................T.. 20	AGGTAGTAGATTGTATATTT	5p	1									3		3	1
1 ...........T............ 24	TGAGGTAGTAGTTTGTATAGTTTT	5p	1									3		3	1
2 T................ 17	TAGGTAGTAGATTGTAT	5p	1										3	3	1
1 .................A.. 20	AGGTAGTAGATTGTATAATT	5p	1					3						3	1
ID ssc-let-7i
1 ctggcTGAGGTAGTAGTTTGTGCTgttggtcgggttgtgacattgcccgctgtggagataactgcgcaagctactgccttgctag 85
1 ...................... 22	TGAGGTAGTAGTTTGTGCTGTT	5p	0	146	90	7408	1677	12014	11150	8950	534	11107	6314	59390	10
1 ..................... 21	TGAGGTAGTAGTTTGTGCTGT	5p	0	11	6	869	824	1791	2097	1853	86	2101	1075	10713	10
1 ..................... 21	GAGGTAGTAGTTTGTGCTGTT	5p	0	8	13	331	28	470	218	354	165	483	6	2076	10
1 .................... 20	TGAGGTAGTAGTTTGTGCTG	5p	0	3		87	493	158	253	256	14	296	147	1707	9
1 ....................... 23	TGAGGTAGTAGTTTGTGCTGTTG	5p	0			50	23	124	134	132	6	163	109	741	8
1 .................. 18	TGAGGTAGTAGTTTGTGC	5p	0			49	194	72	68	104	7	104	60	658	8
1 .................... 20	GAGGTAGTAGTTTGTGCTGT	5p	0			60	14	77	39	85	33	116		424	7
1 ................... 19	TGAGGTAGTAGTTTGTGCT	5p	0			28	43	55	51	43	6	85	41	352	8
1 .................... 20	AGGTAGTAGTTTGTGCTGTT	5p	0			26		43	15	38	19	39		180	6
1 ....................... 23	CTGAGGTAGTAGTTTGTGCTGTT	5p	0			16		20	8	24	5	22	8	103	7
1 ................. 17	TGAGGTAGTAGTTTGTG	5p	0			4	22	5	6	12		26	10	85	7
1 ................... 19	GAGGTAGTAGTTTGTGCTG	5p	0			3	18	8	3	14	7	13		66	7
1 ................... 19	AGGTAGTAGTTTGTGCTGT	5p	0			6		4	5	4		16		35	5
1 ...................... 22	GAGGTAGTAGTTTGTGCTGTTG	5p	0			5		7		8	4	7		31	5
1 ................ 16	TGAGGTAGTAGTTTGT	5p	0				10			3		8		21	3
1 ................. 17	GAGGTAGTAGTTTGTGC	5p	0				8			3		4		15	3
1 ...................... 22	CTGAGGTAGTAGTTTGTGCTGT	5p	0					6	3	3				12	3
1 .................. 18	GAGGTAGTAGTTTGTGCT	5p	0							3	3	3		9	3
1 .................. 18	AGGTAGTAGTTTGTGCTG	5p	0									3		3	1
1 ................... 19	CTGAGGTAGTAGTTTGTGC	5p	0			3								3	1
1 ......................T 22	TGAGGTAGTAGTTTGTGCTGTTT	5p	1	15	10	1392	284	2628	3118	2287	137	2796	1759	14426	10
1 ......................A 22	TGAGGTAGTAGTTTGTGCTGTTA	5p	1	22	9	1260	303	2289	1978	1978	102	2167	1065	11173	10
1 ...........G..... 17	TGAGGTAGTAGGTTGTG	5p	1		6	440	363	580	908	1278	88	2315	1021	6999	9
1 ...........G.......... 22	TGAGGTAGTAGGTTGTGCTGTT	5p	1	9	15	650	49	329	505	457	14	381	37	2446	10
1 ........... .......... 21	TGAGGTAGTAGTTGTGCTGTT	5p	1	4		93	45	283	107	186	17	290	184	1209	9
1 .................T.... 22	TGAGGTAGTAGTTTGTGTTGTT	5p	1	3	3	118	37	199	92	142	27	240	92	953	10
1 ..................A... 22	TGAGGTAGTAGTTTGTGCAGTT	5p	1		17	151	12	117	134	133	17	132	27	740	9
1 .....................T 21	GAGGTAGTAGTTTGTGCTGTTT	5p	1			81	12	113	81	99	75	163		624	7
1 ................A..... 22	TGAGGTAGTAGTTTGTACTGTT	5p	1		8	68	44	141	63	109	13	56	20	522	9
1 .....................A 21	GAGGTAGTAGTTTGTGCTGTTA	5p	1			82	6	110	40	81	51	115		485	7
1 .....................A 21	TGAGGTAGTAGTTTGTGCTGTA	5p	1			34	40	65	57	81	9	108	45	439	8
1 ...................T 19	TGAGGTAGTAGTTTGTGCTT	5p	1		4	34	22	74	35	59	8	125	51	412	9
1 .................A.... 22	TGAGGTAGTAGTTTGTGATGTT	5p	1			19	6	37	17	13		31	158	281	7
1 ...........G......... 21	TGAGGTAGTAGGTTGTGCTGT	5p	1			27	28	22	59	60		66	8	270	7
1 ...............G...... 22	TGAGGTAGTAGTTTGGGCTGTT	5p	1			51		52	46	16		29	3	197	6
2 T.................... 21	TAGGTAGTAGTTTGTGCTGTT	5p	1									3	186	189	2
1 ...................T.. 22	TGAGGTAGTAGTTTGTGCTTTT	5p	1			21	15	37	20	32		30	28	183	7
1 ........G............. 22	TGAGGTAGGAGTTTGTGCTGTT	5p	1	8	3	55		24	29	6		43	7	175	8
1 ...........A.......... 22	TGAGGTAGTAGATTGTGCTGTT	5p	1			45		48	26	31		17	6	173	6
1 ......C............... 22	TGAGGTCGTAGTTTGTGCTGTT	5p	1						3			78	72	153	3
1 ......................C 22	TGAGGTAGTAGTTTGTGCTGTTC	5p	1			16	10	17	18	19		31	36	147	7
1 ..................G... 22	TGAGGTAGTAGTTTGTGCGGTT	5p	1			25		20	18	29		52		144	5
2 C..................... 22	CGAGGTAGTAGTTTGTGCTGTT	5p	1			14	7	12	14	15		58	10	130	7
2 A..................... 22	AGAGGTAGTAGTTTGTGCTGTT	5p	1			11	5	18	9	5		69	12	129	7
1 ....................C 20	TGAGGTAGTAGTTTGTGCTGC	5p	1			11	32	22	19	16		15	13	128	7
1 .................T... 21	TGAGGTAGTAGTTTGTGTTGT	5p	1			10	12	26	10	16		30	16	120	7
1 ....................A 20	TGAGGTAGTAGTTTGTGCTGA	5p	1			3	47	8	10	9		29	11	117	7
1 ..............T....... 22	TGAGGTAGTAGTTTTTGCTGTT	5p	1			9	4	32	9	15		26	10	105	7
1 .................G.... 22	TGAGGTAGTAGTTTGTGGTGTT	5p	1			19		13	8	11		11	33	95	6
1 ..................A.. 21	TGAGGTAGTAGTTTGTGCAGT	5p	1				64	7	7	8		6		92	5
1 ..G................... 22	TGGGGTAGTAGTTTGTGCTGTT	5p	1			7		10	10			60	5	92	5
1 ..C................... 22	TGCGGTAGTAGTTTGTGCTGTT	5p	1			3						47	36	86	3
2 G..................... 22	GGAGGTAGTAGTTTGTGCTGTT	5p	1		3	12		8	5	6		18	29	81	7
1 .........C............ 22	TGAGGTAGTCGTTTGTGCTGTT	5p	1			3		8	4			22	42	79	5
1 ........C............. 22	TGAGGTAGCAGTTTGTGCTGTT	5p	1			6		11	5	7		36	11	76	6
1 ................A.... 21	TGAGGTAGTAGTTTGTACTGT	5p	1			5	35	9	5	12		5	3	74	7
1 .....................C 21	TGAGGTAGTAGTTTGTGCTGTC	5p	1			8	18	14	7	10		11	5	73	7
1 .....G................ 22	TGAGGGAGTAGTTTGTGCTGTT	5p	1			13		13	13	14		17		70	5
1 .....C................ 22	TGAGGCAGTAGTTTGTGCTGTT	5p	1			13		9	5	12		23	8	70	6
1 .................A... 21	TGAGGTAGTAGTTTGTGATGT	5p	1				3	4		7		7	45	66	5
1 ....................T 20	AGGTAGTAGTTTGTGCTGTTT	5p	1			15		10	6	12	3	20		66	6
1 .....................G 21	TGAGGTAGTAGTTTGTGCTGTG	5p	1		4	12	9	11	9	6		9	5	65	8
1 ......G............... 22	TGAGGTGGTAGTTTGTGCTGTT	5p	1			8	3	7	7			31	7	63	6
1 ..................C... 22	TGAGGTAGTAGTTTGTGCCGTT	5p	1			9	7	16	11	5		10	3	61	7
1 ...T.................. 22	TGATGTAGTAGTTTGTGCTGTT	5p	1			5	3	9	5	10		21	8	61	7
1 ................T..... 22	TGAGGTAGTAGTTTGTTCTGTT	5p	1			4	3	13	7	8		8	16	59	7
1 ................A 16	TGAGGTAGTAGTTTGTA	5p	1				26		5	3		13	5	52	5
1 ....................A 20	AGGTAGTAGTTTGTGCTGTTA	5p	1			4		14	7	8	4	15		52	6
1 ...............C...... 22	TGAGGTAGTAGTTTGCGCTGTT	5p	1			11	7	8	7	7		8	3	51	7
1 ...................A 19	TGAGGTAGTAGTTTGTGCTA	5p	1				17	7	5	5		10	4	48	6
1 ...........C.......... 22	TGAGGTAGTAGCTTGTGCTGTT	5p	1			5		5	4	6		19	7	46	6
1 ........A............. 22	TGAGGTAGAAGTTTGTGCTGTT	5p	1			4		3	7	7		16	7	44	6
1 .......... .......... 20	GAGGTAGTAGTTGTGCTGTT	5p	1			4		12	5	9	6	8		44	6
1 ....T................. 22	TGAGTTAGTAGTTTGTGCTGTT	5p	1			4		5	4	8		12	10	43	6
1 ...............G..... 21	TGAGGTAGTAGTTTGGGCTGT	5p	1			15		4	8	8		5		40	5
1 .................A 17	TGAGGTAGTAGTTTGTGA	5p	1				35						3	38	2
1 ..................A 18	TGAGGTAGTAGTTTGTGCA	5p	1				27			6		4		37	3
1 ..........T........... 22	TGAGGTAGTATTTTGTGCTGTT	5p	1			6		12	3			13	3	37	5
1 .............C........ 22	TGAGGTAGTAGTTCGTGCTGTT	5p	1					12		6		18		36	3
1 ............C......... 22	TGAGGTAGTAGTCTGTGCTGTT	5p	1			5		6	3	4		13	5	36	6
2 T................... 20	TAGGTAGTAGTTTGTGCTGT	5p	1										36	36	1
1 ................A... 20	TGAGGTAGTAGTTTGTACTG	5p	1				34							34	1
1 ...................A.. 22	TGAGGTAGTAGTTTGTGCTATT	5p	1				7	7	4	6		6	4	34	6
1 .......T.............. 22	TGAGGTATTAGTTTGTGCTGTT	5p	1			4		5	3	3		12	5	32	6
1 .............A........ 22	TGAGGTAGTAGTTAGTGCTGTT	5p	1			5		8	4	5		5	3	30	6
1 ................C..... 22	TGAGGTAGTAGTTTGTCCTGTT	5p	1				3	8		7		9	3	30	5
2 C.................... 21	CGAGGTAGTAGTTTGTGCTGT	5p	1				5	5		5		10	5	30	5
1 ...A.................. 22	TGAAGTAGTAGTTTGTGCTGTT	5p	1						6	10		7	6	29	4
1 .....A................ 22	TGAGGAAGTAGTTTGTGCTGTT	5p	1			4		3	4	6		8	3	28	6
1 ..............A....... 22	TGAGGTAGTAGTTTATGCTGTT	5p	1					5	7	5		8	3	28	5
1 ...............A...... 22	TGAGGTAGTAGTTTGAGCTGTT	5p	1			4		6	8	7		3		28	5
1 ........G............ 21	TGAGGTAGGAGTTTGTGCTGT	5p	1			6		3	6			12		27	4
1 .......................T 23	TGAGGTAGTAGTTTGTGCTGTTGT	5p	1			5		6	9			6		26	4
1 .........G............ 22	TGAGGTAGTGGTTTGTGCTGTT	5p	1					5	4	3		9	5	26	5
1 ...........G........ 20	TGAGGTAGTAGGTTGTGCTG	5p	1			3	8	5	4	6				26	5
1 ................N..... 22	TGAGGTAGTAGTTTGTNCTGTT	5p	1					13	9	3				25	3
1 .......................T 23	CTGAGGTAGTAGTTTGTGCTGTTT	5p	1			5		4	4	8		3		24	5
1 ................A.. 19	TGAGGTAGTAGTTTGTACT	5p	1				21					3		24	2
2 C................... 20	CGGTAGTAGTTTGTGCTGTT	5p	1										23	23	1
1 .....G............... 21	TGAGGGAGTAGTTTGTGCTGT	5p	1						4	8		10		22	3
1 ..............G...... 21	GAGGTAGTAGTTTGGGCTGTT	5p	1			4		6		4	4	4		22	5
1 ...................C.. 22	TGAGGTAGTAGTTTGTGCTCTT	5p	1			4	3	3	5	3		3		21	6
1 .................T.. 20	TGAGGTAGTAGTTTGTGTTG	5p	1				6	4		4		4	3	21	5
1 ....................G 20	TGAGGTAGTAGTTTGTGCTGG	5p	1			3	8		5	5				21	4
1 ......C.............. 21	TGAGGTCGTAGTTTGTGCTGT	5p	1									15	6	21	2
1 ............G.... 17	TGAGGTAGTAGTGTGTG	5p	1					3		4		8	5	20	4
1 ....A................. 22	TGAGATAGTAGTTTGTGCTGTT	5p	1			3	3		3	4		4	3	20	6
2 A.................... 21	AGAGGTAGTAGTTTGTGCTGT	5p	1				3					12	5	20	3
1 ...........G...... 18	TGAGGTAGTAGGTTGTGC	5p	1			4	10			5				19	3
1 ...........G........... 23	TGAGGTAGTAGGTTGTGCTGTTG	5p	1						3	7		9		19	3
1 .........C........... 21	TGAGGTAGTCGTTTGTGCTGT	5p	1					3				4	11	18	3
1 .......................A 23	CTGAGGTAGTAGTTTGTGCTGTTA	5p	1					7		4	3	4		18	4
1 ...........A......... 21	TGAGGTAGTAGATTGTGCTGT	5p	1			7		6	4					17	3
1 ................T.... 21	GAGGTAGTAGTTTGTGTTGTT	5p	1					3		4	3	7		17	4
1 .................T 17	TGAGGTAGTAGTTTGTGT	5p	1				9		3			5		17	3
1 ..................T 18	GAGGTAGTAGTTTGTGCTT	5p	1			3		4				9		16	3
1 ....G................ 21	GAGGGAGTAGTTTGTGCTGTT	5p	1			6		3				6		15	3
1 ..............T...... 21	TGAGGTAGTAGTTTTTGCTGT	5p	1				3	4		4		4		15	4
1 ..............C....... 22	TGAGGTAGTAGTTTCTGCTGTT	5p	1						6	5		4		15	3
1 ..................C.. 21	TGAGGTAGTAGTTTGTGCCGT	5p	1				14							14	1
2 G.................... 21	GGAGGTAGTAGTTTGTGCTGT	5p	1					4				6	4	14	3
1 .................A... 21	GAGGTAGTAGTTTGTGCAGTT	5p	1			4					3	6		13	3
1 .................A.. 20	TGAGGTAGTAGTTTGTGATG	5p	1				7						5	12	2
1 ............A......... 22	TGAGGTAGTAGTATGTGCTGTT	5p	1			4		4				4		12	3
1 .......................A 23	TGAGGTAGTAGTTTGTGCTGTTGA	5p	1				3			4		5		12	3
1 ..........C........... 22	TGAGGTAGTACTTTGTGCTGTT	5p	1									7	5	12	2
1 ............G..... 18	CTGAGGTAGTAGGTTGTG	5p	1							8		4		12	2
1 .....A............... 21	TGAGGAAGTAGTTTGTGCTGT	5p	1							5		6		11	2
1 .......C.............. 22	TGAGGTACTAGTTTGTGCTGTT	5p	1					3		3		5		11	3
1 ................T.... 21	TGAGGTAGTAGTTTGTTCTGT	5p	1				7					3		10	2
1 .......A.............. 22	TGAGGTAATAGTTTGTGCTGTT	5p	1						3			4	3	10	3
1 ........... ........... 22	TGAGGTAGTAGTTGTGCTGTTG	5p	1					3				4	3	10	3
1 ..................G 18	TGAGGTAGTAGTTTGTGCG	5p	1				10							10	1
1 ..................C 18	TGAGGTAGTAGTTTGTGCC	5p	1				10							10	1
1 ..C.................. 21	TGCGGTAGTAGTTTGTGCTGT	5p	1									5	4	9	2
1 ......G.............. 21	TGAGGTGGTAGTTTGTGCTGT	5p	1									9		9	1
1 .....C............... 21	TGAGGCAGTAGTTTGTGCTGT	5p	1									8		8	1
2 C.................. 19	CGGTAGTAGTTTGTGCTGT	5p	1										8	8	1
1 ..................G.. 21	TGAGGTAGTAGTTTGTGCGGT	5p	1				4					4		8	2
1 ....................A 20	GAGGTAGTAGTTTGTGCTGTA	5p	1					4		4				8	2
1 ...................C 19	TGAGGTAGTAGTTTGTGCTC	5p	1				8							8	1
1 ..T................... 22	TGTGGTAGTAGTTTGTGCTGTT	5p	1			3						5		8	2
1 ...............A..... 21	GAGGTAGTAGTTTGTACTGTT	5p	1								8			8	1
1 ....T................ 21	TGAGTTAGTAGTTTGTGCTGT	5p	1						4	3				7	2
1 .......G............. 21	GAGGTAGGAGTTTGTGCTGTT	5p	1					4				3		7	2
1 ...............C.... 20	TGAGGTAGTAGTTTGCGCTG	5p	1				7							7	1
1 .................G... 21	TGAGGTAGTAGTTTGTGGTGT	5p	1									3	4	7	2
2 C................... 20	CGAGGTAGTAGTTTGTGCTG	5p	1				7							7	1
1 ...T................. 21	TGATGTAGTAGTTTGTGCTGT	5p	1						3			4		7	2
1 .........T............ 22	TGAGGTAGTTGTTTGTGCTGTT	5p	1							3		4		7	2
1 ......T............... 22	TGAGGTTGTAGTTTGTGCTGTT	5p	1						3			4		7	2
1 ...C.................. 22	TGACGTAGTAGTTTGTGCTGTT	5p	1					3				4		7	2
1 ...............A.. 18	TGAGGTAGTAGTTTGAGC	5p	1				6							6	1
1 .......... ........... 21	TGAGGTAGTATTTGTGCTGTT	5p	1				3					3		6	2
1 ...............A..... 21	TGAGGTAGTAGTTTGAGCTGT	5p	1					3		3				6	2
1 ........C............ 21	GAGGTAGTCGTTTGTGCTGTT	5p	1									6		6	1
1 ...............C..... 21	TGAGGTAGTAGTTTGCGCTGT	5p	1						3	3				6	2
1 ...............C.. 18	TGAGGTAGTAGTTTGCGC	5p	1				6							6	1
1 ............G......... 22	TGAGGTAGTAGTGTGTGCTGTT	5p	1						3			3		6	2
1 ..............A..... 20	AGGTAGTAGTTTGTACTGTT	5p	1								5			5	1
1 ...............C... 19	TGAGGTAGTAGTTTGCGCT	5p	1				5							5	1
1 .............C....... 21	TGAGGTAGTAGTTCGTGCTGT	5p	1						5					5	1
1 ...A................. 21	TGAAGTAGTAGTTTGTGCTGT	5p	1									5		5	1
1 ...........G....... 19	TGAGGTAGTAGGTTGTGCT	5p	1				5							5	1
1 .................A..... 23	TGAGGTAGTAGTTTGTGATGTTG	5p	1										5	5	1
1 ..G.................. 21	TGGGGTAGTAGTTTGTGCTGT	5p	1									5		5	1
1 ...........C......... 21	TGAGGTAGTAGCTTGTGCTGT	5p	1									4		4	1
1 ..........G.......... 21	GAGGTAGTAGGTTGTGCTGTT	5p	1									4		4	1
1 ................C 16	TGAGGTAGTAGTTTGTC	5p	1				4							4	1
1 ............C........ 21	TGAGGTAGTAGTCTGTGCTGT	5p	1									4		4	1
2 T................ 17	TAGGTAGTAGTTTGTGC	5p	1										4	4	1
2 T................. 18	TAGGTAGTAGTTTGTGCT	5p	1										4	4	1
1 ...........A..... 17	TGAGGTAGTAGATTGTG	5p	1									4		4	1
2 T..................... 22	TAGGTAGTAGTTTGTGCTGTTG	5p	1										4	4	1
1 .......T............. 21	TGAGGTATTAGTTTGTGCTGT	5p	1									4		4	1
1 ...............G.. 18	TGAGGTAGTAGTTTGGGC	5p	1				4							4	1
1 ......... .......... 19	AGGTAGTAGTTGTGCTGTT	5p	1									4		4	1
1 ................A.... 21	GAGGTAGTAGTTTGTGATGTT	5p	1									4		4	1
1 ..........T.......... 21	TGAGGTAGTATTTTGTGCTGT	5p	1									4		4	1
2 T.................. 19	TAGGTAGTAGTTTGTGCTG	5p	1										4	4	1
1 ................T... 20	TGAGGTAGTAGTTTGTTCTG	5p	1				4							4	1
1 ....C................. 22	TGAGCTAGTAGTTTGTGCTGTT	5p	1									3		3	1
1 ....................G 20	GAGGTAGTAGTTTGTGCTGTG	5p	1			3								3	1
2 N..................... 22	NGAGGTAGTAGTTTGTGCTGTT	5p	1									3		3	1
1 ..................T.. 21	GAGGTAGTAGTTTGTGCTTTT	5p	1			3								3	1
1 ................A...... 23	TGAGGTAGTAGTTTGTACTGTTG	5p	1				3							3	1
1 ................C.... 21	TGAGGTAGTAGTTTGTCCTGT	5p	1									3		3	1
1 ......C............. 20	TGAGGTCGTAGTTTGTGCTG	5p	1									3		3	1
1 ..............C...... 21	GAGGTAGTAGTTTGCGCTGTT	5p	1			3								3	1
2 A................... 20	AGAGGTAGTAGTTTGTGCTG	5p	1									3		3	1
1 ..............T..... 20	AGGTAGTAGTTTGTTCTGTT	5p	1								3			3	1
1 .................G... 21	GAGGTAGTAGTTTGTGCGGTT	5p	1			3								3	1
1 ..............A...... 21	TGAGGTAGTAGTTTATGCTGT	5p	1					3						3	1
1 ...A................. 21	GAGATAGTAGTTTGTGCTGTT	5p	1									3		3	1
1 .......A............. 21	TGAGGTAATAGTTTGTGCTGT	5p	1									3		3	1
1 .............G........ 22	TGAGGTAGTAGTTGGTGCTGTT	5p	1			3								3	1
2 G................... 20	GGAGGTAGTAGTTTGTGCTG	5p	1									3		3	1
1 .................G 17	TGAGGTAGTAGTTTGTGG	5p	1				3							3	1
1 ..........C.......... 21	GAGGTAGTAGCTTGTGCTGTT	5p	1									3		3	1
1 ....A................ 21	GAGGAAGTAGTTTGTGCTGTT	5p	1									3		3	1
1 .................T..... 23	TGAGGTAGTAGTTTGTGTTGTTG	5p	1					3						3	1
1 ...G................ 20	AGGGAGTAGTTTGTGCTGTT	5p	1									3		3	1
1 .......C............. 21	GAGGTAGCAGTTTGTGCTGTT	5p	1									3		3	1
1 ...................C 19	GAGGTAGTAGTTTGTGCTGC	5p	1				3							3	1
1 .................... 20	CTGCGCAAGCTACTGCCTTG	3p	0									3		3	1
ID ssc-mir-1a
1 ccggttgacgtacctgcttgggggacatacttctttatgtgcccatatggacctgctaagctaTGGAATGTAAAGAAGTATGTAtttcaggctgggaactctcaccgg 108
1 ...................... 22	ACATACTTCTTTATGTGCCCAT	5p	0								7			7	1
1 ....................... 23	ACATACTTCTTTATGTGCCCATA	5p	0								4			4	1
1 ................A..... 22	ACATACTTCTTTATGTACCCAT	5p	1								7	5		12	2
1 ................A...... 23	ACATACTTCTTTATGTACCCATA	5p	1									3		3	1
2 C..................... 22	CCATACTTCTTTATGTGCCCAT	5p	1										3	3	1
1 ...................... 22	TGGAATGTAAAGAAGTATGTAT	3p	0	5269	4780	136533	12804	479919	599628	1259356	1115061	1516477	1275970	6405797	10
1 ..................... 21	GGAATGTAAAGAAGTATGTAT	3p	0	627	576	10254	464	23695	21165	51114	70165	57643	1093	236796	10
1 ..................... 21	TGGAATGTAAAGAAGTATGTA	3p	0	86	45	2519	3268	10970	11858	24695	15328	41389	37036	147194	10
1 ....................... 23	TGGAATGTAAAGAAGTATGTATT	3p	0	48	31	1645	376	6254	8107	13349	14151	30439	30525	104925	10
1 .................... 20	TGGAATGTAAAGAAGTATGT	3p	0	20	9	542	352	3103	3430	8937	4885	16028	15996	53302	10
1 .................... 20	GAATGTAAAGAAGTATGTAT	3p	0	41	46	1074	71	2676	2236	5726	8405	6730	91	27096	10
1 ................... 19	TGGAATGTAAAGAAGTATG	3p	0	6		135	912	418	429	986	709	1806	1827	7228	9
1 .................... 20	GGAATGTAAAGAAGTATGTA	3p	0	6	12	155	123	475	338	1088	1962	1513	35	5707	10
1 ...................... 22	GGAATGTAAAGAAGTATGTATT	3p	0			105	24	293	235	640	1693	1292	17	4299	8
1 .................. 18	TGGAATGTAAAGAAGTAT	3p	0		6	35	35	209	97	672	825	1037	1005	3921	9
1 ................. 17	TGGAATGTAAAGAAGTA	3p	0		4	63	444	146	123	552	517	971	690	3510	9
1 ................... 19	GGAATGTAAAGAAGTATGT	3p	0			27	12	124	107	355	600	567	5	1797	8
1 ........................ 24	TGGAATGTAAAGAAGTATGTATTT	3p	0			20	18	111	121	196	287	451	438	1642	8
1 ....................... 23	ATGGAATGTAAAGAAGTATGTAT	3p	0	3		21	3	36	36	107	215	144		565	8
1 ................... 19	GAATGTAAAGAAGTATGTA	3p	0			9	14	42	22	103	208	159		557	7
1 ..................... 21	GAATGTAAAGAAGTATGTATT	3p	0			7	4	28	27	75	182	164		487	7
1 ................ 16	TGGAATGTAAAGAAGT	3p	0				270		7	15	25	34	25	376	6
1 .................. 18	GGAATGTAAAGAAGTATG	3p	0			6	38	23	16	67	109	59		318	7
1 ................ 16	GGAATGTAAAGAAGTA	3p	0				13	5	5	40	86	39		188	6
1 .................. 18	GAATGTAAAGAAGTATGT	3p	0					9	7	49	67	49		181	5
1 ...................... 22	ATGGAATGTAAAGAAGTATGTA	3p	0					4	3	9	38	18		72	5
1 ....................... 23	GGAATGTAAAGAAGTATGTATTT	3p	0					4	6	7	29	12		58	5
1 ................... 19	AATGTAAAGAAGTATGTAT	3p	0					5		5	28	16		54	4
1 ..................... 21	ATGGAATGTAAAGAAGTATGT	3p	0					5	3	9	14	13		44	5
1 ................ 16	GAATGTAAAGAAGTAT	3p	0							6	18	4		28	3
1 ...................... 22	GAATGTAAAGAAGTATGTATTT	3p	0					4		3	7	9		23	4
1 .....................C 21	TGGAATGTAAAGAAGTATGTAC	3p	1	24	23	459	1296	4528	6893	18803	17249	46993	28533	124801	10
1 .....................A 21	TGGAATGTAAAGAAGTATGTAA	3p	1	23	147	972	1644	6376	6286	25084	9878	28650	26599	105659	10
1 ...............G...... 22	TGGAATGTAAAGAAGGATGTAT	3p	1	976	877	10005	352	17449	22434	15236	13158	12179	1813	94479	10
2 T.................... 21	TGAATGTAAAGAAGTATGTAT	3p	1	4	3	57	15	308	241	624	244	864	34911	37271	10
1 ......................A 22	TGGAATGTAAAGAAGTATGTATA	3p	1	22	13	482	421	1758	2172	3933	3300	8878	9346	30325	10
1 ............C......... 22	TGGAATGTAAAGCAGTATGTAT	3p	1	7	28	218	35	430	519	1027	1165	13393	4855	21677	10
1 ..........C........... 22	TGGAATGTAACGAAGTATGTAT	3p	1	6	16	63	15	167	159	513	376	9054	6594	16963	10
1 ........C............. 22	TGGAATGTCAAGAAGTATGTAT	3p	1	3	8	49	7	133	97	312	276	9512	5996	16393	10
1 .............C........ 22	TGGAATGTAAAGACGTATGTAT	3p	1	7	16	120	24	307	291	893	1329	5852	7120	15959	10
1 ..........G........... 22	TGGAATGTAAGGAAGTATGTAT	3p	1	17	57	329	30	1192	1060	3752	2849	4305	1660	15251	10
1 ...................G.. 22	TGGAATGTAAAGAAGTATGGAT	3p	1	62	111	650	241	1311	1805	4976	1273	3712	701	14842	10
1 .........C............ 22	TGGAATGTACAGAAGTATGTAT	3p	1	6	7	77	9	165	209	428	1553	1372	10025	13851	10
2 A..................... 22	AGGAATGTAAAGAAGTATGTAT	3p	1	11	32	154	56	295	308	772	1463	8313	1861	13265	10
1 .......G.............. 22	TGGAATGGAAAGAAGTATGTAT	3p	1	42	66	441	5	572	1172	1825	748	7326	913	13110	10
2 C..................... 22	CGGAATGTAAAGAAGTATGTAT	3p	1	15	25	204	81	548	518	1514	2650	4799	1498	11852	10
1 ................C..... 22	TGGAATGTAAAGAAGTCTGTAT	3p	1	3	19	147	22	511	414	1122	1079	5625	2372	11314	10
1 ...............A...... 22	TGGAATGTAAAGAAGAATGTAT	3p	1	35	114	453	14	1221	1305	4529	1208	977	1255	11111	10
2 G..................... 22	GGGAATGTAAAGAAGTATGTAT	3p	1	12	71	212	3	367	292	660	1614	3573	3342	10146	10
1 ...G.................. 22	TGGGATGTAAAGAAGTATGTAT	3p	1	15	21	142	13	416	462	859	865	4341	1132	8266	10
1 ......................C 22	TGGAATGTAAAGAAGTATGTATC	3p	1		6	139	229	466	741	1207	795	2520	1971	8074	9
1 ................G..... 22	TGGAATGTAAAGAAGTGTGTAT	3p	1	14	82	161	8	667	515	2085	2126	1531	522	7711	10
1 ..............G...... 21	GGAATGTAAAGAAGGATGTAT	3p	1	51	28	505	7	698	736	1387	2869	1303	6	7590	10
1 ...C.................. 22	TGGCATGTAAAGAAGTATGTAT	3p	1	5	9	76	8	169	133	298	311	2493	4063	7565	10
1 ...............C...... 22	TGGAATGTAAAGAAGCATGTAT	3p	1	21	116	314	25	709	803	2041	879	1588	870	7366	10
1 ...........T.......... 22	TGGAATGTAAATAAGTATGTAT	3p	1		7	72	13	288	263	714	2029	2052	1525	6963	9
1 .....................G 21	TGGAATGTAAAGAAGTATGTAG	3p	1	48	150	697	705	960	1296	995	502	721	272	6346	10
1 ....C................. 22	TGGACTGTAAAGAAGTATGTAT	3p	1	3	6	44	6	110	91	334	399	2868	2074	5935	10
1 ...................A.. 22	TGGAATGTAAAGAAGTATGAAT	3p	1	45	56	253	178	687	739	1859	356	666	656	5495	10
1 ....G................. 22	TGGAGTGTAAAGAAGTATGTAT	3p	1	5	13	218	23	525	660	504	259	2499	778	5484	10
1 .......... ........... 21	TGGAATGTAAGAAGTATGTAT	3p	1			28	5	199	308	583	233	1612	2117	5085	8
1 ..................T... 22	TGGAATGTAAAGAAGTATTTAT	3p	1	4	17	104	138	335	256	733	1405	1100	845	4937	10
1 ....................C 20	GGAATGTAAAGAAGTATGTAC	3p	1	3	7	31	45	184	212	707	1729	1825	21	4764	10
1 ..............T....... 22	TGGAATGTAAAGAATTATGTAT	3p	1	15	17	86	5	293	187	707	1168	1214	1052	4744	10
1 ...................C.. 22	TGGAATGTAAAGAAGTATGCAT	3p	1	7	27	174	160	398	573	1167	507	1029	650	4692	10
2 T................... 20	TAATGTAAAGAAGTATGTAT	3p	1			5		21	21	49	31	136	4214	4477	7
1 .............T........ 22	TGGAATGTAAAGATGTATGTAT	3p	1	12	40	176	58	497	270	512	1038	1211	352	4166	10
2 C...................... 23	CTGGAATGTAAAGAAGTATGTAT	3p	1	19	15	174	6	399	492	977	702	773	550	4107	10
1 ..A................... 22	TGAAATGTAAAGAAGTATGTAT	3p	1		5	81	10	292	343	797	376	1094	1032	4030	9
1 .................G.... 22	TGGAATGTAAAGAAGTAGGTAT	3p	1	71	75	472	84	553	790	524	538	734	164	4005	10
1 .............G........ 22	TGGAATGTAAAGAGGTATGTAT	3p	1	3	4	97	5	279	353	536	679	1305	697	3958	10
1 ..................A... 22	TGGAATGTAAAGAAGTATATAT	3p	1		20	81	202	401	241	1282	238	624	644	3733	9
1 ............G......... 22	TGGAATGTAAAGGAGTATGTAT	3p	1	9	5	72	8	222	304	475	659	1109	584	3447	10
1 .................C.... 22	TGGAATGTAAAGAAGTACGTAT	3p	1	4	12	80	94	282	320	748	345	848	592	3325	10
1 ......T............... 22	TGGAATTTAAAGAAGTATGTAT	3p	1	4	10	48	7	232	186	523	394	1035	810	3249	10
1 ....................A 20	GGAATGTAAAGAAGTATGTAA	3p	1	10	5	46	81	194	175	581	997	1026	11	3126	10
1 .......C.............. 22	TGGAATGCAAAGAAGTATGTAT	3p	1	4	8	60	10	176	212	439	211	1365	641	3126	10
1 ..T................... 22	TGTAATGTAAAGAAGTATGTAT	3p	1	14	7	57	8	222	181	442	246	857	829	2863	10
1 .........G............ 22	TGGAATGTAGAGAAGTATGTAT	3p	1	4	3	68	7	238	296	401	227	1003	595	2842	10
1 ..................G.. 21	GGAATGTAAAGAAGTATGGAT	3p	1	46	44	85	8	125	125	570	1443	306		2752	9
1 ......................G 22	TGGAATGTAAAGAAGTATGTATG	3p	1			67	57	203	246	558	198	635	583	2547	8
1 ............T......... 22	TGGAATGTAAAGTAGTATGTAT	3p	1	3	12	54	11	112	139	262	786	929	203	2511	10
1 ........G............. 22	TGGAATGTGAAGAAGTATGTAT	3p	1		3	61	8	133	184	252	136	1232	499	2508	9
1 .....C................ 22	TGGAACGTAAAGAAGTATGTAT	3p	1			67	6	155	204	413	156	718	499	2218	8
1 ................N..... 22	TGGAATGTAAAGAAGTNTGTAT	3p	1		5	113		455	761	694	128	3		2159	7
1 .................A.... 22	TGGAATGTAAAGAAGTAAGTAT	3p	1	4	5	41	62	153	168	402	165	501	521	2022	10
1 ..................C... 22	TGGAATGTAAAGAAGTATCTAT	3p	1		4	32	161	128	120	305	329	425	488	1992	9
1 ...............G..... 21	TGGAATGTAAAGAAGGATGTA	3p	1	17	12	173	64	375	403	300	176	282	51	1853	10
1 ......A............... 22	TGGAATATAAAGAAGTATGTAT	3p	1			35		125	165	325	65	593	530	1838	7
1 ................T..... 22	TGGAATGTAAAGAAGTTTGTAT	3p	1	3		24	11	106	88	203	537	447	349	1768	9
1 ..C................... 22	TGCAATGTAAAGAAGTATGTAT	3p	1			22	9	105	84	240	193	603	502	1758	8
1 ...........A.......... 22	TGGAATGTAAAAAAGTATGTAT	3p	1		27	30		388	111	441	72	369	298	1736	8
1 ...........C.......... 22	TGGAATGTAAACAAGTATGTAT	3p	1		5	22	6	100	71	182	155	517	421	1479	9
1 ......G.............. 21	GGAATGGAAAGAAGTATGTAT	3p	1	17	7	38		41	57	124	687	496		1467	8
1 ..............A....... 22	TGGAATGTAAAGAAATATGTAT	3p	1	3	17	28		136	114	436	99	294	305	1432	9
1 ..............C....... 22	TGGAATGTAAAGAACTATGTAT	3p	1		8	21	8	87	63	289	251	362	332	1421	9
1 .......A.............. 22	TGGAATGAAAAGAAGTATGTAT	3p	1		9	17		117	103	264	95	489	318	1412	8
1 ....................T 20	TGGAATGTAAAGAAGTATGTT	3p	1			10	226	92	58	158	206	342	303	1395	8
1 ......C............... 22	TGGAATCTAAAGAAGTATGTAT	3p	1			24	7	82	96	206	144	478	353	1390	8
1 ...............G....... 23	TGGAATGTAAAGAAGGATGTATT	3p	1	10	4	105	13	207	291	154	175	238	46	1243	10
1 ............C........ 21	GGAATGTAAAGACGTATGTAT	3p	1	5		24		36	41	65	185	764	47	1167	8
1 ..........T........... 22	TGGAATGTAATGAAGTATGTAT	3p	1			19	3	58	82	120	123	450	305	1160	8
1 ...T.................. 22	TGGTATGTAAAGAAGTATGTAT	3p	1		3	28		67	85	122	77	499	218	1099	8
1 .....................A 21	GGAATGTAAAGAAGTATGTATA	3p	1			39	14	71	61	167	380	358	5	1095	8
1 ........T............. 22	TGGAATGTTAAGAAGTATGTAT	3p	1			10	3	53	76	122	97	442	270	1073	8
1 ....T................. 22	TGGATTGTAAAGAAGTATGTAT	3p	1			18		58	66	126	90	469	244	1071	7
1 .........T............ 22	TGGAATGTATAGAAGTATGTAT	3p	1			24	3	57	64	128	71	427	236	1010	8
1 ...................A 19	TGGAATGTAAAGAAGTATGA	3p	1			4	716	20	5	31	20	63	95	954	8
2 T................... 20	TGAATGTAAAGAAGTATGTA	3p	1					6	5	15	10	32	858	926	6
1 ........C............ 21	GGAATGTACAGAAGTATGTAT	3p	1					17	8	41	82	706	45	899	6
2 T..................... 22	TGAATGTAAAGAAGTATGTATT	3p	1					6		6	4	29	843	888	5
1 .......................A 23	TGGAATGTAAAGAAGTATGTATTA	3p	1			5	76	47	29	68	179	231	249	884	8
2 N..................... 22	NGGAATGTAAAGAAGTATGTAT	3p	1									856		856	1
2 A................... 20	AAATGTAAAGAAGTATGTAT	3p	1	3		6		41	34	183	402	151	10	830	8
1 .........C........... 21	GGAATGTAACGAAGTATGTAT	3p	1		6	11		15	16	61	470	94	43	716	8
1 ...............G.... 20	TGGAATGTAAAGAAGGATGT	3p	1	3		44	98	127	102	108	65	147	12	706	9
1 ..G.................. 21	GGGATGTAAAGAAGTATGTAT	3p	1	7	3	17	3	20	21	68	186	359	7	691	10
1 ...................C 19	GAATGTAAAGAAGTATGTAC	3p	1			3	11	22	23	78	264	263		664	7
1 ...........G......... 21	GGAATGTAAAGGAGTATGTAT	3p	1			9		6	12	36	359	169		591	6
1 ..............A...... 21	GGAATGTAAAGAAGAATGTAT	3p	1	14	21	19		46	24	125	263	58	5	575	9
1 ..................A.. 21	GGAATGTAAAGAAGTATGAAT	3p	1	26	45	47	11	69	41	160	129	38	7	573	10
1 ............C........ 21	TGGAATGTAAAGCAGTATGTA	3p	1			4	10	8	13	18	17	374	126	570	8
1 ..............C...... 21	GGAATGTAAAGAAGCATGTAT	3p	1	5	18	25		32	30	129	133	141	4	517	9
1 .....A................ 22	TGGAAAGTAAAGAAGTATGTAT	3p	1			5		48	54	93	24	185	106	515	7
1 .............A...... 20	GAATGTAAAGAAGAATGTAT	3p	1	9	6	16		32	17	133	236	43	3	495	9
1 ....................C 20	TGGAATGTAAAGAAGTATGTC	3p	1			3	171	10	22	35	23	136	86	486	8
1 ....................G 20	TGGAATGTAAAGAAGTATGTG	3p	1			8	151	28	17	65	54	82	81	486	8
1 ............ ......... 21	TGGAATGTAAAGAGTATGTAT	3p	1			7		33	28	68	33	134	181	484	7
1 ........C............ 21	TGGAATGTCAAGAAGTATGTA	3p	1					3	3	6	3	256	207	478	6
1 ..........C.......... 21	TGGAATGTAACGAAGTATGTA	3p	1				3	4		4	6	264	193	474	6
1 ..........G.......... 21	TGGAATGTAAGGAAGTATGTA	3p	1			6	133	29	24	82	35	92	64	465	8
1 .........G........... 21	GGAATGTAAGGAAGTATGTAT	3p	1			11		46	37	112	138	110		454	6
1 ...........C......... 21	GGAATGTAAAGCAGTATGTAT	3p	1		6	16		30	18	16	20	328	12	446	8
1 ..................C.. 21	GGAATGTAAAGAAGTATGCAT	3p	1	6	15	22	5	39	38	135	100	69		429	9
1 .............C....... 21	TGGAATGTAAAGACGTATGTA	3p	1				3	5	7	13	34	166	193	421	7
1 ............C.......... 23	TGGAATGTAAAGCAGTATGTATT	3p	1						4	12	23	283	97	419	5
2 T.................. 19	TGAATGTAAAGAAGTATGT	3p	1							7	4	11	385	407	4
1 ........C.............. 23	TGGAATGTCAAGAAGTATGTATT	3p	1							7	3	213	167	390	4
1 ..................A.. 21	TGGAATGTAAAGAAGTATATA	3p	1			5	173	18	19	51	18	53	50	387	8
1 ...................A 19	GAATGTAAAGAAGTATGTAA	3p	1			5	7	27	13	76	123	128		379	7
1 .........C........... 21	TGGAATGTACAGAAGTATGTA	3p	1						7	7	12	33	314	373	5
2 A.................... 21	AGGAATGTAAAGAAGTATGTA	3p	1			6	13	6	7	21	34	222	59	368	8
1 .............C......... 23	TGGAATGTAAAGACGTATGTATT	3p	1					3	3	10	23	125	194	358	6
1 .......C............. 21	GGAATGTCAAGAAGTATGTAT	3p	1								11	339	7	357	3
1 ................C.... 21	TGGAATGTAAAGAAGTCTGTA	3p	1			3	29	14	6	25	22	164	82	345	8
1 ..........C............ 23	TGGAATGTAACGAAGTATGTATT	3p	1							8	7	170	149	334	4
1 ...............A..... 21	TGGAATGTAAAGAAGAATGTA	3p	1			7	3	49	31	125	35	38	43	331	8
1 ...................G... 23	TGGAATGTAAAGAAGTATGGATT	3p	1				137	15	22	55	17	61	22	329	7
1 ....................G 20	GGAATGTAAAGAAGTATGTAG	3p	1	4	11	15	39	16	21	64	120	29	3	322	10
1 .....................C 21	GGAATGTAAAGAAGTATGTATC	3p	1			9	9	18	22	43	103	117		321	7
1 .....G................ 22	TGGAAGGTAAAGAAGTATGTAT	3p	1			9		9	27	32	35	153	55	320	7
1 .................G.. 20	GAATGTAAAGAAGTATGGAT	3p	1	5	11	38		44	26	47	112	27		310	8
1 ....................C.. 23	TGGAATGTAAAGAAGTATGTCTT	3p	1				35	3	14	15	15	130	93	305	7
1 ..................T.. 21	TGGAATGTAAAGAAGTATTTA	3p	1			3	175	5	4	22	32	30	21	292	8
1 .......................C 23	TGGAATGTAAAGAAGTATGTATTC	3p	1			4	72	6	12	23	37	73	56	283	8
2 C.................... 21	CGGAATGTAAAGAAGTATGTA	3p	1			4	20	12	6	31	56	101	47	277	8
2 G.................... 21	GGGAATGTAAAGAAGTATGTA	3p	1					8	8	18	32	96	109	271	6
1 ................N.... 21	GGAATGTAAAGAAGTANGTAT	3p	1			28		45	51	96	51			271	5
2 A...................... 23	AGGAATGTAAAGAAGTATGTATT	3p	1					5	4	12	24	169	45	259	6
1 ............C....... 20	TGGAATGTAAAGCAGTATGT	3p	1					6		12	12	150	73	253	5
1 ...................G 19	TGGAATGTAAAGAAGTATGG	3p	1				161	9	15	23	4	26	14	252	7
1 ....................T.. 23	TGGAATGTAAAGAAGTATGTTTT	3p	1				86	7	4	20	54	39	41	251	7
1 ..................A 18	TGGAATGTAAAGAAGTATA	3p	1				30	12	3	28	38	59	81	251	7
1 .........C............. 23	TGGAATGTACAGAAGTATGTATT	3p	1						3		17	27	204	251	4
1 ................G.... 21	TGGAATGTAAAGAAGTGTGTA	3p	1		3	3	109	10	14	25	20	45	20	249	9
1 ..................T 18	TGGAATGTAAAGAAGTATT	3p	1				12	9	6	23	51	61	82	244	7
2 C...................... 23	CGGAATGTAAAGAAGTATGTATT	3p	1			3	4	6	8	18	63	114	25	241	8
1 ......C.............. 21	GGAATGCAAAGAAGTATGTAT	3p	1			6		7	10	32	45	128	4	232	7
1 .......G............... 23	TGGAATGGAAAGAAGTATGTATT	3p	1			5		12	25	19	11	144	15	231	7
1 .......G............. 21	TGGAATGGAAAGAAGTATGTA	3p	1			10		13	12	31	10	136	18	230	7
1 ........G............ 21	GGAATGTAGAGAAGTATGTAT	3p	1					12	22	31	67	98		230	5
1 .............T....... 21	GGAATGTAAAGAATTATGTAT	3p	1		3	3		37	8	52	80	45		228	7
1 ..C.................. 21	GGCATGTAAAGAAGTATGTAT	3p	1					7	6	30	22	152	10	227	6
1 ..........C.......... 21	GGAATGTAAACAAGTATGTAT	3p	1		12	3		32	12	39	20	108		226	7
1 ...............G..... 21	GGAATGTAAAGAAGTGTGTAT	3p	1	16	3	14		15	15	28	80	43		214	8
1 ..........T.......... 21	GGAATGTAAATAAGTATGTAT	3p	1			3		16	10	43	72	60	9	213	7
1 ...................A... 23	TGGAATGTAAAGAAGTATGAATT	3p	1			3	128	15	13	23	6	14	10	212	8
1 .................A.. 20	TGGAATGTAAAGAAGTAAGT	3p	1				189	3		5		8	6	211	5
1 ............G........ 21	GGAATGTAAAGAGGTATGTAT	3p	1			11		11	10	33	80	66		211	6
1 ...G................. 21	GGAGTGTAAAGAAGTATGTAT	3p	1		5	9		15	19	30	50	79		207	7
1 ...C................. 21	TGGCATGTAAAGAAGTATGTA	3p	1				3	4	7	7	6	54	123	204	7
1 ..................C.. 21	TGGAATGTAAAGAAGTATCTA	3p	1				154	3	4	9	4	14	16	204	7
1 ...................C 19	TGGAATGTAAAGAAGTATGC	3p	1				140	3	4	12	8	15	20	202	7
1 ................C...... 23	TGGAATGTAAAGAAGTCTGTATT	3p	1			5		7	7	7	22	95	59	202	7
1 .....................G 21	GGAATGTAAAGAAGTATGTATG	3p	1					7	6	28	31	129		201	5
2 C.................... 21	CGAATGTAAAGAAGTATGTAT	3p	1					9	6	35	53	31	66	200	6
1 .................T... 21	GGAATGTAAAGAAGTATTTAT	3p	1				5	18	18	40	74	45		200	6
1 .............C...... 20	TGGAATGTAAAGACGTATGT	3p	1						3	9	6	55	117	190	5
2 G...................... 23	GGGAATGTAAAGAAGTATGTATT	3p	1			7		6	4	6	20	59	86	188	7
1 .............C...... 20	GAATGTAAAGAAGCATGTAT	3p	1		3	8		19	12	65	43	36		186	7
1 ..........G............ 23	TGGAATGTAAGGAAGTATGTATT	3p	1					13	13	25	25	77	33	186	6
1 ............T........ 21	GGAATGTAAAGATGTATGTAT	3p	1		5	3		11	9	26	95	37		186	7
1 ...G................. 21	TGGGATGTAAAGAAGTATGTA	3p	1					10	11	17	11	104	31	184	6
1 ...............G... 19	TGGAATGTAAAGAAGGATG	3p	1			11	105	12	18	6	9	16	6	183	8
2 A.................... 21	AGAATGTAAAGAAGTATGTAT	3p	1			3		10	7	19	28	34	79	180	7
1 ................C.... 21	GGAATGTAAAGAAGTACGTAT	3p	1			6	4	24	14	48	36	46		178	7
1 .......... .......... 20	TGGAATGTAAGAAGTATGTA	3p	1					4	12	12	8	61	78	175	6
1 ..............G..... 20	GGAATGTAAAGAAGGATGTA	3p	1	3		8		14	13	23	76	36		173	7
1 ..........C......... 20	TGGAATGTAACGAAGTATGT	3p	1									92	81	173	2
1 ...............C..... 21	TGGAATGTAAAGAAGCATGTA	3p	1			8	7	15	21	39	15	46	19	170	8
1 ................A.... 21	GGAATGTAAAGAAGTAAGTAT	3p	1		4	3		11	14	46	65	27		170	7
1 ...................C... 23	TGGAATGTAAAGAAGTATGCATT	3p	1				94	6	7	9	11	21	22	170	7
1 ...............C.... 20	TGGAATGTAAAGAAGCATGT	3p	1			3	89	10	7	24	4	18	14	169	8
1 ...G................... 23	TGGGATGTAAAGAAGTATGTATT	3p	1					5	8	16	14	95	31	169	6
1 ........C........... 20	TGGAATGTCAAGAAGTATGT	3p	1							4		94	71	169	3
1 .................A.. 20	GAATGTAAAGAAGTATGAAT	3p	1			4		12	11	58	75	8		168	6
1 ................G.... 21	GGAATGTAAAGAAGTAGGTAT	3p	1	3	3	12		17	9	34	60	29		167	8
1 ................G... 20	TGGAATGTAAAGAAGTGTGT	3p	1			4	4	7	6	43	48	30	23	165	8
2 T..................... 22	TTGGAATGTAAAGAAGTATGTA	3p	1			3		11	9	16	16	58	51	164	7
1 .................A 17	TGGAATGTAAAGAAGTAA	3p	1				93		3	15	11	19	21	162	6
1 ....C................ 21	TGGACTGTAAAGAAGTATGTA	3p	1							3	9	75	74	161	4
1 .................G... 21	TGGAATGTAAAGAAGTAGGTA	3p	1			11	72	19	8	10	12	25	3	160	8
2 C................... 20	CAATGTAAAGAAGTATGTAT	3p	1					4		7	35	10	100	156	5
1 ........... .......... 21	TGGAATGTAAAAAGTATGTAT	3p	1					12	11	25	22	33	53	156	6
2 A................... 20	AGGAATGTAAAGAAGTATGT	3p	1							8	10	111	25	154	4
1 ...........T......... 21	TGGAATGTAAATAAGTATGTA	3p	1					5	5	20	26	53	44	153	6
1 .................C... 21	TGGAATGTAAAGAAGTACGTA	3p	1				76	6	4	17	13	18	18	152	7
1 ...C................. 21	GGACTGTAAAGAAGTATGTAT	3p	1					7	3	3	24	92	21	150	6
1 ..........G......... 20	TGGAATGTAAGGAAGTATGT	3p	1				12	3	11	50	17	38	18	149	7
1 ...............A....... 23	TGGAATGTAAAGAAGAATGTATT	3p	1			6		13	15	45	24	21	22	146	7
1 ....G................ 21	GGAAGGTAAAGAAGTATGTAT	3p	1	10		5		8	6	10	11	96		146	7
1 ...C................... 23	TGGCATGTAAAGAAGTATGTATT	3p	1								7	49	85	141	3
1 ..............G....... 22	GGAATGTAAAGAAGGATGTATT	3p	1			5		4	10	13	67	40		139	6
1 ..........C......... 20	GAATGTAAAGCAGTATGTAT	3p	1			5		3	3	17	35	70	4	137	7
1 ....................G.. 23	TGGAATGTAAAGAAGTATGTGTT	3p	1				39	4	3	12	20	41	17	136	7
1 .................C 17	TGGAATGTAAAGAAGTAC	3p	1				36			12	25	39	22	134	5
2 T.................... 21	TAATGTAAAGAAGTATGTATT	3p	1						3		3	7	119	132	4
1 ................C... 20	TGGAATGTAAAGAAGTCTGT	3p	1			3	18	6	3	7	9	55	31	132	8
1 .................A... 21	GGAATGTAAAGAAGTATATAT	3p	1			6	8	19	10	38	30	18	3	132	8
1 .........C.......... 20	TGGAATGTACAGAAGTATGT	3p	1								4	16	110	130	3
1 ....C................ 21	GGAACGTAAAGAAGTATGTAT	3p	1			4		12	8	30	20	52	3	129	7
1 .............A....... 21	GGAATGTAAAGAAATATGTAT	3p	1					12	3	53	40	21		129	5
2 C..................... 22	CTGGAATGTAAAGAAGTATGTA	3p	1				3	6	15	28	26	30	18	126	7
1 ....................A 20	GAATGTAAAGAAGTATGTATA	3p	1			3		5	5	25	51	36		125	6
1 ...........T........... 23	TGGAATGTAAATAAGTATGTATT	3p	1					6	4	10	27	36	41	124	6
1 ....C.................. 23	TGGACTGTAAAGAAGTATGTATT	3p	1						3	3	6	51	61	124	5
1 ...............A.... 20	TGGAATGTAAAGAAGAATGT	3p	1			4	5	9	11	51	7	15	22	124	8
1 ......A.............. 21	GGAATGAAAAGAAGTATGTAT	3p	1		8			10	4	38	17	46		123	6
1 ....G................ 21	TGGAGTGTAAAGAAGTATGTA	3p	1			3	3	11	10	16	5	55	20	123	8
1 ...............C..... 21	GGAATGTAAAGAAGTCTGTAT	3p	1			4		6		15	25	61	11	122	6
1 ..........A.......... 21	GGAATGTAAAAAAGTATGTAT	3p	1			6				37	29	49		121	4
2 C................... 20	CGGAATGTAAAGAAGTATGT	3p	1					3	3	10	22	66	14	118	6
1 .................C... 21	GGAATGTAAAGAAGTATCTAT	3p	1		4		7	7	9	23	32	35		117	7
2 T.................. 19	TAATGTAAAGAAGTATGTA	3p	1									8	107	115	2
1 .......... ......... 19	TGGAATGTAAGAAGTATGT	3p	1							9		54	52	115	3
2 G................... 20	GGGAATGTAAAGAAGTATGT	3p	1					7	3	10	5	36	54	115	6
1 ...............C....... 23	TGGAATGTAAAGAAGCATGTATT	3p	1			5		7	6	25	10	35	26	114	7
1 ................G.. 19	TGGAATGTAAAGAAGTGTG	3p	1				52	5	5	19	8	8	16	113	7
1 .....T............... 21	GGAATTTAAAGAAGTATGTAT	3p	1			6		4	3	24	42	33		112	6
1 ...C................ 20	TGGCATGTAAAGAAGTATGT	3p	1							3		48	59	110	3
1 .......G............. 21	GGAATGTGAAGAAGTATGTAT	3p	1			5		8		16	22	56		107	5
1 .................G.. 20	TGGAATGTAAAGAAGTAGGT	3p	1				83	3		4	7	10		107	5
1 .............C....... 21	GGAATGTAAAGAACTATGTAT	3p	1			4		6	4	33	33	26		106	6
1 .................C.. 20	GAATGTAAAGAAGTATGCAT	3p	1	3		6		9	4	27	38	16		103	7
1 ..............T...... 21	TGGAATGTAAAGAATTATGTA	3p	1					7	4	8	21	29	32	101	6
1 .............G....... 21	TGGAATGTAAAGAGGTATGTA	3p	1					9	9	15	12	34	20	99	6
1 ..A.................. 21	TGAAATGTAAAGAAGTATGTA	3p	1					8	6	16	8	29	30	97	6
1 ..........G......... 20	GAATGTAAAGGAGTATGTAT	3p	1							13	60	23		96	3
1 ...........T......... 21	GGAATGTAAAGTAGTATGTAT	3p	1			3		3	4	8	13	64		95	6
1 ...............C... 19	TGGAATGTAAAGAAGCATG	3p	1				92					3		95	2
1 .................A... 21	TGGAATGTAAAGAAGTAAGTA	3p	1				14	7		9	11	21	33	95	6
1 ..............A.. 17	TGGAATGTAAAGAAATA	3p	1				91						3	94	2
1 .....G.............. 20	GAATGGAAAGAAGTATGTAT	3p	1							4	78	9		91	3
1 ....G.................. 23	TGGAGTGTAAAGAAGTATGTATT	3p	1					9	8	10	5	44	15	91	6
1 .............G...... 20	GAATGTAAAGAAGGATGTAT	3p	1		3	10		10	5	10	25	26		89	7
1 .......G............ 20	TGGAATGGAAAGAAGTATGT	3p	1						4	14	3	60	8	89	5
1 .............T....... 21	TGGAATGTAAAGATGTATGTA	3p	1				12	10		8	14	30	13	87	6
1 ......T.............. 21	TGGAATTTAAAGAAGTATGTA	3p	1					4	4	12	10	39	17	86	6
1 .................C.. 20	TGGAATGTAAAGAAGTACGT	3p	1				66			3		8	9	86	4
1 .....C............... 21	TGGAACGTAAAGAAGTATGTA	3p	1				3	5	8	18	3	30	16	83	7
1 .........T........... 21	GGAATGTAATGAAGTATGTAT	3p	1		3	3		5	3	11	36	22		83	7
1 .......... ............ 22	TGGAATGTAAGAAGTATGTATT	3p	1						3	4	3	27	44	81	5
1 ..............G.... 19	GGAATGTAAAGAAGGATGT	3p	1			3		10	5	13	37	13		81	6
1 .....A............... 21	GGAATATAAAGAAGTATGTAT	3p	1					8	5	15	18	34		80	5
1 ..................T.... 23	TGGAATGTAAAGAAGTATTTATT	3p	1						4	7	20	29	20	80	5
1 .......................G 23	TGGAATGTAAAGAAGTATGTATTG	3p	1				32	4		7	6	21	9	79	6
1 ........C........... 20	GAATGTAACGAAGTATGTAT	3p	1							3	17	51	7	78	4
1 ...................G 19	GAATGTAAAGAAGTATGTAG	3p	1		5	5	5	6	4	18	24	10		77	8
1 ..........G........ 19	TGGAATGTAAGGAAGTATG	3p	1				52	3	3	11	3	4		76	6
1 ................T... 20	TGGAATGTAAAGAAGTTTGT	3p	1				58			5		10	3	76	4
1 ................G 16	TGGAATGTAAAGAAGTG	3p	1				64			3	3		5	75	4
1 ....C............... 20	TGGACTGTAAAGAAGTATGT	3p	1									39	36	75	2
1 .......C............. 21	TGGAATGCAAAGAAGTATGTA	3p	1					8	3	10	4	36	13	74	6
1 ..................G... 22	GGAATGTAAAGAAGTATGGATT	3p	1				3		5	10	39	16		73	5
1 ..T.................. 21	TGTAATGTAAAGAAGTATGTA	3p	1					6	4	7	8	28	20	73	6
1 ........T............ 21	GGAATGTATAGAAGTATGTAT	3p	1			3			12	12	16	30		73	5
1 ..................C.... 23	TGGAATGTAAAGAAGTATCTATT	3p	1				39			6	11	6	11	73	5
1 ..T.................... 23	TGTAATGTAAAGAAGTATGTATT	3p	1							11	11	29	21	72	4
1 ...G................ 20	TGGGATGTAAAGAAGTATGT	3p	1					3		7		50	12	72	4
1 .............G......... 23	TGGAATGTAAAGAGGTATGTATT	3p	1					3		8	10	37	14	72	5
1 ................G...... 23	TGGAATGTAAAGAAGTGTGTATT	3p	1					7	7	8	17	22	11	72	6
1 ...............T..... 21	GGAATGTAAAGAAGTTTGTAT	3p	1			4		6	3	10	34	14		71	6
1 ........G............ 21	TGGAATGTGAAGAAGTATGTA	3p	1					3	5	3	6	39	14	70	6
1 ............G........ 21	TGGAATGTAAAGGAGTATGTA	3p	1			4		5		12	11	24	13	69	6
2 C....................... 24	CTGGAATGTAAAGAAGTATGTATT	3p	1			4		7	9	10	18	11	9	68	7
1 ..T.................. 21	GGTATGTAAAGAAGTATGTAT	3p	1					6	3	8	10	40		67	5
1 ................C 16	TGGAATGTAAAGAAGTC	3p	1				59					7		66	2
1 ..A.................... 23	TGAAATGTAAAGAAGTATGTATT	3p	1						7	4	6	22	27	66	5
1 .....C............... 21	GGAATCTAAAGAAGTATGTAT	3p	1			7		5	6	7	21	19		65	6
1 .......C............... 23	TGGAATGCAAAGAAGTATGTATT	3p	1							3	6	32	23	64	4
1 ............G.... 17	TGGAATGTAAAGGAGTA	3p	1				62							62	1
1 ..............T........ 23	TGGAATGTAAAGAATTATGTATT	3p	1					3		3	16	19	21	62	5
1 .........G........... 21	TGGAATGTAGAGAAGTATGTA	3p	1					6	8	8		19	21	62	5
1 ......T................ 23	TGGAATTTAAAGAAGTATGTATT	3p	1			3				6	9	31	13	62	5
1 .......N.............. 22	TGGAATGNAAAGAAGTATGTAT	3p	1									61		61	1
1 .....................N 21	TGGAATGTAAAGAAGTATGTAN	3p	1									61		61	1
1 ...............A... 19	TGGAATGTAAAGAAGAATG	3p	1				50			5			5	60	3
1 ........G........... 20	GAATGTAAGGAAGTATGTAT	3p	1			4		9	6	14	16	11		60	6
1 ..................A.... 23	TGGAATGTAAAGAAGTATATATT	3p	1				15	4	5	13		11	11	59	6
1 ............T........ 21	TGGAATGTAAAGTAGTATGTA	3p	1					3		12	8	31	5	59	5
2 T...................... 23	TTGGAATGTAAAGAAGTATGTAT	3p	1							14	6	20	18	58	4
1 ...................T 19	GGAATGTAAAGAAGTATGTT	3p	1				7	4		6	29	11		57	5
1 ...........T........ 20	TGGAATGTAAATAAGTATGT	3p	1					3		5	7	27	15	57	5
1 ................T.. 19	TGGAATGTAAAGAAGTTTG	3p	1				48				7			55	2
1 ............G.......... 23	TGGAATGTAAAGGAGTATGTATT	3p	1						5	7	12	17	13	54	5
1 ...............C.. 18	TGGAATGTAAAGAAGCAT	3p	1				22		4	4	7	8	9	54	6
1 .........G............. 23	TGGAATGTAGAGAAGTATGTATT	3p	1					6	4	7	3	21	13	54	6
1 ............N......... 22	TGGAATGTAAAGNAGTATGTAT	3p	1									3	51	54	2
1 ..............N....... 22	TGGAATGTAAAGAANTATGTAT	3p	1										53	53	1
1 .............T......... 23	TGGAATGTAAAGATGTATGTATT	3p	1					3	3	9	7	24	6	52	6
1 ......A.............. 21	TGGAATATAAAGAAGTATGTA	3p	1			3			5	8	5	17	14	52	6
1 .......T............. 21	GGAATGTTAAGAAGTATGTAT	3p	1					4		10	11	26		51	4
1 .......C............ 20	GAATGTACAGAAGTATGTAT	3p	1									50		50	1
2 C.................... 21	CTGGAATGTAAAGAAGTATGT	3p	1						5	6	8	16	15	50	5
1 ....A................ 21	GGAAAGTAAAGAAGTATGTAT	3p	1					6	3	6	17	17		49	5
1 .........N............ 22	TGGAATGTANAGAAGTATGTAT	3p	1									48		48	1
1 ..............C.... 19	TGGAATGTAAAGAACTATG	3p	1				48							48	1
1 ...............G.. 18	TGGAATGTAAAGAAGGAT	3p	1				16	4	5	10	8	5		48	6
1 .................G 17	TGGAATGTAAAGAAGTAG	3p	1				43					3		46	2
1 .....A.............. 20	GAATGAAAAGAAGTATGTAT	3p	1							9	29	8		46	3
1 ................T.... 21	TGGAATGTAAAGAAGTTTGTA	3p	1				13			5	14	11	3	46	5
1 ...T................. 21	GGATTGTAAAGAAGTATGTAT	3p	1					7		6	15	18		46	4
1 ........G.............. 23	TGGAATGTGAAGAAGTATGTATT	3p	1								3	33	9	45	3
1 ..............G..... 20	GAATGTAAAGAAGTGTGTAT	3p	1								33	12		45	2
1 ....G............... 20	TGGAGTGTAAAGAAGTATGT	3p	1					4		5		22	13	44	4
1 ...........C........ 20	GAATGTAAAGACGTATGTAT	3p	1						4			36	4	44	3
1 ..C.................. 21	TGCAATGTAAAGAAGTATGTA	3p	1					4		4	3	16	16	43	5
1 .................A..... 23	TGGAATGTAAAGAAGTAAGTATT	3p	1						6	8		16	13	43	4
1 ............T.......... 23	TGGAATGTAAAGTAGTATGTATT	3p	1							6	7	23	7	43	4
1 ...............G.... 20	GAATGTAAAGAAGTAGGTAT	3p	1	5	3			7	8		14	6		43	6
1 .................G..... 23	TGGAATGTAAAGAAGTAGGTATT	3p	1			5		4	7	7	5	11	4	43	7
1 ................C.. 19	TGGAATGTAAAGAAGTCTG	3p	1				34					4	4	42	3
1 ......................A 22	GGAATGTAAAGAAGTATGTATTA	3p	1							5	31	5		41	3
1 .......A............. 21	TGGAATGAAAAGAAGTATGTA	3p	1					4		7	5	13	11	40	5
1 ..............A...... 21	TGGAATGTAAAGAAATATGTA	3p	1				3	3		11	4	6	11	38	6
2 T................. 18	TAATGTAAAGAAGTATGT	3p	1										37	37	1
1 ......N............... 22	TGGAATNTAAAGAAGTATGTAT	3p	1									37		37	1
1 .....C................. 23	TGGAACGTAAAGAAGTATGTATT	3p	1					4		5	3	14	11	37	5
1 ....................N. 22	TGGAATGTAAAGAAGTATGTNT	3p	1				3				34			37	2
1 .................C..... 23	TGGAATGTAAAGAAGTACGTATT	3p	1							10	4	13	10	37	4
1 ...........G........ 20	GAATGTAAAGAGGTATGTAT	3p	1								23	14		37	2
1 .......C............ 20	TGGAATGCAAAGAAGTATGT	3p	1									22	14	36	2
1 ................N.... 21	TGGAATGTAAAGAAGTNTGTA	3p	1					15	11	6	4			36	4
1 ...........C......... 21	TGGAATGTAAACAAGTATGTA	3p	1						3	3	5	15	10	36	5
1 ..............T..... 20	TGGAATGTAAAGAATTATGT	3p	1							6	3	13	13	35	4
1 ......C............. 20	GAATGTCAAGAAGTATGTAT	3p	1							3		32		35	2
1 ..T................. 20	TGTAATGTAAAGAAGTATGT	3p	1							7		12	16	35	3
2 T................. 18	TGAATGTAAAGAAGTATG	3p	1										35	35	1
1 ..................A 18	GGAATGTAAAGAAGTATGA	3p	1				29			6				35	2
1 ......G............. 20	GGAATGGAAAGAAGTATGTA	3p	1								23	12		35	2
1 ............G....... 20	TGGAATGTAAAGGAGTATGT	3p	1					3		5	9	13	5	35	5
1 ..A................. 20	TGAAATGTAAAGAAGTATGT	3p	1					3		6	5	12	8	34	5
1 ......T............. 20	TGGAATTTAAAGAAGTATGT	3p	1					3		5	6	8	12	34	5
1 ..................N... 22	TGGAATGTAAAGAAGTATNTAT	3p	1								33			33	1
1 ........C.......... 19	TGGAATGTCAAGAAGTATG	3p	1									20	13	33	2
1 ....T................ 21	TGGATTGTAAAGAAGTATGTA	3p	1					3			3	16	10	32	4
1 ....................C 20	GAATGTAAAGAAGTATGTATC	3p	1					4		6	11	11		32	4
1 ...........A......... 21	TGGAATGTAAAAAAGTATGTA	3p	1					4		4		13	11	32	4
1 ...........C........... 23	TGGAATGTAAACAAGTATGTATT	3p	1								4	12	15	31	3
1 ................A... 20	GAATGTAAAGAAGTATATAT	3p	1							12	19			31	2
1 ..............C...... 21	TGGAATGTAAAGAACTATGTA	3p	1							7	6	10	7	30	4
1 ..............C........ 23	TGGAATGTAAAGAACTATGTATT	3p	1							4	4	13	8	29	4
1 ..........T.......... 21	TGGAATGTAATGAAGTATGTA	3p	1					3		4	4	12	6	29	5
1 .............G...... 20	TGGAATGTAAAGAGGTATGT	3p	1							6		16	7	29	3
1 ..............C.. 17	TGGAATGTAAAGAACTA	3p	1				29							29	1
1 ............C...... 19	TGGAATGTAAAGCAGTATG	3p	1									19	9	28	2
1 ......A................ 23	TGGAATATAAAGAAGTATGTATT	3p	1					3		3		7	15	28	4
1 ...................N.. 22	TGGAATGTAAAGAAGTATGNAT	3p	1									28		28	1
1 ................N... 20	GAATGTAAAGAAGTATNTAT	3p	1					9	4	8	6			27	4
1 .........T.......... 20	GAATGTAAATAAGTATGTAT	3p	1							11	7	9		27	3
1 .............T...... 20	TGGAATGTAAAGATGTATGT	3p	1							4	5	12	6	27	4
1 .N.................... 22	TNGAATGTAAAGAAGTATGTAT	3p	1										27	27	1
1 ..............A.... 19	TGGAATGTAAAGAAATATG	3p	1				27							27	1
1 ...T................. 21	TGGTATGTAAAGAAGTATGTA	3p	1					3		3		15	6	27	4
1 .........T............. 23	TGGAATGTATAGAAGTATGTATT	3p	1							4		12	11	27	3
1 ...T................... 23	TGGTATGTAAAGAAGTATGTATT	3p	1					3	4			13	7	27	4
1 ................T...... 23	TGGAATGTAAAGAAGTTTGTATT	3p	1							4	8	9	6	27	4
1 ......C.............. 21	TGGAATCTAAAGAAGTATGTA	3p	1					3				11	12	26	3
1 ........T.............. 23	TGGAATGTTAAGAAGTATGTATT	3p	1							4		13	9	26	3
1 ......A............. 20	TGGAATATAAAGAAGTATGT	3p	1							3		11	12	26	3
1 ...G................ 20	GAAGGTAAAGAAGTATGTAT	3p	1							3	8	15		26	3
1 ......G............... 22	GGAATGGAAAGAAGTATGTATT	3p	1								15	11		26	2
1 ..................C 18	TGGAATGTAAAGAAGTATC	3p	1				16			3	3	3		25	4
2 N.................... 21	NGGAATGTAAAGAAGTATGTA	3p	1									25		25	1
1 .....C.............. 20	GAATGCAAAGAAGTATGTAT	3p	1							3	15	7		25	3
1 ..................G 18	GGAATGTAAAGAAGTATGG	3p	1				6				15	3		24	3
1 ..G.............. 17	TGGAAAGAAGTATGTAT	3p	1							5	8	5	6	24	4
1 ............C.... 17	TGGAATGTAAAGCAGTA	3p	1				11					10	3	24	3
1 ............T....... 20	GAATGTAAAGAATTATGTAT	3p	1					4			11	9		24	3
1 ...............C.... 20	GAATGTAAAGAAGTACGTAT	3p	1			3		3		7	3	8		24	5
1 .........G.......... 20	TGGAATGTAGAGAAGTATGT	3p	1							5		9	10	24	3
1 .......A............... 23	TGGAATGAAAAGAAGTATGTATT	3p	1							8		10	6	24	3
1 ............C......... 22	GGAATGTAAAGACGTATGTATT	3p	1								4	19		23	2
2 A.................. 19	AGGAATGTAAAGAAGTATG	3p	1				6			3		14		23	3
1 ........... ......... 20	GGAATGTAAAGAGTATGTAT	3p	1							4	8	11		23	3
1 ..C.................... 23	TGCAATGTAAAGAAGTATGTATT	3p	1							3	3	7	10	23	4
1 .........T........... 21	TGGAATGTATAGAAGTATGTA	3p	1									15	7	22	2
1 .............. ........ 22	TGGAATGTAAAGAATATGTATT	3p	1							5	5	8	4	22	4
1 ........N............. 22	TGGAATGTNAAGAAGTATGTAT	3p	1									22		22	1
1 .....C.............. 20	TGGAACGTAAAGAAGTATGT	3p	1									13	9	22	2
1 .......G............ 20	GAATGTAGAGAAGTATGTAT	3p	1					5			5	11		21	3
1 .............C..... 19	TGGAATGTAAAGACGTATG	3p	1				3					4	14	21	3
1 ...................G 19	GGAATGTAAAGAAGTATGTG	3p	1				3	3			9	6		21	4
1 ........G........... 20	TGGAATGTGAAGAAGTATGT	3p	1									16	4	20	2
1 ......................A 22	ATGGAATGTAAAGAAGTATGTAA	3p	1							5	11	3		19	3
1 .....................A.. 24	TGGAATGTAAAGAAGTATGTAATT	3p	1				19							19	1
2 T................ 17	TGAATGTAAAGAAGTAT	3p	1										19	19	1
1 ...............A.. 18	TGGAATGTAAAGAAGAAT	3p	1				5			8	6			19	3
2 C.................. 19	CGGAATGTAAAGAAGTATG	3p	1				7				4	8		19	3
1 ............C....... 20	GGAATGTAAAGACGTATGTA	3p	1								6	13		19	2
1 ......C................ 23	TGGAATCTAAAGAAGTATGTATT	3p	1									13	5	18	2
1 ................N...... 23	TGGAATGTAAAGAAGTNTGTATT	3p	1					4	7	4	3			18	4
1 .................N.... 22	TGGAATGTAAAGAAGTANGTAT	3p	1		11						7			18	2
1 ..............A........ 23	TGGAATGTAAAGAAATATGTATT	3p	1					4		6	3		5	18	4
1 ............T....... 20	TGGAATGTAAAGTAGTATGT	3p	1								5	9	4	18	3
1 ...........C........ 20	TGGAATGTAAACAAGTATGT	3p	1								4	6	8	18	3
1 ..G................. 20	GAGTGTAAAGAAGTATGTAT	3p	1								3	15		18	2
1 ........T............ 21	TGGAATGTTAAGAAGTATGTA	3p	1							3		7	8	18	3
1 .........A.......... 20	GAATGTAAAAAAGTATGTAT	3p	1							6	8	4		18	3
1 .........C.......... 20	GGAATGTAACGAAGTATGTA	3p	1								14	3		17	2
1 .....................C.. 24	TGGAATGTAAAGAAGTATGTACTT	3p	1							3	4	5	5	17	4
1 ..............T.... 19	TGGAATGTAAAGAATTATG	3p	1				17							17	1
1 ..................A... 22	GGAATGTAAAGAAGTATGAATT	3p	1				8			4	5			17	3
1 ....T.................. 23	TGGATTGTAAAGAAGTATGTATT	3p	1							3		8	6	17	3
1 ...........A........... 23	TGGAATGTAAAAAAGTATGTATT	3p	1									8	9	17	2
1 ........C............. 22	GGAATGTACAGAAGTATGTATT	3p	1									17		17	1
1 ..........C........ 19	TGGAATGTAACGAAGTATG	3p	1									8	9	17	2
2 A.................... 21	AAATGTAAAGAAGTATGTATT	3p	1							3	5	8		16	3
1 ..C................. 20	TGCAATGTAAAGAAGTATGT	3p	1							3		9	4	16	3
1 ......C............. 20	TGGAATCTAAAGAAGTATGT	3p	1								3	8	5	16	3
1 ...........G.......... 22	GGAATGTAAAGGAGTATGTATT	3p	1								11	5		16	2
1 ................C... 20	GAATGTAAAGAAGTATCTAT	3p	1							6	5	4		15	3
1 ................T... 20	GAATGTAAAGAAGTATTTAT	3p	1							5	5	5		15	3
1 ............C...... 19	GGAATGTAAAGACGTATGT	3p	1									15		15	1
1 ...........G........ 20	GGAATGTAAAGGAGTATGTA	3p	1								12	3		15	2
1 ......G............. 20	GAATGTGAAGAAGTATGTAT	3p	1								7	8		15	2
1 ........C........... 20	GGAATGTACAGAAGTATGTA	3p	1									15		15	1
1 .............C.... 18	TGGAATGTAAAGACGTAT	3p	1								3	6	5	14	3
1 ................C 16	GGAATGTAAAGAAGTAC	3p	1				3				5	6		14	3
1 ..........T............ 23	TGGAATGTAATGAAGTATGTATT	3p	1									6	8	14	2
1 ............C..... 18	TGGAATGTAAAGCAGTAT	3p	1									9	5	14	2
1 ..............C..... 20	GAATGTAAAGAAGTCTGTAT	3p	1									13		13	1
1 ...T................ 20	TGGTATGTAAAGAAGTATGT	3p	1									6	7	13	2
1 .........G.......... 20	GGAATGTAAGGAAGTATGTA	3p	1				5			3	5			13	3
1 ..............A..... 20	TGGAATGTAAAGAAATATGT	3p	1							6		4	3	13	3
2 A................ 17	AGGAATGTAAAGAAGTA	3p	1				6				4	3		13	3
1 ..............C..... 20	TGGAATGTAAAGAACTATGT	3p	1							3	4	6		13	3
1 .....A............... 21	TGGAAAGTAAAGAAGTATGTA	3p	1						5			3	5	13	3
1 .....A................. 23	TGGAAAGTAAAGAAGTATGTATT	3p	1							3		7	3	13	3
1 ..............C.... 19	GGAATGTAAAGAAGCATGT	3p	1				7					5		12	2
1 ....A............... 20	GAATATAAAGAAGTATGTAT	3p	1						3		6	3		12	3
1 ...C............... 19	TGGCATGTAAAGAAGTATG	3p	1									3	9	12	2
1 ...........C........ 20	GGAATGTAAAGCAGTATGTA	3p	1									12		12	1
2 N...................... 23	NGGAATGTAAAGAAGTATGTATT	3p	1									12		12	1
1 ............C....... 20	GAATGTAAAGAACTATGTAT	3p	1					3			5	4		12	3
1 ...........A........ 20	TGGAATGTAAAAAAGTATGT	3p	1							3		5	4	12	3
1 ......................C 22	GGAATGTAAAGAAGTATGTATTC	3p	1				4				3	4		11	3
2 C................. 18	CGGAATGTAAAGAAGTAT	3p	1								5	6		11	2
1 ..........T......... 20	TGGAATGTAATGAAGTATGT	3p	1									3	8	11	2
2 G.................. 19	GATGTAAAGAAGTATGTAT	3p	1								8	3		11	2
1 ...................C 19	GGAATGTAAAGAAGTATGTC	3p	1				3				3	4		10	3
2 T...................... 23	TGAATGTAAAGAAGTATGTATTT	3p	1										10	10	1
2 C................ 17	CGGAATGTAAAGAAGTA	3p	1				4					3	3	10	3
2 N................... 20	NGGAATGTAAAGAAGTATGT	3p	1									10		10	1
1 ............C........... 24	TGGAATGTAAAGCAGTATGTATTT	3p	1									6	4	10	2
1 .................C.. 20	GGAATGTAAAGAAGTATCTA	3p	1				10							10	1
1 ....C.............. 19	TGGACTGTAAAGAAGTATG	3p	1									7	3	10	2
1 ..............C..... 20	GGAATGTAAAGAAGCATGTA	3p	1							4	3	3		10	3
1 ..C................. 20	GACTGTAAAGAAGTATGTAT	3p	1									10		10	1
1 ..............A..... 20	GGAATGTAAAGAAGAATGTA	3p	1								10			10	1
1 .......C............ 20	GGAATGTCAAGAAGTATGTA	3p	1									10		10	1
1 ................A.. 19	GGAATGTAAAGAAGTAAGT	3p	1				7					3		10	2
1 ...C................ 20	GAACGTAAAGAAGTATGTAT	3p	1								5	5		10	2
2 G...................... 23	GTGGAATGTAAAGAAGTATGTAT	3p	1					3		4		3		10	3
1 ......................C 22	ATGGAATGTAAAGAAGTATGTAC	3p	1								5	5		10	2
1 .........G............ 22	GGAATGTAAGGAAGTATGTATT	3p	1							3	3	3		9	3
1 .................T.. 20	GGAATGTAAAGAAGTATTTA	3p	1				4				5			9	2
1 ..A.............. 17	TGAAAAGAAGTATGTAT	3p	1										9	9	1
1 ......G............ 19	GGAATGGAAAGAAGTATGT	3p	1								4	5		9	2
1 ........T........... 20	GAATGTAATGAAGTATGTAT	3p	1								3	6		9	2
1 ...............G........ 24	TGGAATGTAAAGAAGGATGTATTT	3p	1							4		5		9	2
2 A................. 18	AGGAATGTAAAGAAGTAT	3p	1									6	3	9	2
1 ..G................. 20	GGGATGTAAAGAAGTATGTA	3p	1								3	5		8	2
1 ............A....... 20	GAATGTAAAGAAATATGTAT	3p	1					8						8	1
2 C................... 20	CGAATGTAAAGAAGTATGTA	3p	1								5		3	8	2
1 ................C... 20	GGAATGTAAAGAAGTACGTA	3p	1				5			3				8	2
1 ...................T.. 22	GGAATGTAAAGAAGTATGTTTT	3p	1				3				5			8	2
1 ...........G....... 19	GGAATGTAAAGGAGTATGT	3p	1								3	5		8	2
1 ..................C... 22	GGAATGTAAAGAAGTATGCATT	3p	1				5				3			8	2
1 .................T 17	GGAATGTAAAGAAGTATT	3p	1								5	3		8	2
1 ................N... 20	GGAATGTAAAGAAGTANGTA	3p	1							4	4			8	2
1 .....N................ 22	TGGAANGTAAAGAAGTATGTAT	3p	1									8		8	1
1 ..............A... 18	GGAATGTAAAGAAGAATG	3p	1				7							7	1
1 ..............G... 18	GGAATGTAAAGAAGGATG	3p	1								7			7	1
1 ................N... 20	TGGAATGTAAAGAAGTNTGT	3p	1						4	3				7	2
1 ..............C.. 17	GGAATGTAAAGAAGCAT	3p	1				3				4			7	2
1 ...G................ 20	GGAGTGTAAAGAAGTATGTA	3p	1									7		7	1
1 ..........C....... 18	TGGAATGTAACGAAGTAT	3p	1									4	3	7	2
1 .......... .......... 20	GGAATGTAAAAAGTATGTAT	3p	1								3	4		7	2
1 ........ .......... 18	TGGAATGTAAGAAGTATG	3p	1									4	3	7	2
1 ....T............... 20	TGGATTGTAAAGAAGTATGT	3p	1									4	3	7	2
1 ............ .......... 22	TGGAATGTAAAGAGTATGTATT	3p	1								3		4	7	2
1 ...............N...... 22	TGGAATGTAAAGAAGNATGTAT	3p	1	3					3					6	2
1 .....G................. 23	TGGAAGGTAAAGAAGTATGTATT	3p	1									6		6	1
1 .............N....... 21	GGAATGTAAAGAANTATGTAT	3p	1								6			6	1
1 ........T........... 20	TGGAATGTTAAGAAGTATGT	3p	1									6		6	1
1 ....C............... 20	GAATCTAAAGAAGTATGTAT	3p	1									6		6	1
1 ..C................. 20	GGCATGTAAAGAAGTATGTA	3p	1									6		6	1
1 ....................G 20	GAATGTAAAGAAGTATGTATG	3p	1							3	3			6	2
1 .......A............ 20	TGGAATGAAAAGAAGTATGT	3p	1									6		6	1
2 G.................. 19	GGGAATGTAAAGAAGTATG	3p	1									6		6	1
1 ...............N..... 21	GGAATGTAAAGAAGTNTGTAT	3p	1	6										6	1
1 ....G.............. 19	TGGAGTGTAAAGAAGTATG	3p	1							3		3		6	2
1 ................G... 20	GGAATGTAAAGAAGTAGGTA	3p	1				5							5	1
1 .............A....... 21	GAATGTAAAGAAGAATGTATT	3p	1								5			5	1
1 .........T.......... 20	TGGAATGTATAGAAGTATGT	3p	1									5		5	1
1 ...........C.......... 22	GGAATGTAAAGCAGTATGTATT	3p	1									5		5	1
2 G....................... 24	GGGAATGTAAAGAAGTATGTATTT	3p	1										5	5	1
1 ........T........... 20	GGAATGTATAGAAGTATGTA	3p	1									5		5	1
1 ..............T..... 20	GAATGTAAAGAAGTTTGTAT	3p	1								5			5	1
1 ........C............... 24	TGGAATGTCAAGAAGTATGTATTT	3p	1									5		5	1
1 ...C.............. 18	TGGCATGTAAAGAAGTAT	3p	1										5	5	1
1 ..............G.. 17	GGAATGTAAAGAAGGAT	3p	1								5			5	1
1 ..G................... 22	GGGATGTAAAGAAGTATGTATT	3p	1									5		5	1
1 ..........C...... 17	TGGAATGTAACGAAGTA	3p	1									5		5	1
1 ...........T....... 19	TGGAATGTAAATAAGTATG	3p	1									5		5	1
1 .....G............... 21	TGGAAGGTAAAGAAGTATGTA	3p	1									5		5	1
1 ..G................ 19	GGGATGTAAAGAAGTATGT	3p	1									5		5	1
1 .....................A 21	GAATGTAAAGAAGTATGTATTA	3p	1								4			4	1
1 .......G........... 19	TGGAATGGAAAGAAGTATG	3p	1									4		4	1
1 .................T.... 22	GGAATGTAAAGAAGTATTTATT	3p	1								4			4	1
1 .......T............ 20	GAATGTATAGAAGTATGTAT	3p	1									4		4	1
1 ................A...... 23	ATGGAATGTAAAGAAGAATGTAT	3p	1								4			4	1
1 ...............A.... 20	GAATGTAAAGAAGTAAGTAT	3p	1								4			4	1
1 .........C.......... 20	GAATGTAAACAAGTATGTAT	3p	1									4		4	1
1 ....................N 20	GGAATGTAAAGAAGTATGTAN	3p	1								4			4	1
2 A....................... 24	AATGGAATGTAAAGAAGTATGTAT	3p	1								4			4	1
1 ..........G............. 24	TGGAATGTAAGGAAGTATGTATTT	3p	1									4		4	1
1 ..............C... 18	TGGAATGTAAAGAACTAT	3p	1				4							4	1
1 ......A............ 19	GGAATGAAAAGAAGTATGT	3p	1									4		4	1
1 ..............C...... 21	GAATGTAAAGAAGTCTGTATT	3p	1									4		4	1
1 ..C................... 22	GGCATGTAAAGAAGTATGTATT	3p	1									4		4	1
1 ........G............. 22	GGAATGTAGAGAAGTATGTATT	3p	1								4			4	1
1 ..............N...... 21	GGAATGTAAAGAAGNATGTAT	3p	1								4			4	1
1 ...........T........ 20	GAATGTAAAGATGTATGTAT	3p	1									4		4	1
1 ...T................ 20	GGATTGTAAAGAAGTATGTA	3p	1									4		4	1
1 ...............T... 19	GGAATGTAAAGAAGTTTGT	3p	1				4							4	1
1 .....G............... 21	GAATGGAAAGAAGTATGTATT	3p	1								4			4	1
1 ..................G 18	GAATGTAAAGAAGTATGTG	3p	1									4		4	1
1 .............C... 17	TGGAATGTAAAGACGTA	3p	1									4		4	1
2 A....................... 24	AGGAATGTAAAGAAGTATGTATTT	3p	1									4		4	1
1 ................G.. 19	GGAATGTAAAGAAGTAGGT	3p	1				4							4	1
1 ............T..... 18	TGGAATGTAAAGTAGTAT	3p	1								4			4	1
1 ......................A.. 25	TGGAATGTAAAGAAGTATGTATATC	3p	1									4		4	1
1 ....G................. 22	GGAAGGTAAAGAAGTATGTATT	3p	1									4		4	1
1 ....C............ 17	TGGACTGTAAAGAAGTA	3p	1									4		4	1
1 .......G............ 20	GGAATGTGAAGAAGTATGTA	3p	1									4		4	1
1 .......C............. 21	GAATGTACAGAAGTATGTATT	3p	1									4		4	1
1 ......C............... 22	GGAATGCAAAGAAGTATGTATT	3p	1									4		4	1
1 ...............C.. 18	GGAATGTAAAGAAGTCTG	3p	1				3							3	1
2 C.................. 19	CAATGTAAAGAAGTATGTA	3p	1										3	3	1
1 ............G...... 19	TGGAATGTAAAGGAGTATG	3p	1				3							3	1
1 ................A..... 22	GGAATGTAAAGAAGTAAGTATT	3p	1								3			3	1
1 ..........T......... 20	GAATGTAAAGTAGTATGTAT	3p	1									3		3	1
1 ................N..... 22	GGAATGTAAAGAAGTANGTATT	3p	1							3				3	1
2 C....................... 24	CGGAATGTAAAGAAGTATGTATTT	3p	1								3			3	1
1 ......A............. 20	GGAATGAAAAGAAGTATGTA	3p	1									3		3	1
1 ...................A 19	AATGTAAAGAAGTATGTATA	3p	1								3			3	1
1 ....G............... 20	GGAAGGTAAAGAAGTATGTA	3p	1									3		3	1
1 ................G 16	GGAATGTAAAGAAGTAG	3p	1				3							3	1
1 .........C............ 22	GGAATGTAACGAAGTATGTATT	3p	1								3			3	1
1 ...........T........ 20	GGAATGTAAAGTAGTATGTA	3p	1									3		3	1
1 .......... ............. 23	TGGAATGTAAGAAGTATGTATTT	3p	1									3		3	1
1 ...C............... 19	GGACTGTAAAGAAGTATGT	3p	1									3		3	1
1 .....G............. 19	GAATGGAAAGAAGTATGTA	3p	1								3			3	1
1 .............A.... 18	GGAATGTAAAGAAATATG	3p	1				3							3	1
1 .............A........ 22	GGAATGTAAAGAAATATGTATT	3p	1								3			3	1
2 A..................... 22	AATGGAATGTAAAGAAGTATGT	3p	1									3		3	1
1 ..............C....... 22	GGAATGTAAAGAAGCATGTATT	3p	1								3			3	1
1 ...C................ 20	GGACTGTAAAGAAGTATGTA	3p	1									3		3	1
1 ...G............... 19	TGGGATGTAAAGAAGTATG	3p	1										3	3	1
1 ...........T...... 18	TGGAATGTAAATAAGTAT	3p	1										3	3	1
1 ......C............. 20	GGAATGCAAAGAAGTATGTA	3p	1								3			3	1
1 .........C.............. 24	TGGAATGTACAGAAGTATGTATTT	3p	1										3	3	1
1 ...............T.. 18	GGAATGTAAAGAAGTTTG	3p	1				3							3	1
1 ..................C 18	GGAATGTAAAGAAGTATGC	3p	1				3							3	1
1 .......C........... 19	GGAATGTCAAGAAGTATGT	3p	1									3		3	1
1 ............T....... 20	GGAATGTAAAGATGTATGTA	3p	1								3			3	1
1 ........... ......... 20	TGGAATGTAAAAAGTATGTA	3p	1										3	3	1
1 ...................C.... 24	TGGAATGTAAAGAAGTATGCATTT	3p	1				3							3	1
2 A..................... 22	AGAATGTAAAGAAGTATGTATT	3p	1									3		3	1
1 .......C........... 19	TGGAATGCAAAGAAGTATG	3p	1									3		3	1
2 C................. 18	CTGGAATGTAAAGAAGTA	3p	1								3			3	1
1 ..........G.......... 21	GAATGTAAAGGAGTATGTATT	3p	1								3			3	1
1 ...............C.... 20	GGAATGTAAAGAAGTCTGTA	3p	1									3		3	1
1 .................A... 21	GAATGTAAAGAAGTATGAATT	3p	1				3							3	1
1 ..........C........ 19	GAATGTAAAGCAGTATGTA	3p	1									3		3	1
1 .............T...... 20	GGAATGTAAAGAATTATGTA	3p	1							3				3	1
1 ...............G.... 20	GGAATGTAAAGAAGTGTGTA	3p	1									3		3	1
2 C.................... 21	CAATGTAAAGAAGTATGTATT	3p	1								3			3	1
1 ..............C... 18	GGAATGTAAAGAAGCATG	3p	1				3							3	1
1 ............G....... 20	GGAATGTAAAGAGGTATGTA	3p	1									3		3	1
1 .............T.... 18	TGGAATGTAAAGATGTAT	3p	1									3		3	1
1 .............N........ 22	TGGAATGTAAAGANGTATGTAT	3p	1								3			3	1
1 ....T............... 20	GAATTTAAAGAAGTATGTAT	3p	1								3			3	1
1 ..............G...... 21	GAATGTAAAGAAGTGTGTATT	3p	1								3			3	1
1 ......C.............. 21	GAATGTCAAGAAGTATGTATT	3p	1									3		3	1
1 ...C............. 17	TGGCATGTAAAGAAGTA	3p	1									3		3	1
1 .............T..... 19	TGGAATGTAAAGATGTATG	3p	1								3			3	1
1 ................T 16	GAATGTAAAGAAGTATT	3p	1								3			3	1
1 ........................T 24	TGGAATGTAAAGAAGTATGTATTTT	3p	1									3		3	1
1 ..................T 18	GAATGTAAAGAAGTATGTT	3p	1								3			3	1
ID ssc-mir-7
1 tggatgttggtctagttctgtgTGGAAGACTAGTGATTTTGTTgtttttagataactaaatcgacaacaaatcacagtctgccatatggcacaggccatgcctctacag 109
1 ....................... 23	TGGAAGACTAGTGATTTTGTTGT	5p	0			41	33	29	32	61	50	267	765	1278	8
1 ........................ 24	TGGAAGACTAGTGATTTTGTTGTT	5p	0	8		55	38	34	19	26	31	117	230	558	9
1 ...................... 22	TGGAAGACTAGTGATTTTGTTG	5p	0			6	10	5	8	19	10	117	369	544	8
1 ..................... 21	TGGAAGACTAGTGATTTTGTT	5p	0				4		6			22	73	105	4
1 .................... 20	TGGAAGACTAGTGATTTTGT	5p	0							7		9	54	70	3
1 ...................... 22	GGAAGACTAGTGATTTTGTTGT	5p	0				4			5	28	15		52	4
1 ....................... 23	GGAAGACTAGTGATTTTGTTGTT	5p	0	3		9		3		8	20	6		49	6
1 ................... 19	TGGAAGACTAGTGATTTTG	5p	0									9	16	25	2
1 ..................... 21	GAAGACTAGTGATTTTGTTGT	5p	0			6				3	5	9		23	4
1 ..................... 21	GGAAGACTAGTGATTTTGTTG	5p	0								9	6		15	2
1 ...................... 22	GAAGACTAGTGATTTTGTTGTT	5p	0			3				4	6			13	3
1 .................... 20	GGAAGACTAGTGATTTTGTT	5p	0								5	3		8	2
1 .................... 20	GAAGACTAGTGATTTTGTTG	5p	0									4		4	1
1 ................ 16	TGGAAGACTAGTGATT	5p	0										4	4	1
1 ................... 19	ATGTTGGTCTAGTTCTGTG	5p	0				3							3	1
1 ......................A 22	TGGAAGACTAGTGATTTTGTTGA	5p	1				12			5	5	26	72	120	5
1 .....................A 21	TGGAAGACTAGTGATTTTGTTA	5p	1									3	28	31	2
2 T..................... 22	TGAAGACTAGTGATTTTGTTGT	5p	1										24	24	1
1 .......A............... 23	TGGAAGAATAGTGATTTTGTTGT	5p	1										20	20	1
1 .......................A 23	TGGAAGACTAGTGATTTTGTTGTA	5p	1				11						6	17	2
2 T................... 20	TAAGACTAGTGATTTTGTTG	5p	1										14	14	1
1 .......A.............. 22	TGGAAGAATAGTGATTTTGTTG	5p	1										13	13	1
2 T.................... 21	TGAAGACTAGTGATTTTGTTG	5p	1										13	13	1
2 T.................... 21	TAAGACTAGTGATTTTGTTGT	5p	1										12	12	1
1 .....................T 21	TGGAAGACTAGTGATTTTGTTT	5p	1								3	3	5	11	3
1 .......T............... 23	TGGAAGATTAGTGATTTTGTTGT	5p	1										9	9	1
1 .........C............. 23	TGGAAGACTCGTGATTTTGTTGT	5p	1										9	9	1
1 .............C......... 23	TGGAAGACTAGTGCTTTTGTTGT	5p	1										7	7	1
1 .......................C 23	TGGAAGACTAGTGATTTTGTTGTC	5p	1				4						3	7	2
2 A...................... 23	AGGAAGACTAGTGATTTTGTTGT	5p	1									3	4	7	2
1 .......T.............. 22	TGGAAGATTAGTGATTTTGTTG	5p	1									3	4	7	2
2 T...................... 23	TGAAGACTAGTGATTTTGTTGTT	5p	1										7	7	1
1 ..............A........ 23	TGGAAGACTAGTGAATTTGTTGT	5p	1										7	7	1
1 ......................C 22	TGGAAGACTAGTGATTTTGTTGC	5p	1										6	6	1
2 T..................... 22	TAAGACTAGTGATTTTGTTGTT	5p	1										6	6	1
1 ...............G....... 23	TGGAAGACTAGTGATGTTGTTGT	5p	1										6	6	1
1 .......A................ 24	TGGAAGAATAGTGATTTTGTTGTT	5p	1										5	5	1
2 G...................... 23	GGGAAGACTAGTGATTTTGTTGT	5p	1										4	4	1
1 .................C..... 23	TGGAAGACTAGTGATTTCGTTGT	5p	1										4	4	1
1 ........................A 24	TGGAAGACTAGTGATTTTGTTGTTA	5p	1				3							3	1
2 C...................... 23	CTGGAAGACTAGTGATTTTGTTG	5p	1										3	3	1
2 C...................... 23	CGGAAGACTAGTGATTTTGTTGT	5p	1									3		3	1
2 T................... 20	TGAAGACTAGTGATTTTGTT	5p	1										3	3	1
1 ...............G...... 22	TGGAAGACTAGTGATGTTGTTG	5p	1										3	3	1
1 ......C............... 22	TGGAAGCCTAGTGATTTTGTTG	5p	1										3	3	1
1 ...C.................. 22	TGGCAGACTAGTGATTTTGTTG	5p	1										3	3	1
1 ..............G......... 24	TGGAAGACTAGTGAGTTTGTTGTT	5p	1										3	3	1
1 ......C................ 23	TGGAAGCCTAGTGATTTTGTTGT	5p	1										3	3	1
1 ...........G............ 24	TGGAAGACTAGGGATTTTGTTGTT	5p	1									3		3	1
1 .............T......... 23	TGGAAGACTAGTGTTTTTGTTGT	5p	1										3	3	1
1 .....................A 21	GGAAGACTAGTGATTTTGTTGA	5p	1								3			3	1
1 ..................C.... 23	TGGAAGACTAGTGATTTTCTTGT	5p	1				3							3	1
1 ..............G........ 23	TGGAAGACTAGTGAGTTTGTTGT	5p	1										3	3	1
1 .....................C 21	TGGAAGACTAGTGATTTTGTTC	5p	1				3							3	1
1 ...C................... 23	TGGCAGACTAGTGATTTTGTTGT	5p	1										3	3	1
1 .....................T.. 24	TGGAAGACTAGTGATTTTGTTTTT	5p	1				3							3	1
2 A..................... 22	AGGAAGACTAGTGATTTTGTTG	5p	1										3	3	1
1 ...........G........... 23	TGGAAGACTAGGGATTTTGTTGT	5p	1									3		3	1
1 ......G................ 23	TGGAAGGCTAGTGATTTTGTTGT	5p	1									3		3	1
1 ...................... 22	CAACAAATCACAGTCTGCCATA	3p	0						3	3		7		13	3
1 ..................... 21	AACAAATCACAGTCTGCCATA	3p	0								5	3		8	2
1 ..................... 21	CAACAAATCACAGTCTGCCAT	3p	0								3			3	1
1 ......................A 22	CAACAAATCACAGTCTGCCATAA	3p	1									3		3	1
ID ssc-mir-9-1
1 cggggttggttgttaTCTTTGGTTATCTAGCTGTATGAgtggtgtggagtcttcataaagctagataaccgaaagtaaaaataacccca 89
1 ....................... 23	TCTTTGGTTATCTAGCTGTATGA	5p	0	111	9	459	127	236	352	352	115	599	320	2680	10
1 ...................... 22	TCTTTGGTTATCTAGCTGTATG	5p	0	24		127	94	77	110	108	19	195	73	827	9
1 ..................... 21	TCTTTGGTTATCTAGCTGTAT	5p	0	13		71	16	20	48	75	13	72	12	340	9
1 ...................... 22	CTTTGGTTATCTAGCTGTATGA	5p	0	30		43	12	18	24	53	61	36	23	300	9
1 .................... 20	TCTTTGGTTATCTAGCTGTA	5p	0			23	95	9	15	17	4	23	18	204	8
1 ................ 16	TCTTTGGTTATCTAGC	5p	0	3		16	76	5	19	18		19	6	162	8
1 ..................... 21	TTTGGTTATCTAGCTGTATGA	5p	0	4		12	3	8	10	22	4	21	21	105	9
1 .................. 18	TCTTTGGTTATCTAGCTG	5p	0				63							63	1
1 .................... 20	TTGGTTATCTAGCTGTATGA	5p	0			4		4	6	5	5	13	9	46	7
1 ..................... 21	CTTTGGTTATCTAGCTGTATG	5p	0			5	6	5	6	7		3		32	6
1 ................... 19	TCTTTGGTTATCTAGCTGT	5p	0				23		3			6		32	3
1 .................... 20	TTTGGTTATCTAGCTGTATG	5p	0			6				4		5		15	3
1 ................. 17	CTTTGGTTATCTAGCTG	5p	0				5							5	1
1 ................... 19	TTTGGTTATCTAGCTGTAT	5p	0							3				3	1
1 ........................ 24	TCTTTGGTTATCTAGCTGTATGAG	5p	0										3	3	1
1 ................... 19	TGGTTATCTAGCTGTATGA	5p	0								3			3	1
1 ................... 19	TTGGTTATCTAGCTGTATG	5p	0										3	3	1
1 ......................T 22	TCTTTGGTTATCTAGCTGTATGT	5p	1	7		27	7	7	26	17	3	20	12	126	9
1 .......................A 23	TCTTTGGTTATCTAGCTGTATGAA	5p	1			16		24	9	12	5	28	12	106	7
2 T..................... 22	TTTTGGTTATCTAGCTGTATGA	5p	1			15		7	8	6		15	11	62	6
1 ..................G.... 23	TCTTTGGTTATCTAGCTGGATGA	5p	1	4	3	6			5	3		7		28	6
1 ......................A 22	CTTTGGTTATCTAGCTGTATGAA	5p	1	3					4	3	7	6		23	5
1 .......G............... 23	TCTTTGGGTATCTAGCTGTATGA	5p	1	3		5						13		21	3
2 T.................... 21	TTTTGGTTATCTAGCTGTATG	5p	1					3	4	5			5	17	4
2 C.................... 21	CTTGGTTATCTAGCTGTATGA	5p	1	4						3	8			15	3
1 ...........T........... 23	TCTTTGGTTATTTAGCTGTATGA	5p	1					3			3	6	3	15	4
1 .......................T 23	TCTTTGGTTATCTAGCTGTATGAT	5p	1			5		3	3			3		14	4
1 ..................A 18	TCTTTGGTTATCTAGCTGA	5p	1				8							8	1
1 ....................A 20	TCTTTGGTTATCTAGCTGTAA	5p	1			4				4				8	2
1 ...........T.......... 22	TCTTTGGTTATTTAGCTGTATG	5p	1			3						4		7	2
1 ...............A....... 23	TCTTTGGTTATCTAGATGTATGA	5p	1										7	7	1
1 .....T................. 23	TCTTTTGTTATCTAGCTGTATGA	5p	1									3	4	7	2
1 ......T................ 23	TCTTTGTTTATCTAGCTGTATGA	5p	1									6		6	1
1 .................G.... 22	CTTTGGTTATCTAGCTGGATGA	5p	1	3		3								6	2
1 ...............T....... 23	TCTTTGGTTATCTAGTTGTATGA	5p	1										6	6	1
1 ................A 16	TCTTTGGTTATCTAGCA	5p	1				5							5	1
2 A...................... 23	ACTTTGGTTATCTAGCTGTATGA	5p	1									5		5	1
1 ..................C 18	TCTTTGGTTATCTAGCTGC	5p	1				5							5	1
1 ..........G............ 23	TCTTTGGTTAGCTAGCTGTATGA	5p	1									5		5	1
1 .....................T 21	CTTTGGTTATCTAGCTGTATGT	5p	1								4			4	1
1 .....................A 21	TTTGGTTATCTAGCTGTATGAA	5p	1									4		4	1
1 ......................C 22	TCTTTGGTTATCTAGCTGTATGC	5p	1				4							4	1
1 ......................G 22	TCTTTGGTTATCTAGCTGTATGG	5p	1				3							3	1
1 ..............T........ 23	TCTTTGGTTATCTATCTGTATGA	5p	1									3		3	1
1 ....................A 20	TTGGTTATCTAGCTGTATGAA	5p	1									3		3	1
1 ....G.................. 23	TCTTGGGTTATCTAGCTGTATGA	5p	1									3		3	1
1 ...................C... 23	TCTTTGGTTATCTAGCTGTCTGA	5p	1			3								3	1
2 C...................... 23	CCTTTGGTTATCTAGCTGTATGA	5p	1									3		3	1
1 ...........A........... 23	TCTTTGGTTATATAGCTGTATGA	5p	1	3										3	1
1 .......................C 23	TCTTTGGTTATCTAGCTGTATGAC	5p	1									3		3	1
1 ..........C............ 23	TCTTTGGTTACCTAGCTGTATGA	5p	1									3		3	1
1 .............C......... 23	TCTTTGGTTATCTCGCTGTATGA	5p	1										3	3	1
1 ...................... 22	ATAAAGCTAGATAACCGAAAGT	3p	0	72	14	94	21	43	53	79	87	68		531	9
1 ....................... 23	ATAAAGCTAGATAACCGAAAGTA	3p	0	40	5	39	13	16	18	27	38	27		223	9
1 ...................... 22	TAAAGCTAGATAACCGAAAGTA	3p	0	13	4	47	7	18	16	25	9	41	15	195	10
1 ....................... 23	TAAAGCTAGATAACCGAAAGTAA	3p	0	5		27	3	16	9	9	3	13		85	8
1 ..................... 21	TAAAGCTAGATAACCGAAAGT	3p	0	8		16	9	7	10	13	7	10		80	8
1 ........................ 24	ATAAAGCTAGATAACCGAAAGTAA	3p	0	4		8	3	3		4	5			27	6
1 ..................... 21	AAAGCTAGATAACCGAAAGTA	3p	0			8					4			12	2
1 ..................... 21	ATAAAGCTAGATAACCGAAAG	3p	0				3			4		3		10	3
1 .................... 20	TAAAGCTAGATAACCGAAAG	3p	0				7							7	1
1 ................ 16	ATAAAGCTAGATAACC	3p	0				4							4	1
1 ...................... 22	AAAGCTAGATAACCGAAAGTAA	3p	0									3		3	1
1 .................. 18	ATAAAGCTAGATAACCGA	3p	0				3							3	1
1 .....................G 21	ATAAAGCTAGATAACCGAAAGG	3p	1	19	3	3	3							28	4
1 .....................A 21	ATAAAGCTAGATAACCGAAAGA	3p	1	13			6		3	3				25	4
1 ......................T 22	TAAAGCTAGATAACCGAAAGTAT	3p	1			5	3		3	4		3		18	5
2 C..................... 22	CTAAAGCTAGATAACCGAAAGT	3p	1										16	16	1
1 ....................A 20	ATAAAGCTAGATAACCGAAAA	3p	1				12							12	1
2 C...................... 23	CTAAAGCTAGATAACCGAAAGTA	3p	1										12	12	1
1 .......................T 23	ATAAAGCTAGATAACCGAAAGTAT	3p	1			6					5			11	2
1 ......................T 22	ATAAAGCTAGATAACCGAAAGTT	3p	1			3	5							8	2
1 ................A... 20	ATAAAGCTAGATAACCAAAA	3p	1				7							7	1
1 ....................C 20	ATAAAGCTAGATAACCGAAAC	3p	1				5							5	1
1 ......................G 22	TAAAGCTAGATAACCGAAAGTAG	3p	1				5							5	1
1 .................C.. 20	ATAAAGCTAGATAACCGCAA	3p	1				5							5	1
1 ....................A 20	TAAAGCTAGATAACCGAAAGA	3p	1				5							5	1
1 ....................C.. 23	TAAAGCTAGATAACCGAAAGCAA	3p	1				4							4	1
1 ......................G 22	ATAAAGCTAGATAACCGAAAGTG	3p	1				4							4	1
1 ...................T.. 22	TAAAGCTAGATAACCGAAATTA	3p	1				4							4	1
1 ...............A... 19	TAAAGCTAGATAACCAAAA	3p	1				3							3	1
1 ...................T 19	TAAAGCTAGATAACCGAAAT	3p	1				3							3	1
1 .....................G 21	TAAAGCTAGATAACCGAAAGTG	3p	1				3							3	1
1 ....................T 20	ATAAAGCTAGATAACCGAAAT	3p	1				3							3	1
1 .................G.... 22	TAAAGCTAGATAACCGAGAGTA	3p	1				3							3	1
1 .....................C 21	ATAAAGCTAGATAACCGAAAGC	3p	1	3										3	1
1 ...................C 19	TAAAGCTAGATAACCGAAAC	3p	1				3							3	1
1 ...................A 19	TAAAGCTAGATAACCGAAAA	3p	1				3							3	1
ID ssc-mir-9-2
1 ggaagcgagttgttaTCTTTGGTTATCTAGCTGTATGAgtgtattggtcttcataaagctagataaccgaaagtaaaaactccttca 87
1 ....................... 23	TCTTTGGTTATCTAGCTGTATGA	5p	0	111	9	459	127	236	352	352	115	599	320	2680	10
1 ...................... 22	TCTTTGGTTATCTAGCTGTATG	5p	0	24		127	94	77	110	108	19	195	73	827	9
1 ..................... 21	TCTTTGGTTATCTAGCTGTAT	5p	0	13		71	16	20	48	75	13	72	12	340	9
1 ...................... 22	CTTTGGTTATCTAGCTGTATGA	5p	0	30		43	12	18	24	53	61	36	23	300	9
1 .................... 20	TCTTTGGTTATCTAGCTGTA	5p	0			23	95	9	15	17	4	23	18	204	8
1 ................ 16	TCTTTGGTTATCTAGC	5p	0	3		16	76	5	19	18		19	6	162	8
1 ..................... 21	TTTGGTTATCTAGCTGTATGA	5p	0	4		12	3	8	10	22	4	21	21	105	9
1 .................. 18	TCTTTGGTTATCTAGCTG	5p	0				63							63	1
1 .................... 20	TTGGTTATCTAGCTGTATGA	5p	0			4		4	6	5	5	13	9	46	7
1 ..................... 21	CTTTGGTTATCTAGCTGTATG	5p	0			5	6	5	6	7		3		32	6
1 ................... 19	TCTTTGGTTATCTAGCTGT	5p	0				23		3			6		32	3
1 .................... 20	TTTGGTTATCTAGCTGTATG	5p	0			6				4		5		15	3
1 ................. 17	CTTTGGTTATCTAGCTG	5p	0				5							5	1
1 ................... 19	TTTGGTTATCTAGCTGTAT	5p	0							3				3	1
1 ........................ 24	TCTTTGGTTATCTAGCTGTATGAG	5p	0										3	3	1
1 ................... 19	TGGTTATCTAGCTGTATGA	5p	0								3			3	1
1 ................... 19	TTGGTTATCTAGCTGTATG	5p	0										3	3	1
1 ......................T 22	TCTTTGGTTATCTAGCTGTATGT	5p	1	7		27	7	7	26	17	3	20	12	126	9
1 .......................A 23	TCTTTGGTTATCTAGCTGTATGAA	5p	1			16		24	9	12	5	28	12	106	7
2 T..................... 22	TTTTGGTTATCTAGCTGTATGA	5p	1			15		7	8	6		15	11	62	6
1 ..................G.... 23	TCTTTGGTTATCTAGCTGGATGA	5p	1	4	3	6			5	3		7		28	6
1 ......................A 22	CTTTGGTTATCTAGCTGTATGAA	5p	1	3					4	3	7	6		23	5
1 .......G............... 23	TCTTTGGGTATCTAGCTGTATGA	5p	1	3		5						13		21	3
2 T.................... 21	TTTTGGTTATCTAGCTGTATG	5p	1					3	4	5			5	17	4
2 C.................... 21	CTTGGTTATCTAGCTGTATGA	5p	1	4						3	8			15	3
1 ...........T........... 23	TCTTTGGTTATTTAGCTGTATGA	5p	1					3			3	6	3	15	4
1 .......................T 23	TCTTTGGTTATCTAGCTGTATGAT	5p	1			5		3	3			3		14	4
1 ..................A 18	TCTTTGGTTATCTAGCTGA	5p	1				8							8	1
1 ....................A 20	TCTTTGGTTATCTAGCTGTAA	5p	1			4				4				8	2
1 ...........T.......... 22	TCTTTGGTTATTTAGCTGTATG	5p	1			3						4		7	2
1 ...............A....... 23	TCTTTGGTTATCTAGATGTATGA	5p	1										7	7	1
1 .....T................. 23	TCTTTTGTTATCTAGCTGTATGA	5p	1									3	4	7	2
1 ......T................ 23	TCTTTGTTTATCTAGCTGTATGA	5p	1									6		6	1
1 .................G.... 22	CTTTGGTTATCTAGCTGGATGA	5p	1	3		3								6	2
1 ...............T....... 23	TCTTTGGTTATCTAGTTGTATGA	5p	1										6	6	1
1 ................A 16	TCTTTGGTTATCTAGCA	5p	1				5							5	1
2 A...................... 23	ACTTTGGTTATCTAGCTGTATGA	5p	1									5		5	1
1 ..................C 18	TCTTTGGTTATCTAGCTGC	5p	1				5							5	1
1 ..........G............ 23	TCTTTGGTTAGCTAGCTGTATGA	5p	1									5		5	1
1 .....................T 21	CTTTGGTTATCTAGCTGTATGT	5p	1								4			4	1
1 .....................A 21	TTTGGTTATCTAGCTGTATGAA	5p	1									4		4	1
1 ......................C 22	TCTTTGGTTATCTAGCTGTATGC	5p	1				4							4	1
1 ......................G 22	TCTTTGGTTATCTAGCTGTATGG	5p	1				3							3	1
1 ..............T........ 23	TCTTTGGTTATCTATCTGTATGA	5p	1									3		3	1
1 ....................A 20	TTGGTTATCTAGCTGTATGAA	5p	1									3		3	1
1 ....G.................. 23	TCTTGGGTTATCTAGCTGTATGA	5p	1									3		3	1
1 ...................C... 23	TCTTTGGTTATCTAGCTGTCTGA	5p	1			3								3	1
2 C...................... 23	CCTTTGGTTATCTAGCTGTATGA	5p	1									3		3	1
1 ...........A........... 23	TCTTTGGTTATATAGCTGTATGA	5p	1	3										3	1
1 .......................C 23	TCTTTGGTTATCTAGCTGTATGAC	5p	1									3		3	1
1 ..........C............ 23	TCTTTGGTTACCTAGCTGTATGA	5p	1									3		3	1
1 .............C......... 23	TCTTTGGTTATCTCGCTGTATGA	5p	1										3	3	1
1 ...................... 22	ATAAAGCTAGATAACCGAAAGT	3p	0	72	14	94	21	43	53	79	87	68		531	9
1 ....................... 23	ATAAAGCTAGATAACCGAAAGTA	3p	0	40	5	39	13	16	18	27	38	27		223	9
1 ...................... 22	TAAAGCTAGATAACCGAAAGTA	3p	0	13	4	47	7	18	16	25	9	41	15	195	10
1 ....................... 23	TAAAGCTAGATAACCGAAAGTAA	3p	0	5		27	3	16	9	9	3	13		85	8
1 ..................... 21	TAAAGCTAGATAACCGAAAGT	3p	0	8		16	9	7	10	13	7	10		80	8
1 ........................ 24	ATAAAGCTAGATAACCGAAAGTAA	3p	0	4		8	3	3		4	5			27	6
1 ..................... 21	AAAGCTAGATAACCGAAAGTA	3p	0			8					4			12	2
1 ..................... 21	ATAAAGCTAGATAACCGAAAG	3p	0				3			4		3		10	3
1 .................... 20	TAAAGCTAGATAACCGAAAG	3p	0				7							7	1
1 ................ 16	ATAAAGCTAGATAACC	3p	0				4							4	1
1 ...................... 22	AAAGCTAGATAACCGAAAGTAA	3p	0									3		3	1
1 .................. 18	ATAAAGCTAGATAACCGA	3p	0				3							3	1
1 .....................G 21	ATAAAGCTAGATAACCGAAAGG	3p	1	19	3	3	3							28	4
1 .....................A 21	ATAAAGCTAGATAACCGAAAGA	3p	1	13			6		3	3				25	4
1 ......................T 22	TAAAGCTAGATAACCGAAAGTAT	3p	1			5	3		3	4		3		18	5
2 C..................... 22	CTAAAGCTAGATAACCGAAAGT	3p	1										16	16	1
1 ....................A 20	ATAAAGCTAGATAACCGAAAA	3p	1				12							12	1
2 C...................... 23	CTAAAGCTAGATAACCGAAAGTA	3p	1										12	12	1
1 .......................T 23	ATAAAGCTAGATAACCGAAAGTAT	3p	1			6					5			11	2
1 ......................T 22	ATAAAGCTAGATAACCGAAAGTT	3p	1			3	5							8	2
1 ................A... 20	ATAAAGCTAGATAACCAAAA	3p	1				7							7	1
1 ....................C 20	ATAAAGCTAGATAACCGAAAC	3p	1				5							5	1
1 ......................G 22	TAAAGCTAGATAACCGAAAGTAG	3p	1				5							5	1
1 .................C.. 20	ATAAAGCTAGATAACCGCAA	3p	1				5							5	1
1 ....................A 20	TAAAGCTAGATAACCGAAAGA	3p	1				5							5	1
1 ....................C.. 23	TAAAGCTAGATAACCGAAAGCAA	3p	1				4							4	1
1 ......................G 22	ATAAAGCTAGATAACCGAAAGTG	3p	1				4							4	1
1 ...................T.. 22	TAAAGCTAGATAACCGAAATTA	3p	1				4							4	1
1 ...............A... 19	TAAAGCTAGATAACCAAAA	3p	1				3							3	1
1 ...................T 19	TAAAGCTAGATAACCGAAAT	3p	1				3							3	1
1 .....................G 21	TAAAGCTAGATAACCGAAAGTG	3p	1				3							3	1
1 ....................T 20	ATAAAGCTAGATAACCGAAAT	3p	1				3							3	1
1 .................G.... 22	TAAAGCTAGATAACCGAGAGTA	3p	1				3							3	1
1 .....................C 21	ATAAAGCTAGATAACCGAAAGC	3p	1	3										3	1
1 ...................C 19	TAAAGCTAGATAACCGAAAC	3p	1				3							3	1
1 ...................A 19	TAAAGCTAGATAACCGAAAA	3p	1				3							3	1
ID ssc-mir-15a
1 ttggagtaaagTAGCAGCACATAATGGTTTGTggattttgaaaaggtgcaggccatattgtgctgcctcaaaaatacaa 79
1 ..................... 21	TAGCAGCACATAATGGTTTGT	5p	0			9	6	5	14	7		57	23	121	7
1 ...................... 22	TAGCAGCACATAATGGTTTGTG	5p	0			3	3	3	4	3		13	8	37	7
1 .................... 20	TAGCAGCACATAATGGTTTG	5p	0									11		11	1
1 .................... 20	AGCAGCACATAATGGTTTGT	5p	0								4	4		8	2
1 ................. 17	TAGCAGCACATAATGGT	5p	0				3							3	1
1 ....................... 23	TAGCAGCACATAATGGTTTGTGG	5p	0									3		3	1
1 ...........C....... 19	TAGCAGCACATCATGGTTT	5p	1			3				3		33	8	47	4
1 ......................T 22	TAGCAGCACATAATGGTTTGTGT	5p	1						3			4		7	2
1 ...........C..... 17	TAGCAGCACATCATGGT	5p	1				4							4	1
1 ......................A 22	TAGCAGCACATAATGGTTTGTGA	5p	1							4				4	1
1 ...........C...... 18	TAGCAGCACATCATGGTT	5p	1									3		3	1
ID ssc-mir-15b
1 ttgaggccttaaagtactgTAGCAGCACATCATGGTTTACAtactacaatcaagatgcgaatcattatttgctgctctagaaatttaaggaaattcat 98
1 .................... 20	TAGCAGCACATCATGGTTTA	5p	0			4	6	5	10	9		53	14	101	7
1 ...................... 22	TAGCAGCACATCATGGTTTACA	5p	0			7	10	16	6	6	3	18	15	81	8
1 ..................... 21	TAGCAGCACATCATGGTTTAC	5p	0			8	4	4	3			31	8	58	6
1 ................... 19	TAGCAGCACATCATGGTTT	5p	0			3				3		33	8	47	4
1 ................. 17	TAGCAGCACATCATGGT	5p	0				4							4	1
1 .................. 18	TAGCAGCACATCATGGTT	5p	0									3		3	1
1 ................A 16	TAGCAGCACATCATGGA	5p	1				5							5	1
1 ..............A... 18	GCAGCACATCATGGATTA	5p	1				4							4	1
1 ..................A 18	TAGCAGCACATCATGGTTA	5p	1									3		3	1
1 ...........A..... 17	TAGCAGCACATAATGGT	5p	1				3							3	1
1 ..................A... 22	TAGCAGCACATCATGGTTAACA	5p	1				3							3	1
1 ................G..... 22	TAGCAGCACATCATGGGTTACA	5p	1									3		3	1
1 ......A............. 20	TAGCAGAACATCATGGTTTA	5p	1										3	3	1
1 ...................... 22	CGAATCATTATTTGCTGCTCTA	3p	0						3	3		5		11	3
1 ..................... 21	CGAATCATTATTTGCTGCTCT	3p	0									4		4	1
1 ......................T 22	CGAATCATTATTTGCTGCTCTAT	3p	1									3		3	1
ID ssc-mir-16-1
1 cagtgcctTAGCAGCACGTAAATATTGGCGttaagattctaaaattatctccagtattaactgtgctgctgaagtaagg 79
1 ...................... 22	TAGCAGCACGTAAATATTGGCG	5p	0	7		68	115	99	102	66	17	372	166	1012	9
1 ....................... 23	TAGCAGCACGTAAATATTGGCGT	5p	0			8	25	15	31	10	4	86	32	211	8
1 ..................... 21	AGCAGCACGTAAATATTGGCG	5p	0			11	22	8	6	9	7	14		77	7
1 ..................... 21	TAGCAGCACGTAAATATTGGC	5p	0				14	6	5			22	4	51	5
[truncated: 4,918 more rows]
