# Supplementary material for: MicroRNAome of Porcine Pre- and Postnatal Development
Source: PLoS One. 2010 Jul 12;5(7):e11541. doi: 10.1371/journal.pone.0011541 (PMC2902522; doi:10.1371/journal.pone.0011541)
Supplement: Table S8 — Profile of novle miRNAs originating from pre-miRNAs (PN(a) type) that can be mapped to pig genome or EST. (0.17 MB XLS) [file pone.0011541.s015.xls]

## Sheet: Sheet1
Supplementary Table S8. Profile of novle miRNAs originating from pre-miRNAs (PN(a) type) that can be mapped to pig genome or EST
(1). In "Relative abundance (logarithmic transformed)" column, for comparisons of the various libraries, the counts of the most abundant isomiRs of each library is normalized against total counts of the mappable sequences of this library and transformed into log2 values. In this way, the sequence counts are converted into relative abundance of miRNAs in a library and the comparisons of the relati…
Pre-miRNA ID	Cluster No.	Pre-miRNA name	Pre-miRNA arm	Unique miRNA ID	Most abundant sequence	Length of miRNA (nt)	Homologous miRNA name	No.of conserved pre-miRNAs	Conserved pre-miRNAs in mammalian cluster	Pre-miRNA sequence	Length of pre-miRNA (nt)	Genomic location of pre-miRNA based on Sscrofa9 genome assembly								Most abundant sequence																				Most abundant sequence in libraries expressed			All isomiRs
												1st location				2nd location				Counts										Relative abundance (logarithmic transformed)										Six prenatal libraries	Four postnatal libraries	Total ten libraries	Number	Counts
												Chromosome	Strand	Start	End	Chromosome	Strand	Start	End	E30d	E45d	E60d	E75d	E90d	E105d	Birth	30d	120d	180d	E30d	E45d	E60d	E75d	E90d	E105d	Birth	30d	120d	180d					E30d	E45d	E60d	E75d	E90d	E105d
1	1	PN(a)1-1	5p	1	TGAGGTAGTAGGTTGTATAGTT	22	ssc-let-7a-1	4	mdo-let-7a-1;mmu-let-7a-1;hsa-let-7a-1;ptr-let-7a-1	ctcttcactgtgggaTGAGGTAGTAGGTTGTATAGTTttagggtcacacccaccactgggagataactatacaatctactgtctttcctaacgtga	96	3	+	38549755	38549850					5028	3371	162394	13846	183686	254451	160941	7894	153114	67058	-5.92321	-4.57066	-3.81923	-7.50293	-4.21866	-3.86134	-4.28394	-7.75255	-4.76464	-5.34426	6	4	10	498	19479	9189	466176	52784	525142	659160
1	1	PN(a)1-1	3p	2	CTATACAATCTACTGTCTTTCT	22	ssc-let-7a-1*	4	mdo-let-7a-1;mmu-let-7a-1;hsa-let-7a-1;ptr-let-7a-1	ctcttcactgtgggaTGAGGTAGTAGGTTGTATAGTTttagggtcacacccaccactgggagataactatacaatctactgtctttcctaacgtga	96	3	+	38549755	38549850												5	5									-18.3772	-19.667		0	2	2	2
2	2	PN(a)1-2	5p	1	TGAGGTAGTAGGTTGTATAGTT	22	ssc-let-7a-2	7	mml-let-7a-2;hsa-let-7a-2;ptr-let-7a-2;mdo-let-7a-2;rno-let-7a-2;mmu-let-7a-2;cfa-let-7a-2	tgcatgttcccaggtTGAGGTAGTAGGTTGTATAGTTtagaattgtatcaagggagataactgtacagcctcctagctttccttgggtcttgcaca	96	9	-	47697390	47697485					5028	3371	162394	13846	183686	254451	160941	7894	153114	67058	-5.92321	-4.57066	-3.81923	-7.50293	-4.21866	-3.86134	-4.28394	-7.75255	-4.76464	-5.34426	6	4	10	502	19487	9186	466122	52857	525230	659250
3	3	PN(a)2	5p	3	TGAGGTAGTAGGTTGTGTGGTT	22	ssc-let-7b	9	oan-let-7b;ptr-let-7b;bta-let-7b;mml-let-7b;hsa-let-7b;rno-let-7b;mmu-let-7b;mdo-let-7b;cfa-let-7b	gcacggcggaccctcccgcagcccgggcgcccgcggggTGAGGTAGTAGGTTGTGTGGTTtcagggcagtgatgttgccccctcggaagataaCTATACAACCTACTGCCTTCCctgag	119	EST GI: 51332913	-	147	265					386	433	42667	9514	60601	121322	79817	3525	144194	57504	-9.62652	-7.5314	-5.74754	-8.04427	-5.81849	-4.92988	-5.2957	-8.91569	-4.85123	-5.56601	6	4	10	500	10321	3015	198641	50630	238380	392762
3	3	PN(a)2	3p	4	CTATACAACCTACTGCCTTCC	21	ssc-let-7b*	9	oan-let-7b;ptr-let-7b;bta-let-7b;mml-let-7b;hsa-let-7b;rno-let-7b;mmu-let-7b;mdo-let-7b;cfa-let-7b	gcacggcggaccctcccgcagcccgggcgcccgcggggTGAGGTAGTAGGTTGTGTGGTTtcagggcagtgatgttgccccctcggaagataaCTATACAACCTACTGCCTTCCctgag	119	EST GI: 51332913	-	147	265													3	3									-20.4039	-19.7924	0	2	2	2
4	4	PN(a)3	5p	5	AGAGGTAGTAGGTTGCATAGTT	22	ssc-let-7d	6	mmu-let-7d;mdo-let-7d;rno-let-7d;bta-let-7d;hsa-let-7d;ptr-let-7d	aaatgggttcctaggaAGAGGTAGTAGGTTGCATAGTTttagggcagagattttgcccacaaggaggtaaCTATACGACCTGCTGCCTTTCTtagggccttattat	106	3	+	38552588	38552693					393	312	8665	577	6746	6528	6360	1035	4052	6	-9.60059	-8.00422	-8.04739	-12.0877	-8.98573	-9.14594	-8.9453	-10.6837	-10.0045	-18.7924	6	4	10	165	907	691	18656	1576	16484	15584
4	4	PN(a)3	3p	6	CTATACGACCTGCTGCCTTTCT	22	ssc-let-7d*	6	mmu-let-7d;mdo-let-7d;rno-let-7d;bta-let-7d;hsa-let-7d;ptr-let-7d	aaatgggttcctaggaAGAGGTAGTAGGTTGCATAGTTttagggcagagattttgcccacaaggaggtaaCTATACGACCTGCTGCCTTTCTtagggccttattat	106	3	+	38552588	38552693							5	4	6	4	4	10	17	6			-18.8064	-19.2601	-19.1206	-19.8184	-19.5801	-17.3772	-17.9014	-18.7924	4	4	8	3			5	4	6	4
5	5	PN(a)4	5p	7	TGAGGTAGGAGGTTGTATAGTT	22	ssc-let-7e	4	mmu-let-7e;hsa-let-7e;ptr-let-7e;cfa-let-7e	ccgcgcgccccgggcTGAGGTAGGAGGTTGTATAGTTgaggaggacacccacggagatcactatacggcctcctagctttccccaggctgcgc	93	6	+	39533369	39533461					1131	315	12457	855	8228	11573	6343	295	6541	2393	-8.0756	-7.99041	-7.5237	-11.5203	-8.69922	-8.31989	-8.94916	-12.4945	-9.31359	-10.1528	6	4	10	187	7865	4351	201639	19021	221427	306441
6	6	PN(a)5	3p	8	CTATACAATCTATTGCCTTCCT	22	ssc-let-7f-1* or ssc-let-7f*	4	mmu-let-7f-1;hsa-let-7f-1;ptr-let-7f-1;cfa-let-7f	tatcagagTGAGGTAGTAGATTGTATAGTTgtggggtagtgattttaccctgttcaggagataactatacaatctattgccttccctga	89	3	+	38550129	38550217													3										-20.4039		0	1	1	1
7	7	PN(a)6	5p	9	TGAGGTAGTAGTTTGTACAGTT	22	ssc-let-7g	5	oan-let-7g;mmu-let-7g;hsa-let-7g;mdo-let-7g;cfa-let-7g	ttccaggcTGAGGTAGTAGTTTGTACAGTTtgagggtctatgataccacccggtacaggagataactgtacaggccactgccttgccag	89	13	+	28999414	28999502					749	391	34453	6896	58513	61513	42196	3588	53760	39566	-8.67016	-7.6786	-6.05603	-8.50857	-5.86908	-5.90976	-6.21529	-8.89013	-6.27464	-6.10541	6	4	10	323	1088	868	48237	18812	77270	80214
8	8	PN(a)7	5p	10	TACCCTGTAGATCCGAATTTGT	22	ssc-miR-10a or ssc-miR-10	11	cfa-mir-10;mdo-mir-10a;ptr-mir-10a;ppy-mir-10a;ppa-mir-10a;age-mir-10a;hsa-mir-10a;mml-mir-10a;mmu-mir-10a;bta-mir-10a;oan-mir-10a	agaagatctatctgtcttctgtataTACCCTGTAGATCCGAATTTGTgtaaggaattttgtggtcaCAAATTCGTATCTAGGGGAATatgtagttgacataaacactccgctcattttttt	121	12	-	22389400	22389520					13		272	169	315	370	254	88	2351	927	-14.5185		-13.0409	-13.8592	-13.4063	-13.287	-13.5914	-14.2397	-10.7898	-11.521	5	4	9	209	33		456	3744	522	584
8	8	PN(a)7	3p	11	CAAATTCGTATCTAGGGGAAT	21	ssc-miR-10a* or ssc-miR-10*	11	cfa-mir-10;mdo-mir-10a;ptr-mir-10a;ppy-mir-10a;ppa-mir-10a;age-mir-10a;hsa-mir-10a;mml-mir-10a;mmu-mir-10a;bta-mir-10a;oan-mir-10a	agaagatctatctgtcttctgtataTACCCTGTAGATCCGAATTTGTgtaaggaattttgtggtcaCAAATTCGTATCTAGGGGAATatgtagttgacataaacactccgctcattttttt	121	12	-	22389400	22389520					6		3			5	3		3		-15.634		-19.5434			-19.4964	-19.9951		-20.4039		3	2	5	3	6		3	3		5
9	9	PN(a)8	5p	12	TACCCTGTAGAACCGAATTTGT	22	ssc-miR-10b	9	ggo-mir-10b;hsa-mir-10b;mml-mir-10b;mne-mir-10b;ptr-mir-10b;rno-mir-10b;bta-mir-10b;cfa-mir-10b;mmu-mir-10b	cccggaggtagtaacgttgtctatataTACCCTGTAGAACCGAATTTGTgtggtatccacatagtcacAGATTCGATTCTAGGGGAATATatggtcgatgcaaaaacttc	110	15	+	77060686	77060795					3		14	173	27	27	29	29	269	279	-16.634		-17.321	-13.8255	-16.9507	-17.0635	-16.7221	-15.8411	-13.9174	-13.2533	5	4	9	205	33		406	4922	467	545
9	9	PN(a)8	3p	13	AGATTCGATTCTAGGGGAATAT	22	ssc-miR-10b*	9	ggo-mir-10b;hsa-mir-10b;mml-mir-10b;mne-mir-10b;ptr-mir-10b;rno-mir-10b;bta-mir-10b;cfa-mir-10b;mmu-mir-10b	cccggaggtagtaacgttgtctatataTACCCTGTAGAACCGAATTTGTgtggtatccacatagtcacAGATTCGATTCTAGGGGAATATatggtcgatgcaaaaacttc	110	15	+	77060686	77060795													4										-19.9889		0	1	1	5			3		3
10	10	PN(a)9	5p	14	TCCCTGAGACCCTTTAACCTGT	22	ssc-miR-125a	7	hsa-mir-125a;rno-mir-125a;bta-mir-125a;mml-mir-125a;ptr-mir-125a;mmu-mir-125a;cfa-mir-125a	ctgccggcctctgagTCCCTGAGACCCTTTAACCTGTgaggacatccagggtcACAGGTGAGGTTCTTGGGAGCctggcgtccggc	86	6	+	39533846	39533931					3		24	47	15	80	26		112	22	-16.634		-16.5434	-15.7055	-17.7987	-15.4964	-16.8797		-15.1815	-16.9179	5	3	8	33	6		47	453	23	123
10	10	PN(a)9	3p	15	ACAGGTGAGGTTCTTGGGAGC	21	ssc-miR-125a*	7	hsa-mir-125a;rno-mir-125a;bta-mir-125a;mml-mir-125a;ptr-mir-125a;mmu-mir-125a;cfa-mir-125a	ctgccggcctctgagTCCCTGAGACCCTTTAACCTGTgaggacatccagggtcACAGGTGAGGTTCTTGGGAGCctggcgtccggc	86	6	+	39533846	39533931								3										-19.6751							1	0	1	1				3
11	11&12	PN(a)10	3p	16	ACGGGTTAGGCTCTTGGGAG	20	ssc-miR-125b-1* or ssc-miR-125b* or ssc-miR-125b-2*	7	cfa-mir-125b-1;mdo-mir-125b-2;bta-mir-125b-1;ppa-mir-125b;rno-mir-125b-1;hsa-mir-125b-1;mmu-mir-125b-1	gcgctcctctcagTCCCTGAGACCCTAACTTGTGAtgtttaccgtttaaatccACGGGTTAGGCTCTTGGGAGctgcgagccgtgccc	88	9	-	47573164	47573251	9	-	47654244	47654331				12					5					-17.6751					-19.667		1	1	2	6	20		4	20	3	9
12	13	PN(a)11	5p	17	CATTATTACTTTTGGTACGCG	21	ssc-miR-126	7	hsa-mir-126;mml-mir-126;ptr-mir-126;rno-mir-126;mmu-mir-126;bta-mir-126;cfa-mir-126	gcgctggcgacgggaCATTATTACTTTTGGTACGCGctgtgacacttcaaactCGTACCGTGAGTAATAATGCGctgtcggcag	84	1	+	294113062	294113145					12		63	12	43	63	41	32	48	17	-14.634		-15.1511	-17.6751	-16.2793	-15.8411	-16.2226	-15.6991	-16.4039	-17.2899	5	4	9	11	24		96	34	74	112
12	13	PN(a)11	3p	18	CGTACCGTGAGTAATAATGCG	21	ssc-miR-126*	7	hsa-mir-126;mml-mir-126;ptr-mir-126;rno-mir-126;mmu-mir-126;bta-mir-126;cfa-mir-126	gcgctggcgacgggaCATTATTACTTTTGGTACGCGctgtgacacttcaaactCGTACCGTGAGTAATAATGCGctgtcggcag	84	1	+	294113062	294113145					6		45	50	72	63	48	18	36	8	-15.634		-15.6365	-15.6163	-15.5356	-15.8411	-15.9951	-16.5292	-16.819	-18.3774	5	4	9	24	6		133	202	272	220
13	14	PN(a)12-1	5p	19	CTTTTTGCGGTCTGGGCTTGC	21	ssc-miR-129 or ssc-miR-129-1	7	mdo-mir-129;mmu-mir-129-1;rno-mir-129-1;bta-mir-129-1;hsa-mir-129-1;ptr-mir-129-1;cfa-mir-129-1	ttggatCTTTTTGCGGTCTGGGCTTGCtgttcctctctacagtagtcaggAAGCCCTTACCCCAAAAAGTATc	73	18	+	18269492	18269564							20	4	8	30	30	5	26	23			-16.8064	-19.2601	-18.7055	-16.9115	-16.6732	-18.3772	-17.2884	-16.8538	4	4	8	5			23	7	11	34
13	14	PN(a)12-1	3p	20	AAGCCCTTACCCCAAAAAGTAT	22	ssc-miR-129* or ssc-miR-129-1*	7	mdo-mir-129;mmu-mir-129-1;rno-mir-129-1;bta-mir-129-1;hsa-mir-129-1;ptr-mir-129-1;cfa-mir-129-1	ttggatCTTTTTGCGGTCTGGGCTTGCtgttcctctctacagtagtcaggAAGCCCTTACCCCAAAAAGTATc	73	18	+	18269492	18269564											5	19	4								-19.2582	-16.4512	-19.9889		0	3	3	3			11		4	9
14	15	PN(a)12-2	5p	19	CTTTTTGCGGTCTGGGCTTGC	21	ssc-miR-129-2	6	cfa-mir-129-2;ptr-mir-129-2;mmu-mir-129-2;hsa-mir-129-2;rno-mir-129-2;bta-mir-129-2	tgcccttcgtgaatCTTTTTGCGGTCTGGGCTTGCtgtacataactcaatagccggAAGCCCTTACCCCAAAAAGCATtcgcggagggcgcact	94	2	-	17100314	17100407							20	4	8	30	30	5	26	23			-16.8064	-19.2601	-18.7055	-16.9115	-16.6732	-18.3772	-17.2884	-16.8538	4	4	8	5			23	7	11	34
14	15	PN(a)12-2	3p	21	AAGCCCTTACCCCAAAAAGCAT	22	ssc-miR-129-2*	6	cfa-mir-129-2;ptr-mir-129-2;mmu-mir-129-2;hsa-mir-129-2;rno-mir-129-2;bta-mir-129-2	tgcccttcgtgaatCTTTTTGCGGTCTGGGCTTGCtgtacataactcaatagccggAAGCCCTTACCCCAAAAAGCATtcgcggagggcgcact	94	2	-	17100314	17100407							11		4	9	17	32	37				-17.6689		-19.7055	-18.6484	-17.4926	-15.6991	-16.7794		3	3	6	5			11		4	9
15	16	PN(a)13	5p	22	TTCATTCGGCTGTCCAGATGT	21	ssc-miR-1298	3	bta-mir-1298;hsa-mir-1298;ptr-mir-1298	aagacgagaagttaagagTTCATTCGGCTGTCCAGATGTatccaagtaccccgatatttggcaataaatacatctgggcaactgattgaacttttcacttttcatgattc	110	X	+	92106221	92106330													8										-18.9889		0	1	1	2
16	17	PN(a)14	5p	23	GACCGGACCTCGACCGGCT	19	ssc-miR-1307	1	cfa-mir-1307	GACCGGACCTCGACCGGCTcgtctatgttgccaatcgACTCGGCGTGGCGTCGGTCGTGg	60	14	-	119440212	119440271											5										-19.2582				0	1	1	1
16	17	PN(a)14	3p	24	ACTCGGCGTGGCGTCGGTCGTG	22	ssc-miR-1307*	1	cfa-mir-1307	GACCGGACCTCGACCGGCTcgtctatgttgccaatcgACTCGGCGTGGCGTCGGTCGTGg	60	14	-	119440212	119440271							14		9	15	11		11				-17.321		-18.5356	-17.9115	-18.1207		-18.5295		3	2	5	11	3		110	20	99	85
17	18	PN(a)15	5p	25	ACTCTTTCCCTGTTGCACTACT	22	ssc-miR-130b	7	cfa-mir-130b;ptr-mir-130b;mmu-mir-130b;bta-mir-130b;rno-mir-130b;mml-mir-130b;hsa-mir-130b	gcctgcctgacACTCTTTCCCTGTTGCACTACTgtgggccactgggaagCAGTGCAATGATGAAAGGGCATcagtcaggccc	82	14	-	51318777	51318858					9		14		5			3	5		-15.0491		-17.321		-19.3836			-19.1141	-19.667		3	2	5	1	9		14		5
17	18	PN(a)15	3p	26	CAGTGCAATGATGAAAGGGCAT	22	ssc-miR-130b*	7	cfa-mir-130b;ptr-mir-130b;mmu-mir-130b;bta-mir-130b;rno-mir-130b;mml-mir-130b;hsa-mir-130b	gcctgcctgacACTCTTTCCCTGTTGCACTACTgtgggccactgggaagCAGTGCAATGATGAAAGGGCATcagtcaggccc	82	14	-	51318777	51318858					34		26	8	8	18	17	20	23	7	-13.1315		-16.4279	-18.2601	-18.7055	-17.6484	-17.4926	-16.3772	-17.4653	-18.57	5	4	9	6	51		34	19	8	18
18	19	PN(a)16	5p	27	ACCGTGGCTTTCGATTGTTACT	22	ssc-miR-132	6	cfa-mir-132;mdo-mir-132;mmu-mir-132;bta-mir-132;rno-mir-132;hsa-mir-132	cgcccccgcgtctccagggcaACCGTGGCTTTCGATTGTTACTgtgggaaccggaggTAACAGTCTACAGCCATGGTCGccccgcagcacgcccacgcgcc	101	12	-	45599471	45599571							3				5	3	3				-19.5434				-19.2582	-19.1141	-20.4039		1	3	4	2			3
18	19	PN(a)16	3p	28	TAACAGTCTACAGCCATGGTCG	22	ssc-miR-132*	6	cfa-mir-132;mdo-mir-132;mmu-mir-132;bta-mir-132;rno-mir-132;hsa-mir-132	cgcccccgcgtctccagggcaACCGTGGCTTTCGATTGTTACTgtgggaaccggaggTAACAGTCTACAGCCATGGTCGccccgcagcacgcccacgcgcc	101	12	-	45599471	45599571										3	6		16	34						-20.2334	-18.9951		-17.9889	-16.2899	1	3	4	6				18		3
19	20	PN(a)17	3p	29	TTTGGTCCCCTTCAACCAGCT	21	ssc-miR-133b*	1	cfa-mir-133b	cccctgctctggctggtcaaacggaaccaagtccgtcttcctgagaggTTTGGTCCCCTTCAACCAGCTatagcagggctggca	84	7	+	53115234	53115317							11	4	7	16	31		20	23			-17.6689	-19.2601	-18.8982	-17.8184	-16.6259		-17.667	-16.8538	4	3	7	11			22	15	64	105
20	21&22	PN(a)18-1	5p	30	AGCTGGTAAAATGGAACCAAAT	22	ssc-miR-133c or ssc-miR-133a-1 or ssc-miR-133a	7	hsa-mir-133a-1;cfa-mir-133a;mdo-mir-133a;mml-mir-133a;rno-mir-133a;cfa-mir-133c;mmu-mir-133a-1	gcaatgctttgctagAGCTGGTAAAATGGAACCAAATcgcctcttcaatggatTTGGTCCCCTTCAACCAGCTGTagctatgcattg	87	EST GI: 182569504	+	210	296	EST GI:182705772	+	340	426			8		20	9	45	62	38				-18.1284		-17.3836	-18.6484	-16.0883	-14.7449	-16.741		3	3	6	9			11		31	18
21	23	PN(a)18-2	5p	30	AGCTGGTAAAATGGAACCAAAT	22	ssc-miR-133c or ssc-miR-133a-1 or ssc-miR-133a	7	mmu-mir-133a-1;cfa-mir-133c;mml-mir-133a;mdo-mir-133a;rno-mir-133a;hsa-mir-133a-1;cfa-mir-133a	aatgctttgctagAGCTGGTAAAATGGAACCAAATcgcctcttcaatggatTTGGTCCCCTTCAACCAGCTGTagctatgcattgat	87	EST GI: 182821852	-	267	353							8		20	9	45	62	38				-18.1284		-17.3836	-18.6484	-16.0883	-14.7449	-16.741		3	3	6	9			11		31	18
22	24	PN(a)19	5p	31	TATGGCTTTTCATTCCTATGTGA	23	ssc-miR-135b	6	rno-mir-135b;cfa-mir-135b;mmu-mir-135b;bta-mir-135b;ptr-mir-135b;hsa-mir-135b	agctctgctgtggccTATGGCTTTTCATTCCTATGTGAttactgttccaaactcatgtagggctaaaagccatgggctacagtgaggggcgtgctc	96	9	+	63365114	63365209							4						7				-19.1284						-19.1815		1	1	2	6			7
23	25	PN(a)20	3p	32	TTATTGCTTAAGAATACGCGTAG	23	ssc-miR-137*	6	mdo-mir-137;cfa-mir-137;mmu-mir-137;hsa-mir-137;rno-mir-137;ptr-mir-137	gtcctctgactctcttcggtgacgggtattcttgggtggataatacggattacgttgTTATTGCTTAAGAATACGCGTAGtcgaggagagtaccagcggcag	102	4	-	124680203	124680304							7		4					6			-18.321		-19.7055					-18.7924	2	1	3	3			13		8	3
24	26	PN(a)21	5p	33	AGCTGGTGTTGTGAATCAGGCCG	23	ssc-miR-138a or ssc-miR-138-1	2	bta-mir-138-1;cfa-mir-138a	aggtgcggtggggcAGCTGGTGTTGTGAATCAGGCCGttgccaatcagagaacgGCTACTTCACAACACCAGGGTcacaccccaccacag	90	13	+	23336876	23336965					7		24	10	18	42	42	18	21		-15.4116		-16.5434	-17.9382	-17.5356	-16.426	-16.1878	-16.5292	-17.5966		5	3	8	18	11		44	16	41	85
24	26	PN(a)21	3p	34	GCTACTTCACAACACCAGGGT	21	ssc-miR-138a* or ssc-miR-138-1*	2	bta-mir-138-1;cfa-mir-138a	aggtgcggtggggcAGCTGGTGTTGTGAATCAGGCCGttgccaatcagagaacgGCTACTTCACAACACCAGGGTcacaccccaccacag	90	13	+	23336876	23336965									5	13	9	3							-19.3836	-18.1179	-18.4102	-19.1141			2	2	4	2					5	16
25	27	PN(a)22	5p	35	CATAAAGTAGAAAGCACTACT	21	ssc-miR-142	6	cfa-mir-142;mmu-mir-142;mdo-mir-142;hsa-mir-142;ptr-mir-142;oan-mir-142	acggacagacagacagtgcagtcaccCATAAAGTAGAAAGCACTACTaacagcactggagggtGTAGTGTTTCCTACTTTATGGatgagtgtactgtgggcttcggaga	109	12	-	32630389	32630497					5		12		16	12	16	35	129	25	-15.8971		-17.5434		-17.7055	-18.2334	-17.5801	-15.5698	-14.9777	-16.7335	4	4	8	38	17	4	131	15	82	78
25	27	PN(a)22	3p	36	GTAGTGTTTCCTACTTTATGG	21	ssc-miR-142*	6	cfa-mir-142;mmu-mir-142;mdo-mir-142;hsa-mir-142;ptr-mir-142;oan-mir-142	acggacagacagacagtgcagtcaccCATAAAGTAGAAAGCACTACTaacagcactggagggtGTAGTGTTTCCTACTTTATGGatgagtgtactgtgggcttcggaga	109	12	-	32630389	32630497												9	12									-17.5292	-18.4039		0	2	2	7
26	28	PN(a)23	5p	37	GGTGCAGTGCTGCATCTCTGG	21	ssc-miR-143	7	hsa-mir-143;mml-mir-143;ppa-mir-143;bta-mir-143;mdo-mir-143;mmu-mir-143;cfa-mir-143	agcgcggcgccctgtcccccagccggaGGTGCAGTGCTGCATCTCTGGtcagctgggagtcTGAGATGAAGCACTGTAGCTCgggaagggagaagctgctctgctg	106	2	+	136030739	136030844					7		70	41	110	81	185	46	275	5	-15.4116		-14.9991	-15.9026	-14.9242	-15.4785	-14.0487	-15.1755	-13.8856	-19.0555	5	4	9	26	7		187	81	268	225
26	28	PN(a)23	3p	38	TGAGATGAAGCACTGTAGCTC	21	ssc-miR-143*	7	hsa-mir-143;mml-mir-143;ppa-mir-143;bta-mir-143;mdo-mir-143;mmu-mir-143;cfa-mir-143	agcgcggcgccctgtcccccagccggaGGTGCAGTGCTGCATCTCTGGtcagctgggagtcTGAGATGAAGCACTGTAGCTCgggaagggagaagctgctctgctg	106	2	+	136030739	136030844					10		156	1344	443	483	568	290	4976	9527	-14.8971		-13.843	-10.8678	-12.9144	-12.9025	-12.4304	-12.5192	-9.70811	-8.15957	5	4	9	265	13		397	18817	963	1109
27	29	PN(a)24	5p	39	GGATATCATCATATACTGTAAGT	23	ssc-miR-144	7	cfa-mir-144;mmu-mir-144;rno-mir-144;hsa-mir-144;ppy-mir-144;mml-mir-144;bta-mir-144	ggccctggctgGGATATCATCATATACTGTAAGTttgcgatgagacacTACAGTATAGATGATGTACTAgtccgggtgctccca	84	12	-	42820909	42820992					33	6	67	4	13	7	8	3	11		-13.1746	-13.7047	-15.0623	-19.2601	-18.0051	-19.011	-18.5801	-19.1141	-18.5295		6	3	9	9	37	11	97	9	17	7
27	29	PN(a)24	3p	40	TACAGTATAGATGATGTACTA	21	ssc-miR-144*	7	cfa-mir-144;mmu-mir-144;rno-mir-144;hsa-mir-144;ppy-mir-144;mml-mir-144;bta-mir-144	ggccctggctgGGATATCATCATATACTGTAAGTttgcgatgagacacTACAGTATAGATGATGTACTAgtccgggtgctccca	84	12	-	42820909	42820992					9		90	15	11	12	3		38	14	-15.0491		-14.6365	-17.3532	-18.2461	-18.2334	-19.9951		-16.741	-17.57	5	3	8	8	15		132	18	25	12
28	30	PN(a)25	5p	41	CTCCGTTTGCCTGTTTTGCTGA	22	ssc-miR-1468	1	hsa-mir-1468	aggtgggtggtttCTCCGTTTGCCTGTTTTGCTGAcgttcatttgactcattctcagcaaaataagcaaatggaaaattcatccat	86	X	+	50243070	50243155							3	8		5		5	18	4			-19.5434	-18.2601		-19.4964		-18.3772	-17.819	-19.3774	3	3	6	4			3	19		9
29	31	PN(a)26	5p	42	TGAGAACTGAATTCCATGGGTT	22	ssc-miR-146a	6	hsa-mir-146a;bta-mir-146a;mml-mir-146a;ptr-mir-146a;mmu-mir-146a;cfa-mir-146a	gcctatgtgtatactcagcttTGAGAACTGAATTCCATGGGTTgtgtcattgtcagacctgtgaagtttagttcttcagctgggatatctctatcat	97	16	+	60604379	60604475							3		4	3	4	9	112	80			-19.5434		-19.7055	-20.2334	-19.5801	-17.5292	-15.1815	-15.0555	3	4	7	14			3	9	4	3
30	32	PN(a)27	3p	43	TCAGTGCATCACAGAACTTTGT	22	ssc-miR-148b*	6	ptr-mir-148b;mmu-mir-148b;rno-mir-148b;hsa-mir-148b;bta-mir-148b;cfa-mir-148b	ccaggcaccattagcatttgaggtgaagttctgttatacactcaggctgtggctctctgaaagTCAGTGCATCACAGAACTTTGTctcgaaagctttct	99	5	+	18088719	18088817					4		45	10	42	31	22	11	147	56	-16.219		-15.6365	-17.9382	-16.3132	-16.8642	-17.1207	-17.2397	-14.7892	-15.57	5	4	9	17	4		54	29	79	36
31	33	PN(a)28	5p	44	TCTCCCAACCCTTGTACCAGTG	22	ssc-miR-150	1	cfa-mir-150	aTCTCCCAACCCTTGTACCAGTGcgtgcctcagtccctggtacaggaatggggggc	56	6	+	38211399	38211454													12	5									-18.4039	-19.0555	0	2	2	4				3
32	34	PN(a)29	5p	45	TTCCCAACCCTTGTACCAGTGC	22	ssc-miR-150	1	cfa-mir-150	ctcccaacccttgtaccagtgcgtgcctcagtccctggtacaggaatggggggcag	56	6	-	38390210	38390265													12	5									-18.4039	-19.0555	0	2	2	3				3
33	35	PN(a)30	3p	46	TCAGTGCATGACAGAACTTGG	21	ssc-miR-152*	7	bta-mir-152;rno-mir-152;ptr-mir-152;hsa-mir-152;mmu-mir-152;mdo-mir-152;cfa-mir-152	ctgtcctcccggcccaggttctgtgatacactccgactcgggctctggagcagTCAGTGCATGACAGAACTTGGgcccggacggac	86	12	+	21743206	21743291					43	4	348	275	703	960	351	61	1509	561	-12.7927	-14.2896	-12.6854	-13.1568	-12.2482	-11.9115	-13.1248	-14.7684	-11.4295	-12.2455	6	4	10	68	61	4	595	822	1144	1534
34	36	PN(a)31	5p	47	TTAATGCTAATTGTGATAGGGGT	23	ssc-miR-155	6	cfa-mir-155;ptr-mir-155;bta-mir-155;mmu-mir-155;hsa-mir-155;mml-mir-155	tgTTAATGCTAATTGTGATAGGGGTttttacctccgtctgactcctacatgttagcattaacagg	65	13	-	135049641	135049705							9		8	7	4		24	8			-17.9584		-18.7055	-19.011	-19.5801		-17.4039	-18.3774	3	3	6	6			16	12	12	11
35	37	PN(a)32	3p	48	ACCACCGACCGTTGACTGTACC	22	ssc-miR-181a-2* or ssc-miR-181a*	2	bta-mir-181a;cfa-mir-181a-2	ctgccagggccaggactcagtcttcagagaactccaaggAACATTCAACGCTGTCGGTGAGTttgggatttgaaaaaACCACCGACCGTTGACTGTACCttggggttctt	110	1	+	280333976	280334085					5		6	34	3	3			6		-15.8971		-18.5434	-16.1726	-20.1206	-20.2334			-19.4039		5	1	6	20	5		9	147	9	6
36	38	PN(a)33	5p	49	AACATTCATTGTTGTCGGTGGGTT	24	ssc-miR-181d	4	bta-mir-181d;rno-mir-181d;mmu-mir-181d;cfa-mir-181d	atcctctcccttaggccacagcgaaggtcacaatcAACATTCATTGTTGTCGGTGGGTTgtgagacggaggccagacccaccgagggatgaatgtcactgtggctgggccggaca	115	2	+	56889473	56889587					265	11	416	43	210	192	179	35	144		-10.1691	-12.8302	-12.4279	-15.8338	-13.9913	-14.2334	-14.0963	-15.5698	-14.819		6	3	9	49	1088	31	1423	499	1017	1095
37	39	PN(a)34	5p	50	TTTGGCAATGGTAGAACTCACAC	23	ssc-miR-182	4	mdo-mir-182;mmu-mir-182;cfa-mir-182;bta-mir-182	ccgccacttgcctcgcaccgttTTTGGCAATGGTAGAACTCACACtggtgagataatgggatccggtggttctagacttgccaactatggtgcgagggctcagcaagcaa	110	18	-	17167649	17167758								86										-14.8338							1	0	1	14				207
38	40&41	PN(a)35	5p	51	TGCTCTGCGAGGTCGGCTCAA	21	ssc-miR-1842	1	cfa-mir-1842	ggctctgcgaggtcggctcaaggtgggtctggatattgagcaggcctgtcagggcgttgt	60	EST GI: 87214288	-	136	195	EST GI:34168475	-	153	212										3										-19.7924	0	1	1	2				3
39	42	PN(a)36	3p	52	TCGTGTCTTGTGTTGCAGCCGG	22	ssc-miR-187*	6	mmu-mir-187;cfa-mir-187;ppy-mir-187;mml-mir-187;hsa-mir-187;bta-mir-187	gccaggctcaccatgacaccgtgtgagacctcgggctacaacacgggactcgggcgctgctctgaccccTCGTGTCTTGTGTTGCAGCCGGagggacgcaggtctgcag	109	6	-	83322545	83322653													5	3									-19.667	-19.7924	0	2	2	1
40	43	PN(a)37	5p	53	TGATATGTTTGATATTGGGTTGT	23	ssc-miR-190b	6	bta-mir-190b;rno-mir-190b;ptr-mir-190b;mml-mir-190b;cfa-mir-190b;hsa-mir-190b	ctgcttctgtgTGATATGTTTGATATTGGGTTGTttaattaggaaccaactaaatgtcaaacatattcttacagcagta	79	4	+	99584644	99584722													3										-20.4039		0	1	1	1
41	44	PN(a)38	5p	54	CAACGGAATCCCAAAAGCAGCTG	23	ssc-miR-191	7	cfa-mir-191;mdo-mir-191;mmu-mir-191;rno-mir-191;bta-mir-191;hsa-mir-191;ptr-mir-191	ggctggacagcgggCAACGGAATCCCAAAAGCAGCTGttgtctccagagcattccagctgcacttggatttcgttccctgctctcttgcctg	92	13	-	26605635	26605726					299	29	1113	183	1242	1380	940	467	1425	382	-9.99498	-11.4316	-11.0081	-13.7444	-11.4271	-11.3879	-11.7036	-11.8318	-11.5121	-12.8	6	4	10	128	772	86	2509	742	2806	3184
42	45	PN(a)39	5p	55	CTGACCTATGAATTGACAGCC	21	ssc-miR-192	8	hsa-mir-192;ptr-mir-192;rno-mir-192;bta-mir-192;mml-mir-192;oan-mir-192;mmu-mir-192;cfa-mir-192	tgccaagaccgagtgcacagggctCTGACCTATGAATTGACAGCCagtgctctcatctcccctctggctgccaattccataggtcacaggtatgttcgcctcaatgccag	110	2	+	5685398	5685507					1931	691	13614	4708	15361	24514	5078	6847	12065	3557	-7.30385	-6.85708	-7.39557	-9.05921	-7.79856	-7.23705	-9.27006	-7.95784	-8.43034	-9.58094	6	4	10	377	6000	2221	37507	16154	47046	71267
43	46	PN(a)40	5p	56	TGGGTCTTTGCGGGCGAGATGA	22	ssc-miR-193 or ssc-miR-193a	5	cfa-mir-193a;mmu-mir-193;mdo-mir-193;mml-mir-193a;bta-mir-193a	ggagctgagggcTGGGTCTTTGCGGGCGAGATGAgggtgttggttcAACTGGCCTACAAAGTCCCAGTcctcggccccca	80	12	-	41119429	41119508							4		4	10	10		39	31			-19.1284		-19.7055	-18.4964	-18.2582		-16.7035	-16.4232	3	3	6	3			4		4	10
43	46	PN(a)40	3p	57	AACTGGCCTACAAAGTCCCAGT	22	ssc-miR-193* or ssc-miR-193a*	5	cfa-mir-193a;mmu-mir-193;mdo-mir-193;mml-mir-193a;bta-mir-193a	ggagctgagggcTGGGTCTTTGCGGGCGAGATGAgggtgttggttcAACTGGCCTACAAAGTCCCAGTcctcggccccca	80	12	-	41119429	41119508							3	3	24	14	62	30	68				-19.5434	-19.6751	-17.1206	-18.011	-15.6259	-15.7922	-15.9014		4	3	7	14			6	3	57	17
44	47	PN(a)41	5p	58	TGTAACAGCAACTCCATGTGGAA	23	ssc-miR-194 or ssc-miR-194-2	4	bta-mir-194;mmu-mir-194-2;hsa-mir-194-2;rno-mir-194-2	ttggctgccacccccTGTAACAGCAACTCCATGTGGAAgtgcccactagttccagtggggctgctgttatctggggtgggggcca	85	2	+	5685206	5685290							46	26	63	73	37	8	71	48			-15.6048	-16.5597	-15.7283	-15.6285	-16.3707	-17.6991	-15.8391	-15.7924	4	4	8	10			71	54	88	114
45	48	PN(a)42	5p	59	TAGCAGCACAGAAATATTGGCA	22	ssc-miR-195	3	bta-mir-195;ptr-mir-195;hsa-mir-195	cagcccccctggctcTAGCAGCACAGAAATATTGGCAccgggcggagagtctgccagtattggctgtgctgccccaggcagggtggt	87	12	+	49575884	49575970								4	5	6	4		27	10				-19.2601	-19.3836	-19.2334	-19.5801		-17.234	-18.0555	3	3	6	6				11	9	12
46	49&50	PN(a)43	5p	60	TAGGTAGTTTCCTGTTGTTGGG	22	ssc-miR-196b	7	mdo-mir-196b;mmu-mir-196b;oan-mir-196b;mml-mir-196b;ptr-mir-196b;hsa-mir-196b;cfa-mir-196b	gaactggtcggtgattTAGGTAGTTTCCTGTTGTTGGGatccacctttctctcgacagcacgacactgccttcattacttcagtt	85	18	+	44179789	44179873	18	+	44205843	44205927	3		14	4	12	23	22	3	53	10	-16.634		-17.321	-19.2601	-18.1206	-17.2948	-17.1207	-19.1141	-16.261	-18.0555	5	4	9	14	10		80	14	82	101
47	51	PN(a)44	3p	61	CTCACCTGGAGCATGTTTTCT	21	ssc-miR-1983*	1	mmu-mir-1983	ggaaagcatgctccagtggcgcaatcggttagcgcgcggtacttatacagcagtatatgtgcgggtgatgccgaggttgtgagttcgagcCTCACCTGGAGCATGTTTTCTtccctttac	120	7	+	22803532	22803651					10		12			7	4	4	3		-14.8971		-17.5434			-19.011	-19.5801	-18.6991	-20.4039		3	3	6	2	10		12			7
48	52	PN(a)45-1	5p	62	CCCAGTGTTCAGACTACCTGTT	22	ssc-miR-199-1 or ssc-miR-199a-2 or ssc-miR-199a-1	6	cfa-mir-199-1;mmu-mir-199a-1;hsa-mir-199a-1;bta-mir-199a-2;ptr-mir-199a-1;mml-mir-199a-2	ccaaCCCAGTGTTCAGACTACCTGTTcagggggctctgaatgtgtACAGTAGTCTGCACATTGGTTAggct	71	2	-	52684961	52685031					19		36	14	40	41	37	19	62	20	-13.9711		-15.9584	-17.4528	-16.3836	-16.4608	-16.3707	-16.4512	-16.0347	-17.0555	5	4	9	17	41	3	59	144	96	77
48	52	PN(a)45-1	3p	63	ACAGTAGTCTGCACATTGGTTA	22	ssc-miR-199-1* or ssc-miR-199a-2* or ssc-miR-199a-1*	6	cfa-mir-199-1;mmu-mir-199a-1;hsa-mir-199a-1;bta-mir-199a-2;ptr-mir-199a-1;mml-mir-199a-2	ccaaCCCAGTGTTCAGACTACCTGTTcagggggctctgaatgtgtACAGTAGTCTGCACATTGGTTAggct	71	2	-	52684961	52685031					28408	1928	43295	4073	37997	25619	21794	8781	17939	80	-3.42497	-5.37673	-5.72646	-9.26823	-6.49195	-7.17344	-7.16847	-7.59892	-7.85807	-15.0555	6	4	10	461	74402	6337	103422	14304	95680	66190
49	53	PN(a)45-2	5p	62	CCCAGTGTTCAGACTACCTGTT	22	ssc-miR-199a or ssc-miR-199 or ssc-miR-199-2 or ssc-miR-199a-2 or ssc-miR-199a-1	7	cfa-mir-199-2;oan-mir-199;lla-mir-199a;hsa-mir-199a-2;bta-mir-199a-1;rno-mir-199a;mmu-mir-199a-2	ggaagcttctggagatcctgctccgtcgcCCCAGTGTTCAGACTACCTGTTcaggacaatgccgttgtACAGTAGTCTGCACATTGGTTAgactgggcaagggaaagcaacgccatgg	118	9	-	107644922	107645039					19		36	14	40	41	37	19	62	20	-13.9711		-15.9584	-17.4528	-16.3836	-16.4608	-16.3707	-16.4512	-16.0347	-17.0555	5	4	9	17	41	3	59	144	96	77
49	53	PN(a)45-2	3p	63	ACAGTAGTCTGCACATTGGTTA	22	ssc-miR-199a* or ssc-miR-199* or ssc-miR-199-2* or ssc-miR-199a-2* or ssc-miR-199a-1*	7	cfa-mir-199-2;oan-mir-199;lla-mir-199a;hsa-mir-199a-2;bta-mir-199a-1;rno-mir-199a;mmu-mir-199a-2	ggaagcttctggagatcctgctccgtcgcCCCAGTGTTCAGACTACCTGTTcaggacaatgccgttgtACAGTAGTCTGCACATTGGTTAgactgggcaagggaaagcaacgccatgg	118	9	-	107644922	107645039					28408	1928	43295	4073	37997	25619	21794	8781	17939	80	-3.42497	-5.37673	-5.72646	-9.26823	-6.49195	-7.17344	-7.16847	-7.59892	-7.85807	-15.0555	6	4	10	463	74402	6337	103422	14310	95680	66190
50	54	PN(a)46-1	3p	64	TGTGCAAATCCATGCAAAACTG	22	ssc-miR-19b-1* or ssc-miR-19b*	5	mdo-mir-19b;lca-mir-19b-1;hsa-mir-19b-1;mmu-mir-19b-1;cfa-mir-19b-1	acactgttctatggttagttttgcaggtttgcatccagctgtgtgatattctgcTGTGCAAATCCATGCAAAACTGactgtggtagt	87	11	+	60973037	60973123							4		8	8	4		20	3			-19.1284		-18.7055	-18.8184	-19.5801		-17.667	-19.7924	3	3	6	3			9		14	11
51	55	PN(a)46-2	3p	64	TGTGCAAATCCATGCAAAACTG	22	ssc-miR-19b-2*	6	cfa-mir-19b-2;hsa-mir-19b-2;age-mir-19b-2;sla-mir-19b-2;rno-mir-19b-2;ptr-mir-19b-2	acactgctacttacagttagttttgcaggtttgcatttcagcgtatgtatgtgtatatggcTGTGCAAATCCATGCAAAACTGattgtgatgatgtg	97	X	-	108178618	108178714							4		8	8	4		20	3			-19.1284		-18.7055	-18.8184	-19.5801		-17.667	-19.7924	3	3	6	3			9		14	11
52	56	PN(a)46-3	3p	64	TGTGCAAATCCATGCAAAACTG	22	ssc-miR-19b-2*	6	cfa-mir-19b-2;sla-mir-19b-2;rno-mir-19b-2;hsa-mir-19b-2;age-mir-19b-2;ptr-mir-19b-2	acactgctacttacagttagttttgcaggtttgcatttcagcgtatgtatgtgtatatggcTGTGCAAATCCATGCAAAACTGattgtgatgatgtg	97	X	-	108212540	108212636							4		8	8	4		20	3			-19.1284		-18.7055	-18.8184	-19.5801		-17.667	-19.7924	3	3	6	3			9		14	11
53	57	PN(a)47	5p	65	TTCCTATGCATATACTTCTTT	21	ssc-miR-202	1	cfa-mir-202	ttccgccTTCCTATGCATATACTTCTTTgagggtctggcctgaAGAGGTGTAGGCATGGGAAAccggggc	70	14	-	147952470	147952539									8	22	68	6	3849	333					-18.7055	-17.3589	-15.4926	-18.1141	-10.0786	-12.998	2	4	6	82					8	34
53	57	PN(a)47	3p	66	AGAGGTGTAGGCATGGGAAA	20	ssc-miR-202*	1	cfa-mir-202	ttccgccTTCCTATGCATATACTTCTTTgagggtctggcctgaAGAGGTGTAGGCATGGGAAAccggggc	70	14	-	147952470	147952539											4		114								-19.5801		-15.156		0	2	2	9
54	58	PN(a)48	3p	67	TGGAATGTAAGGAAGTGTGTGA	22	ssc-miR-206*	2	bta-mir-206;cfa-mir-206	ctgcttcccgaggccacatgcttctttatatccccatacggattacttgactaTGGAATGTAAGGAAGTGTGTGAtctcgttaagc	86	7	+	53111387	53111472					2326	2170	52542	16465	177435	126675	315967	61033	131778	93183	-7.03534	-5.20614	-5.44719	-7.253	-4.26861	-4.86759	-3.3107	-4.80179	-4.98113	-4.8696	6	4	10	206	2798	2711	63495	29660	210289	149635
55	59	PN(a)49	3p	68	ATAAGACGAACAAAAGGTTTGT	22	ssc-miR-208b*	5	hsa-mir-208b;mmu-mir-208b;ptr-mir-208b;cfa-mir-208b;bta-mir-208b	ctctcagggaagctttttgctcgcgttatgtttctcatccgaatATAAGACGAACAAAAGGTTTGTctgagggcaga	77	7	-	82144897	82144973							4	3	14	6	15	8	7				-19.1284	-19.6751	-17.8982	-19.2334	-17.6732	-17.6991	-19.1815		4	3	7	3			4	3	14	6
56	60&61	PN(a)50	5p	69	CAAAGTGCTCACAGTGCAGGTAG	23	ssc-miR-20b	4	hsa-mir-20b;bta-mir-20b;ptr-mir-20b;mml-mir-20b	gtacCAAAGTGCTCACAGTGCAGGTAGgttttgcattactctactgtagtgtgggcacttccagtactc	69	X	-	108178754	108178822	X	-	108212676	108212744	18		12		14	14	3	12	13	5	-14.0491		-17.5434		-17.8982	-18.011	-19.9951	-17.1141	-18.2884	-19.0555	4	4	8	12	115	4	155	53	123	113
57	62	PN(a)51	5p	70	ACCTTGGCTCTAGACTGCTTACT	23	ssc-miR-212	7	cfa-mir-212;mmu-mir-212;mdo-mir-212;rno-mir-212;mml-mir-212;hsa-mir-212;bta-mir-212	gagccaccacgcccgggcagcgcgccggcACCTTGGCTCTAGACTGCTTACTgcccgggccgccctcagTAACAGTCTCCAGTCACGGCCAccgacgcctggccccgccc	110	12	-	45599903	45600012													4										-19.9889		0	1	1	1
57	62	PN(a)51	3p	71	TAACAGTCTCCAGTCACGGCCA	22	ssc-miR-212*	7	cfa-mir-212;mmu-mir-212;mdo-mir-212;rno-mir-212;mml-mir-212;hsa-mir-212;bta-mir-212	gagccaccacgcccgggcagcgcgccggcACCTTGGCTCTAGACTGCTTACTgcccgggccgccctcagTAACAGTCTCCAGTCACGGCCAccgacgcctggccccgccc	110	12	-	45599903	45600012													3	3									-20.4039	-19.7924	0	2	2	2
58	63	PN(a)52	5p	72	AAATCTCTGCAGGCAAATGTGA	22	ssc-miR-216b	6	mmu-mir-216b;ptr-mir-216b;mml-mir-216b;hsa-mir-216b;bta-mir-216b;cfa-mir-216b	gtggcagactggaAAATCTCTGCAGGCAAATGTGAtgttactaaagaaatcacACACTTACCTGTAGAGATTCTAcagtctgac	84	3	+	79154190	79154273					7		82	22	89	247	285	683	334		-15.4116		-14.7708	-16.8007	-15.2298	-13.87	-13.4253	-11.2834	-13.6052		5	3	8	64	35	6	284	97	267	617
58	63	PN(a)52	3p	73	ACACTTACCTGTAGAGATTCTA	22	ssc-miR-216b*	6	mmu-mir-216b;ptr-mir-216b;mml-mir-216b;hsa-mir-216b;bta-mir-216b;cfa-mir-216b	gtggcagactggaAAATCTCTGCAGGCAAATGTGAtgttactaaagaaatcacACACTTACCTGTAGAGATTCTAcagtctgac	84	3	+	79154190	79154273												4										-18.6991			0	1	1	4
59	64	PN(a)53-1	5p	74	TTGTGCTTGATCTAACCATGT	21	ssc-miR-218 or ssc-miR-218-1 or ssc-miR-218a	9	rno-mir-218-1;mmu-mir-218-1;lca-mir-218;hsa-mir-218-1;bta-mir-218a;mdo-mir-218;mne-mir-218-1;mml-mir-218-1;cfa-mir-218-1	agtggttatgtagcgagattttctgTTGTGCTTGATCTAACCATGTggttgccaggtatgagtaaaacatggttctgtcaagcaccatggaacgtcacgcagctttctac	110	8	+	11840679	11840788											4		11	5							-19.5801		-18.5295	-19.0555	0	3	3	4				5
60	65	PN(a)53-2	5p	74	TTGTGCTTGATCTAACCATGT	21	ssc-miR-218 or ssc-miR-218-2	5	mmu-mir-218-2;hsa-mir-218-2;sla-mir-218-2;bta-mir-218;cfa-mir-218-2	tgaccagtcgccgcggggctttcctTTGTGCTTGATCTAACCATGTggtggaacgatggaaacggaacatggttctgtcaagcaccgcggaaagctccgcgctctcctgc	110	16	+	52396945	52397054											4		11	5							-19.5801		-18.5295	-19.0555	0	3	3	4				5
61	66	PN(a)53-3	5p	74	TTGTGCTTGATCTAACCATGT	21	ssc-miR-218 or ssc-miR-218-1 or ssc-miR-218a	9	cfa-mir-218-1;mne-mir-218-1;mml-mir-218-1;mdo-mir-218;hsa-mir-218-1;mmu-mir-218-1;lca-mir-218;bta-mir-218a;rno-mir-218-1	tggttatgtagcgagattttctgTTGTGCTTGATCTAACCATGTggttgccaggtatgagtaaaacatggttctgtcaagcaccatggaacgtcacgcagctttctacag	110	8	-	12027375	12027484											4		11	5							-19.5801		-18.5295	-19.0555	0	3	3	4				5
62	67	PN(a)54	5p	75	TGATTGTCCAAACGCAATTCT	21	ssc-miR-219-1 or ssc-miR-219	6	mml-mir-219-1;mmu-mir-219-1;ppy-mir-219;hsa-mir-219-1;ptr-mir-219-1;cfa-mir-219-1	cccgccccgggccgcggctctTGATTGTCCAAACGCAATTCTcgagtctatagctctggccgagagttgagtctggacgtcccgagccgtcgcccccaaacctcgaggg	109	7	+	29626545	29626653										3	20	10	25	34						-20.2334	-17.2582	-17.3772	-17.345	-16.2899	1	4	5	5					5	17
63	68&69	PN(a)55	5p	76	TGATTGTCCAAACGCAATTCTT	22	ssc-miR-219-2 or ssc-miR-219	7	cfa-mir-219-2;mdo-mir-219;hsa-mir-219-2;mmu-mir-219-2;bta-mir-219;rno-mir-219-2;ptr-mir-219-2	ctcaggggcttcgccacTGATTGTCCAAACGCAATTCTTgtacgagtctgcggccaaccgAGAATTGTGGCTGGACATCTGTggctgagctccgggc	97	1	-	283451012	283451108	1	-	283497676	283497772					5	14	22	10	35	32					-19.3836	-18.011	-17.1207	-17.3772	-16.8596	-16.3774	2	4	6	6					8	27
63	68&69	PN(a)55	3p	77	AGAATTGTGGCTGGACATCTGT	22	ssc-miR-219-2* or ssc-miR-219*	7	cfa-mir-219-2;mdo-mir-219;hsa-mir-219-2;mmu-mir-219-2;bta-mir-219;rno-mir-219-2;ptr-mir-219-2	ctcaggggcttcgccacTGATTGTCCAAACGCAATTCTTgtacgagtctgcggccaaccgAGAATTGTGGCTGGACATCTGTggctgagctccgggc	97	1	-	283451012	283451108	1	-	283497676	283497772	39		3	12	28	165	297	1183	717	5	-12.9336		-19.5434	-17.6751	-16.8982	-14.452	-13.3658	-10.4909	-12.5031	-19.0555	5	4	9	53	43		3	187	28	192
64	70	PN(a)56	5p	78	AGTTCTTCAGTGGCAAGCTTTA	22	ssc-miR-22	5	mmu-mir-22;rno-mir-22;sla-mir-22;hsa-mir-22;cfa-mir-22	tcctggctgagccgcagtAGTTCTTCAGTGGCAAGCTTTAtgtcctgacccagctaAAGCTGCCAGTTGAAGAACTGTtgccctctgcccctgg	94	12	+	45319035	45319128							19		14	12	21	50	60				-16.8804		-17.8982	-18.2334	-17.1878	-15.0552	-16.082		3	3	6	10	5		31	3	26	21
64	70	PN(a)56	3p	79	AAGCTGCCAGTTGAAGAACTGT	22	ssc-miR-22*	5	mmu-mir-22;rno-mir-22;sla-mir-22;hsa-mir-22;cfa-mir-22	tcctggctgagccgcagtAGTTCTTCAGTGGCAAGCTTTAtgtcctgacccagctaAAGCTGCCAGTTGAAGAACTGTtgccctctgcccctgg	94	12	+	45319035	45319128					15		64	15	77	68	138	560	895	4	-14.3121		-15.1284	-17.3532	-15.4388	-15.7309	-14.4716	-11.5698	-12.1831	-19.3774	5	4	9	42	15		67	18	92	77
65	71	PN(a)57	3p	80	AGCTACATCTGGCTACTGGGTCT	23	ssc-miR-222*	6	mmu-mir-222;cfa-mir-222;age-mir-222;bta-mir-222;mml-mir-222;hsa-mir-222	ctgctggaatgtgtaggtgccctcaatggctcagtagccagtgtagatcctgtcatttgtaatcagtAGCTACATCTGGCTACTGGGTCTctgatggcaccttctacctt	110	X	-	40478821	40478930					60	12	451	60	282	273	137	53	354		-12.3121	-12.7047	-12.3114	-15.3532	-13.566	-13.7256	-14.4821	-14.9712	-13.5213		6	3	9	92	237	32	1329	3715	805	759
66	72	PN(a)58	5p	81	TGGGTTCCTGGCATGCTGATTT	22	ssc-miR-23b	5	cfa-mir-23b;bta-mir-23b;mmu-mir-23b;mdo-mir-23b;hsa-mir-23b	tgctctggctgctTGGGTTCCTGGCATGCTGATTTgtgacttaagattaaaATCACATTGCCAGGGATTACCAcgcagccacgaccctggct	92	10	-	26149000	26149091							8	4	7	14	11		25	22			-18.1284	-19.2601	-18.8982	-18.011	-18.1207		-17.345	-16.9179	4	3	7	6	4		20	4	13	19
66	72	PN(a)58	3p	82	ATCACATTGCCAGGGATTACCA	22	ssc-miR-23b*	5	cfa-mir-23b;bta-mir-23b;mmu-mir-23b;mdo-mir-23b;hsa-mir-23b	tgctctggctgctTGGGTTCCTGGCATGCTGATTTgtgacttaagattaaaATCACATTGCCAGGGATTACCAcgcagccacgaccctggct	92	10	-	26149000	26149091					15		81	26	121	258	246	284	326		-14.3121		-14.7885	-16.5597	-14.7867	-13.8071	-13.6376	-12.5493	-13.6402		5	3	8	61	87		402	179	521	994
67	73	PN(a)59	5p	83	AGAGCTTAGCTGATTGGTGAACA	23	ssc-miR-27b	6	cfa-mir-27b;mmu-mir-27b;ptr-mir-27b;mdo-mir-27b;bta-mir-27b;hsa-mir-27b	cctctctgacgaggtgcAGAGCTTAGCTGATTGGTGAACAgtgactggtttccgctttgTTCACAGTGGCTAAGTTCTGCacctgaagagaaggtga	97	10	-	26148767	26148863					3		5		14	5	12		10		-16.634		-18.8064		-17.8982	-19.4964	-17.9951		-18.667		4	2	6	3	3		5		17	8
67	73	PN(a)59	3p	84	TTCACAGTGGCTAAGTTCTGC	21	ssc-miR-27b*	6	cfa-mir-27b;mmu-mir-27b;ptr-mir-27b;mdo-mir-27b;bta-mir-27b;hsa-mir-27b	cctctctgacgaggtgcAGAGCTTAGCTGATTGGTGAACAgtgactggtttccgctttgTTCACAGTGGCTAAGTTCTGCacctgaagagaaggtga	97	10	-	26148767	26148863					12		122	91	297	476	297	42	449	332	-14.634		-14.1976	-14.7523	-13.4912	-12.9235	-13.3658	-15.3068	-13.1783	-13.0023	5	4	9	51	18		265	207	611	862
68	74	PN(a)60	3p	85	AGGGTTGGGCGGAGGCTTTCCT	22	ssc-miR-296*	1	bta-mir-296	ggacccttccggagggccccccccaatcctgttgtgctggattcagAGGGTTGGGCGGAGGCTTTCCTgaaggctctg	78	17	-	61587158	61587235					29		87	12	45	50	45	14	53		-13.361		-14.6854	-17.6751	-16.2137	-16.1745	-16.0883	-16.8917	-16.261		5	3	8	13	62		139	23	72	69
69	75	PN(a)61	3p	86	TAGCACCATCTGAAATCGGTTA	22	ssc-miR-29a*	4	mmu-mir-29a;hsa-mir-29a;mdo-mir-29a;cfa-mir-29a	gaccccttagaggatgactgatttcttttggtgttcagagtcaatataattttcTAGCACCATCTGAAATCGGTTAtaatgattgggg	88	18	+	16054750	16054837					9	5	357	171	630	1014	419	100	4465	1212	-15.0491	-13.9677	-12.6486	-13.8423	-12.4063	-11.8325	-12.8693	-14.0552	-9.86444	-11.1342	6	4	10	127	12	5	455	445	837	1242
70	76	PN(a)62	5p	87	CTGGTTTCACATGGTGGCTTAG	22	ssc-miR-29e or ssc-miR-29b-2	3	bta-mir-29e;hsa-mir-29b-2;cfa-mir-29b-2	tcttctggaagCTGGTTTCACATGGTGGCTTAGatttttccatctttgtatcTAGCACCATTTGAAATCAGTGTTttagga	81	9	+	127173766	127173846													4										-19.9889		0	1	1	1
71	77	PN(a)63	3p	88	CTGGGAGAGGGTTGTTTACTCC	22	ssc-miR-30c* or ssc-miR-30c-1*	5	cfa-mir-30c-1;ptr-mir-30c-1;hsa-mir-30c-1;mmu-mir-30c-1;bta-mir-30c	taaccatgccgtagtgcgTGTAAACATCCTACACTCTCAGCTgtgagctcgaggtggCTGGGAGAGGGTTGTTTACTCCttctgccatggaaaacgc	97	6	-	121821233	121821329													5										-19.667		0	1	1	2
72	78	PN(a)64	5p	89	TGTAAACATCCCCGACTGGAAGCT	24	ssc-miR-30d	4	hsa-mir-30d;bta-mir-30d;mml-mir-30d;cfa-mir-30d	tgttgtTGTAAACATCCCCGACTGGAAGCTgtaagacatagctaagctttcagtcagatgtttgctgcca	70	4	+	5729460	5729529					37	4	184	69	279	540	313	32	437	266	-13.0095	-14.2896	-13.6048	-15.1516	-13.5814	-12.7416	-13.2901	-15.6991	-13.2174	-13.3221	6	4	10	57	110	15	889	499	1931	3386
73	79	PN(a)65	5p	90	TGTAAACATCCTTGACTGGAAGCT	24	ssc-miR-30e	6	cfa-mir-30e;ptr-mir-30e;bta-mir-30e;mml-mir-30e;hsa-mir-30e;mmu-mir-30e	ggcagtctttgccacTGTAAACATCCTTGACTGGAAGCTgtgaggcgttcccaggagCTTTCAGTCGGATGTTTACAGCggcaggctgccac	92	6	-	121824296	121824387					11		44	10	91	133	84	13	141	64	-14.7595		-15.6689	-17.9382	-15.1978	-14.7631	-15.1878	-16.9987	-14.8493	-15.3774	5	4	9	38	77	11	574	310	1403	2320
73	79	PN(a)65	3p	91	CTTTCAGTCGGATGTTTACAGC	22	ssc-miR-30e*	6	cfa-mir-30e;ptr-mir-30e;bta-mir-30e;mml-mir-30e;hsa-mir-30e;mmu-mir-30e	ggcagtctttgccacTGTAAACATCCTTGACTGGAAGCTgtgaggcgttcccaggagCTTTCAGTCGGATGTTTACAGCggcaggctgccac	92	6	-	121824296	121824387					9		19	19	34	25	19	16	21	9	-15.0491		-16.8804	-17.0122	-16.6181	-17.1745	-17.3322	-16.6991	-17.5966	-18.2075	5	4	9	28	42	3	256	295	205	208
74	80	PN(a)66	5p	92	AGGCAAGATGCTGGCATAGCTGT	23	ssc-miR-31	5	mmu-mir-31;rno-mir-31;bta-mir-31;hsa-mir-31;cfa-mir-31	ttgctcctgtaacttggaactggagaggAGGCAAGATGCTGGCATAGCTGTtaaactgagaacctgctatgccaacatattgccatctttcttgtctgacagcag	105	1	+	209939195	209939299					3		12		6	11	3	3	14		-16.634		-17.5434		-19.1206	-18.3589	-19.9951	-19.1141	-18.1815		4	3	7	7	3		37		20	26
75	81	PN(a)67	3p	93	AAAAGCTGGGTTGAGAGGGCGA	22	ssc-miR-320a* or ssc-miR-320* or ssc-miR-320d-2*	6	ptr-mir-320d-2;cfa-mir-320;hsa-mir-320a;mml-mir-320;ptr-mir-320a;mmu-mir-320	ctcgctcccctccgccttctcttcccggttcttcccggagtcgggAAAAGCTGGGTTGAGAGGGCGAaaaaggaagagggg	81	14	-	6473893	6473973					506	45	824	368	1126	1298	1464	423	2894	10	-9.23599	-10.7978	-11.4419	-12.7365	-11.5686	-11.4763	-11.0644	-11.9746	-10.49	-18.0555	6	4	10	169	1724	144	2361	1824	3026	3327
76	82	PN(a)68	5p	94	CGCATCCCCTAGGGCATTGGTGT	23	ssc-miR-324	6	rno-mir-324;hsa-mir-324;ptr-mir-324;mmu-mir-324;bta-mir-324;cfa-mir-324	gctgactatgcctcccCGCATCCCCTAGGGCATTGGTGTgaagctggagacccactgccccaggtgctgctgggggttgtagtctga	87	12	+	49872802	49872888							4	4		8	10	11	13				-19.1284	-19.2601		-18.8184	-18.2582	-17.2397	-18.2884		3	3	6	2			4	4		8
76	82	PN(a)68	3p	95	ACTGCCCCAGGTGCTGCTGGT	21	ssc-miR-324*	6	rno-mir-324;hsa-mir-324;ptr-mir-324;mmu-mir-324;bta-mir-324;cfa-mir-324	gctgactatgcctcccCGCATCCCCTAGGGCATTGGTGTgaagctggagacccactgccccaggtgctgctgggggttgtagtctga	87	12	+	49872802	49872888							3						3				-19.5434						-20.4039		1	1	2	1			3
77	83	PN(a)69	3p	96	CTGGCCCTCTCTGCCCTTCCGT	22	ssc-miR-328*	4	bta-mir-328;ptr-mir-328;hsa-mir-328;cfa-mir-328	gctgtttcggagcctggagcgggggggcaggaggggctcagggagaaagtgtgtgccgcccCTGGCCCTCTCTGCCCTTCCGTcccccgttc	92	6	+	13347414	13347505										3	3		9	4						-20.2334	-19.9951		-18.819	-19.3774	1	3	4	1						3
78	84	PN(a)70	3p	97	GCCCCTGGGCCTATCCTAGAA	21	ssc-miR-331*	4	hsa-mir-331;ptr-mir-331;cfa-mir-331;mml-mir-331	gtttggtttgtttgggtttgttctaggtatggtcccagggatcccagatcaaaccagGCCCCTGGGCCTATCCTAGAAccaacctaaact	90	5	+	82983743	82983832							6		7	4	13	32	36				-18.5434		-18.8982	-19.8184	-17.8797	-15.6991	-16.819		3	3	6	8			12		7	4
79	85	PN(a)71	5p	98	TCAAGAGCAATAACGAAAAATG	22	ssc-miR-335	5	cfa-mir-335;mml-mir-335;hsa-mir-335;bta-mir-335;ptr-mir-335	tttgggcgggggTCAAGAGCAATAACGAAAAATGtttgtcataaaccgtttttcattattgctcctgacctcctctcatttgctgtattcaa	92	18	-	16506697	16506788					4		6		14	5	5	3	19	10	-16.219		-18.5434		-17.8982	-19.4964	-19.2582	-19.1141	-17.741	-18.0555	4	4	8	21	4		14	90	27	12
80	86	PN(a)72	5p	99	TCCCTGTCCTCCAGGAGCTCA	21	ssc-miR-339	1	bta-mir-339	cggggcagccgccgTCCCTGTCCTCCAGGAGCTCActtaccttgggccgtgagctcctcgaggccagagcccgtgtctg	79	3	+	406866	406944									6	11	5		30	16					-19.1206	-18.3589	-19.2582		-17.082	-17.3774	2	3	5	11				20	14	22
81	87&88	PN(a)73	5p	100	TTATAAAGCAATGAGACTGATT	22	ssc-miR-340	7	mmu-mir-340;bta-mir-340;cfa-mir-340;mml-mir-340;hsa-mir-340;ptr-mir-340;rno-mir-340	aaactgtacctggtgtgaTTATAAAGCAATGAGACTGATTgtcatatgtcgtttgtgggatccgtctcagttactttatagccatacctggtatctt	97	2	+	67820606	67820702	2	+	67919923	67920019	30		180	19	123	87	58	44	242	60	-13.3121		-13.6365	-17.0122	-14.763	-15.3754	-15.7221	-15.2397	-14.07	-15.4705	5	4	9	10	34	3	237	29	169	118
82	89	PN(a)74	3p	101	TCTCACACAGAAATCGCACCCGT	23	ssc-miR-342*	1	cfa-mir-342	ggtgctatctgtgactgagggacatggcgcatagaactgTCTCACACAGAAATCGCACCCGTc	63	7	-	130281638	130281700							5	3			3		29	19			-18.8064	-19.6751			-19.9951		-17.1309	-17.1295	2	3	5	6			5	12	4	7
83	90	PN(a)75-1	5p	102	GCTGACTCCTAGTCCAGTGCT	21	ssc-miR-345	3	ptr-mir-345;bta-mir-345;cfa-mir-345	cccccaaacccaggtctGCTGACTCCTAGTCCAGTGCTtgtgatggctggtgggCCCTGAACTAGGGGTCTGGAGgcctgggtttgcatttcgccag	97	7	+	130435917	130436013							3	3		11	7	6	9				-19.5434	-19.6751		-18.3589	-18.7728	-18.1141	-18.819		3	3	6	2			3	3		11
83	90	PN(a)75-1	3p	103	CCCTGAACTAGGGGTCTGGAG	21	ssc-miR-345*	3	ptr-mir-345;bta-mir-345;cfa-mir-345	cccccaaacccaggtctGCTGACTCCTAGTCCAGTGCTtgtgatggctggtgggCCCTGAACTAGGGGTCTGGAGgcctgggtttgcatttcgccag	97	7	+	130435917	130436013					10		14	4	17	17	26	10	29	8	-14.8971		-17.321	-19.2601	-17.6181	-17.7309	-16.8797	-17.3772	-17.1309	-18.3774	5	4	9	9	43		101	28	76	78
84	91	PN(a)75-2	5p	102	GCTGACTCCTAGTCCAGTGCT	21	ssc-miR-345	3	cfa-mir-345;bta-mir-345;ptr-mir-345	cccaaacccaggtctGCTGACTCCTAGTCCAGTGCTtgtgatggctggtgggCCCTGAACTAGGGGTCTGGAGgcctgggtttgcatttcgccagcc	97	7	-	130622823	130622919							3	3		11	7	6	9				-19.5434	-19.6751		-18.3589	-18.7728	-18.1141	-18.819		3	3	6	2			3	3		11
84	91	PN(a)75-2	3p	103	CCCTGAACTAGGGGTCTGGAG	21	ssc-miR-345*	3	cfa-mir-345;bta-mir-345;ptr-mir-345	cccaaacccaggtctGCTGACTCCTAGTCCAGTGCTtgtgatggctggtgggCCCTGAACTAGGGGTCTGGAGgcctgggtttgcatttcgccagcc	97	7	-	130622823	130622919					10		14	4	17	17	26	10	29	8	-14.8971		-17.321	-19.2601	-17.6181	-17.7309	-16.8797	-17.3772	-17.1309	-18.3774	5	4	9	9	43		101	28	76	78
85	92&93	PN(a)76	5p	104	AGGCAGTGTAATTAGCTGATTGT	23	ssc-miR-34b	3	cfa-mir-34b;bta-mir-34b;mmu-mir-34b	ggtgctcggtttgtAGGCAGTGTAATTAGCTGATTGTactctggcgcttacAATCACTAATTCCACTGCCATCaaaacaaggca	84	9	+	38210598	38210681	9	+	38327576	38327659				3		14	19	7	24					-19.6751		-18.011	-17.3322	-17.8917	-17.4039		2	3	5	16	16		80	58	155	224
85	92&93	PN(a)76	3p	105	AATCACTAATTCCACTGCCATC	22	ssc-miR-34b*	3	cfa-mir-34b;bta-mir-34b;mmu-mir-34b	ggtgctcggtttgtAGGCAGTGTAATTAGCTGATTGTactctggcgcttacAATCACTAATTCCACTGCCATCaaaacaaggca	84	9	+	38210598	38210681	9	+	38327576	38327659									5										-19.667		0	1	1	1
86	94&95	PN(a)77	5p	106	AGGCAGTGTAGTTAGCTGATTG	22	ssc-miR-34c	6	bta-mir-34c;hsa-mir-34c;mmu-mir-34c;mml-mir-34c;ptr-mir-34c;cfa-mir-34c	gagtctagttactAGGCAGTGTAGTTAGCTGATTGctgataaaaccaatcactaaccacacggccaggtaaaaagat	77	9	+	38211157	38211233	9	+	38328135	38328211	13		59	25	120	131	307	297	630	9	-14.5185		-15.2457	-16.6163	-14.7987	-14.7849	-13.318	-12.4848	-12.6897	-18.2075	5	4	9	53	27		139	76	307	390
87	96	PN(a)78	5p	107	TTATCAGAATCTCCAGGGGTAC	22	ssc-miR-361	6	cfa-mir-361;rno-mir-361;mmu-mir-361;bta-mir-361;ptr-mir-361;hsa-mir-361	gagcTTATCAGAATCTCCAGGGGTACttataatttgaaaaagtcccccaggtgtgattctgatttgcttcc	71	X	-	67904194	67904264							6	3	6	6	6		19	10			-18.5434	-19.6751	-19.1206	-19.2334	-18.9951		-17.741	-18.0555	4	3	7	6			10	3	13	9
88	97&98	PN(a)79	5p	108	CGGGTGGATCACGATGCAATTTT	23	ssc-miR-363	5	cfa-mir-363;mml-mir-363;hsa-mir-363;rno-mir-363;oan-mir-363	ttttgctgttgtCGGGTGGATCACGATGCAATTTTgattagtatcataggagaaaAATTGCACGGTATCCATCTGTAaaccgcaggacc	89	X	-	108178316	108178404	X	-	108212238	108212326			3						3				-19.5434						-20.4039		1	1	2	2			3		3
88	97&98	PN(a)79	3p	109	AATTGCACGGTATCCATCTGTA	22	ssc-miR-363*	5	cfa-mir-363;mml-mir-363;hsa-mir-363;rno-mir-363;oan-mir-363	ttttgctgttgtCGGGTGGATCACGATGCAATTTTgattagtatcataggagaaaAATTGCACGGTATCCATCTGTAaaccgcaggacc	89	X	-	108178316	108178404	X	-	108212238	108212326	112	7	124	15	86	52	51	48	45		-11.4116	-13.4823	-14.1742	-17.3532	-15.2793	-16.1179	-15.9077	-15.1141	-16.497		6	3	9	23	314	10	315	41	237	164
89	99	PN(a)80-1	5p	110	AGGGACTTTTGGGGGCAGATGTG	23	ssc-miR-365-1 or ssc-miR-365	6	bta-mir-365;hsa-mir-365-1;mmu-mir-365-1;ptr-mir-365-1;mdo-mir-365;oan-mir-365	taccgcagggaaaatgAGGGACTTTTGGGGGCAGATGTGtttccattccactatcaTAATGCCCCTAAAAATCCTTATtgctcttgca	88	3	+	26344189	26344276							3				3		4				-19.5434				-19.9951		-19.9889		1	2	3	3			3			3
89	99	PN(a)80-1	3p	111	TAATGCCCCTAAAAATCCTTAT	22	ssc-miR-365-1* or ssc-miR-365*	6	bta-mir-365;hsa-mir-365-1;mmu-mir-365-1;ptr-mir-365-1;mdo-mir-365;oan-mir-365	taccgcagggaaaatgAGGGACTTTTGGGGGCAGATGTGtttccattccactatcaTAATGCCCCTAAAAATCCTTATtgctcttgca	88	3	+	26344189	26344276							3		7	11	6	5	55	13			-19.5434		-18.8982	-18.3589	-18.9951	-18.3772	-16.2075	-17.6769	3	4	7	8			3		7	11
90	100	PN(a)80-2	3p	111	TAATGCCCCTAAAAATCCTTAT	22	ssc-miR-365-2* or ssc-miR-365*	6	rno-mir-365;hsa-mir-365-2;mmu-mir-365-2;mml-mir-365-2;ptr-mir-365-2;bta-mir-365-2	gggtgttcgaggacagcaagaaaaatgagggactttcaggggcagctgtgttttctgactcagtcaTAATGCCCCTAAAAATCCTTATtgttcttgcagtgttcatcgggc	111	12	-	41107175	41107285							3		7	11	6	5	55	13			-19.5434		-18.8982	-18.3589	-18.9951	-18.3772	-16.2075	-17.6769	3	4	7	8			3		7	11
91	101	PN(a)81	5p	112	CAGGTCACGTCTCTGCA	17	ssc-miR-370	7	mml-mir-370;hsa-mir-370;cfa-mir-370;rno-mir-370;bta-mir-370;mmu-mir-370;ptr-mir-370	aagacagagaagcCAGGTCACGTCTCTGCAgttacacagctcacgagtGCCTGCTGGGGTGGAACCtggtctgtctgtc	79	7	+	133847437	133847515								3										-19.6751							1	0	1	2			3	3
91	101	PN(a)81	3p	113	GCCTGCTGGGGTGGAACC	18	ssc-miR-370*	7	mml-mir-370;hsa-mir-370;cfa-mir-370;rno-mir-370;bta-mir-370;mmu-mir-370;ptr-mir-370	aagacagagaagcCAGGTCACGTCTCTGCAgttacacagctcacgagtGCCTGCTGGGGTGGAACCtggtctgtctgtc	79	7	+	133847437	133847515								7										-18.4528							1	0	1	3				10	3
92	102	PN(a)82	5p	114	TTATAATACAACCTGATAAGT	21	ssc-miR-374a	5	cfa-mir-374a;hsa-mir-374a;bta-mir-374a;mml-mir-374a;ptr-mir-374a	acatcggccaTTATAATACAACCTGATAAGTgttacagcaCTTATCAGGTTGTATTGTAATTgtctgtgtat	72	X	-	58793663	58793734					5		23	6	27	14	24		49	5	-15.8971		-16.6048	-18.6751	-16.9507	-18.011	-16.9951		-16.3742	-19.0555	5	3	8	7	9		43	12	55	34
92	102	PN(a)82	3p	115	CTTATCAGGTTGTATTGTAATT	22	ssc-miR-374a*	5	cfa-mir-374a;hsa-mir-374a;bta-mir-374a;mml-mir-374a;ptr-mir-374a	acatcggccaTTATAATACAACCTGATAAGTgttacagcaCTTATCAGGTTGTATTGTAATTgtctgtgtat	72	X	-	58793663	58793734					10		19		7	7	11	7	15	6	-14.8971		-16.8804		-18.8982	-19.011	-18.1207	-17.8917	-18.082	-18.7924	4	4	8	4	13		34	6	11	15
93	103	PN(a)83	5p	116	ATATAATACAACCTGCTAAGTG	22	ssc-miR-374b or ssc-miR-374	6	mmu-mir-374;bta-mir-374b;ptr-mir-374b;hsa-mir-374b;rno-mir-374;cfa-mir-374b	tgaagaaatcctactcggatggATATAATACAACCTGCTAAGTGtcctagcacttatcaggttgtattatcattgtccgtgtctatggctctcgt	95	X	+	58683636	58683730					13		36	8	26	14	20	52	73		-14.5185		-15.9584	-18.2601	-17.0051	-18.011	-17.2582	-14.9987	-15.7991		5	3	8	10	13		46	8	31	25
94	104	PN(a)84	5p	117	CTCCTGACTCCAGGTCCTGTGT	22	ssc-miR-378	5	mml-mir-378;hsa-mir-378;ptr-mir-378;rno-mir-378;cfa-mir-378	cagggCTCCTGACTCCAGGTCCTGTGTgttgcctggaaatagcACTGGACTTGGAGTCAGAAGGcc	66	2	+	136265608	136265673											4	3									-19.5801	-19.1141			0	2	2	1
94	104	PN(a)84	3p	118	ACTGGACTTGGAGTCAGAAGG	21	ssc-miR-378*	5	mml-mir-378;hsa-mir-378;ptr-mir-378;rno-mir-378;cfa-mir-378	cagggCTCCTGACTCCAGGTCCTGTGTgttgcctggaaatagcACTGGACTTGGAGTCAGAAGGcc	66	2	+	136265608	136265673					7		40	45	100	192	1004	615	536	10	-15.4116		-15.8064	-15.7683	-15.0617	-14.2334	-11.6086	-11.4347	-12.9228	-18.0555	5	4	9	64	16	3	91	307	291	483
95	105	PN(a)85	3p	119	ATTCCTAGAAATTGTTCACAAT	22	ssc-miR-384*	5	hsa-mir-384;mmu-mir-384;mml-mir-384;rno-mir-384;cfa-mir-384	atgttaaatcaggaattgtaaacaattcctaggtaatgtgtataatgtttgtaagtcATTCCTAGAAATTGTTCACAATgcctgtaac	88	X	+	60374120	60374207										5		6	7							-19.4964		-18.1141	-19.1815		1	2	3	1						5
96	106	PN(a)86	3p	120	ATCAACAGACATTAATTGGGCGC	23	ssc-miR-421*	6	ptr-mir-421;hsa-mir-421;mml-mir-421;rno-mir-421;mmu-mir-421;cfa-mir-421	tgcacattgtaggcctcattaaatgtttgttgaatgaaaaaatgaatcATCAACAGACATTAATTGGGCGCctgctctgtgatct	85	X	+	58683803	58683887							11	3		3	3						-17.6689	-19.6751		-20.2334	-19.9951				3	1	4	4			16	10	4	9
97	107	PN(a)87	5p	121	TGAGGGGCAGAGAGCGAGACTTT	23	ssc-miR-423 or ssc-miR-423a	6	mmu-mir-423;hsa-mir-423;mml-mir-423;ptr-mir-423;rno-mir-423;cfa-mir-423a	aacttgtgaggaaataaagaaagttaggcTGAGGGGCAGAGAGCGAGACTTTtctattttccaaaAGCTCGGTCTGAGGCCCCtcagtcttgcttcctaccccgcgctt	109	12	+	44150480	44150588					23	4	157	69	87	279	116	20	832	439	-13.6954	-14.2896	-13.8338	-15.1516	-15.2626	-13.6942	-14.7221	-16.3772	-12.2884	-12.5993	6	4	10	59	41	4	256	201	171	441
97	107	PN(a)87	3p	122	AGCTCGGTCTGAGGCCCC	18	ssc-miR-423* or ssc-miR-423a*	6	mmu-mir-423;hsa-mir-423;mml-mir-423;ptr-mir-423;rno-mir-423;cfa-mir-423a	aacttgtgaggaaataaagaaagttaggcTGAGGGGCAGAGAGCGAGACTTTtctattttccaaaAGCTCGGTCTGAGGCCCCtcagtcttgcttcctaccccgcgctt	109	12	+	44150480	44150588								479				3	8					-12.3562				-19.1141	-18.9889		1	2	3	34	17		115	702	83	91
98	108	PN(a)88	5p	123	CAGCAATTCATGTTTTGA	18	ssc-miR-424	1	cfa-mir-424	gCAGCAATTCATGTTTTGAagggctttaaatggttCAAAACGTGAGGCGCTGCTATa	57	X	-	108499020	108499076												3										-19.1141			0	1	1	4			16	23	7	8
98	108	PN(a)88	3p	124	CAAAACGTGAGGCGCTGCTAT	21	ssc-miR-424*	1	cfa-mir-424	gCAGCAATTCATGTTTTGAagggctttaaatggttCAAAACGTGAGGCGCTGCTATa	57	X	-	108499020	108499076					5		44	14	20	25	38	17	31	3	-15.8971		-15.6689	-17.4528	-17.3836	-17.1745	-16.3322	-16.6116	-17.0347	-19.7924	5	4	9	5	12		82	22	32	35
99	109	PN(a)89	5p	125	AATGACACGATCACTCCCGTTGA	23	ssc-miR-425	8	cfa-mir-425;rno-mir-425;mmu-mir-425;mdo-mir-425;mml-mir-425;bta-mir-425;hsa-mir-425;ptr-mir-425	aaagtgctttggAATGACACGATCACTCCCGTTGAgtgggcacccaagtagccATCGGGAATGTCGTGTCCGCCcagtgctctttcg	87	13	-	26605145	26605231							8	3	6	10	6	16	21				-18.1284	-19.6751	-19.1206	-18.4964	-18.9951	-16.6991	-17.5966		4	3	7	14			8	31	14	18
99	109	PN(a)89	3p	126	ATCGGGAATGTCGTGTCCGCC	21	ssc-miR-425*	8	cfa-mir-425;rno-mir-425;mmu-mir-425;mdo-mir-425;mml-mir-425;bta-mir-425;hsa-mir-425;ptr-mir-425	aaagtgctttggAATGACACGATCACTCCCGTTGAgtgggcacccaagtagccATCGGGAATGTCGTGTCCGCCcagtgctctttcg	87	13	-	26605145	26605231										6	4		6							-19.2334	-19.5801		-19.4039		1	2	3	5			4	3	3	9
100	110	PN(a)90	3p	127	TTGCATATGTAGGATGTCCCA	21	ssc-miR-448*	7	mml-mir-448;bta-mir-448;hsa-mir-448;cfa-mir-448;mmu-mir-448;rno-mir-448;ptr-mir-448	ggcggggaggttgaacatcctgcatagtgctgccaggaaatccctattttatactaagagggggctggctggTTGCATATGTAGGATGTCCCAtctccctgcccacatcatc	112	X	+	92169279	92169390												3	8	4								-19.1141	-18.9889	-19.3774	0	3	3	3				3
101	111	PN(a)91-1	5p	128	TGGCAGTGTATTGTTAGCTGGT	22	ssc-miR-449 or ssc-miR-449a	4	mml-mir-449a;hsa-mir-449a;cfa-mir-449;bta-mir-449a	cctgtgtgtgatgggtTGGCAGTGTATTGTTAGCTGGTtgagtatatgagtagcatcagctaacatgcaactgctgtcttattgcatat	89	16	+	31984292	31984380							15	9	29	56	38		63	70			-17.2215	-18.0902	-16.8476	-16.011	-16.3322		-16.0116	-15.2481	4	3	7	7			27	16	35	90
102	112	PN(a)91-2	5p	128	TGGCAGTGTATTGTTAGCTGGT	22	ssc-miR-449 or ssc-miR-449a	4	bta-mir-449a;cfa-mir-449;hsa-mir-449a;mml-mir-449a	tgtgtgtgatgggtTGGCAGTGTATTGTTAGCTGGTtgagtatatgagtagcatcagctaacatgcaactgctgtcttattgcatataa	89	16	-	31831838	31831926							15	9	29	56	38		63	70			-17.2215	-18.0902	-16.8476	-16.011	-16.3322		-16.0116	-15.2481	4	3	7	7			27	16	35	90
103	113	PN(a)92-1	5p	129	AGGCAGTGTATTGTTAGCTGGCT	23	ssc-miR-449b	4	bta-mir-449b;hsa-mir-449b;mml-mir-449b;ptr-mir-449b	agacctgaatcaggtAGGCAGTGTATTGTTAGCTGGCTgctttggatcagttcagcagccacgactaccctgccacttgcttctggataaattcttc	97	16	+	31984172	31984268							14	5	15	38	36	5	25				-17.321	-18.9382	-17.7987	-16.5704	-16.4102	-18.3772	-17.345		4	3	7	15			36	15	18	68
104	114	PN(a)92-2	5p	129	AGGCAGTGTATTGTTAGCTGGCT	23	ssc-miR-449b	4	bta-mir-449b;mml-mir-449b;hsa-mir-449b;ptr-mir-449b	acctgaatcaggtAGGCAGTGTATTGTTAGCTGGCTgctttggatcagttcagcagccacgactaccctgccacttgcttctggataaattcttctt	97	16	-	31831950	31832046							14	5	15	38	36	5	25				-17.321	-18.9382	-17.7987	-16.5704	-16.4102	-18.3772	-17.345		4	3	7	15			36	15	18	68
105	115	PN(a)93	5p	130	TTTTGCGATGTGTTCCTAATAC	22	ssc-miR-450	1	bta-mir-450	aagagaggcactaaactatTTTTGCGATGTGTTCCTAATACgtaatctaagtgtATTGGGAACATTTTGCATtcgtagttttgtgtcaata	91	X	-	108480829	108480919							13	3	12	14	7	4	16	3			-17.4279	-19.6751	-18.1206	-18.011	-18.7728	-18.6991	-17.9889	-19.7924	4	4	8	7			42	6	39	38
105	115	PN(a)93	3p	131	ATTGGGAACATTTTGCAT	18	ssc-miR-450*	1	bta-mir-450	aagagaggcactaaactatTTTTGCGATGTGTTCCTAATACgtaatctaagtgtATTGGGAACATTTTGCATtcgtagttttgtgtcaata	91	X	-	108480829	108480919								7										-18.4528							1	0	1	1				7
106	116	PN(a)94	5p	132	TTTTGCAATATGTTCCTGAAT	21	ssc-miR-450b	4	cfa-mir-450b;hsa-mir-450b;mml-mir-450b;ptr-mir-450b	aaaattatTTTTGCAATATGTTCCTGAATatgtaatataagtatATTGGGAACATTTTGCATCCATagttttgtatc	77	X	-	108480532	108480608							20	7	32	14	21		17	6			-16.8064	-18.4528	-16.7055	-18.011	-17.1878		-17.9014	-18.7924	4	3	7	7			37	18	44	20
106	116	PN(a)94	3p	133	ATTGGGAACATTTTGCATCCAT	22	ssc-miR-450b*	4	cfa-mir-450b;hsa-mir-450b;mml-mir-450b;ptr-mir-450b	aaaattatTTTTGCAATATGTTCCTGAATatgtaatataagtatATTGGGAACATTTTGCATCCATagttttgtatc	77	X	-	108480532	108480608							4		3								-19.1284		-20.1206						2	0	2	3			7	7	3
107	117	PN(a)95	5p	134	AAACCGTTACCATTACTGAGTTT	23	ssc-miR-451	5	bta-mir-451;ptr-mir-451;cfa-mir-451;mmu-mir-451;hsa-mir-451	ttgggggtggcgagcAAACCGTTACCATTACTGAGTTTagtaatggtaacggttctcttgctgcacccagaa	72	12	-	42820761	42820832					284	87	803	118	224	133	157	510	741		-10.0692	-9.84668	-11.4791	-14.3775	-13.8982	-14.7631	-14.2855	-11.7047	-12.4556		6	3	9	60	445	144	1167	360	332	232
108	118	PN(a)96	5p	135	AACTGTTTGCAGAGGAAACTGA	22	ssc-miR-452	5	mmu-mir-452;hsa-mir-452;ptr-mir-452;cfa-mir-452;bta-mir-452	ctaagcacttacAACTGTTTGCAGAGGAAACTGAgactttgtaactacatctcagtctcaactgcaaagaagtaagtgcttagcc	85	X	-	121481684	121481768						5	15		7		6	3	13			-13.9677	-17.2215		-18.8982		-18.9951	-19.1141	-18.2884		3	3	6	4	17	5	28		19	10
109	119	PN(a)97	5p	136	GTATGTGCCTTTGGACTACAT	21	ssc-miR-455	6	bta-mir-455;mmu-mir-455;hsa-mir-455;ptr-mir-455;rno-mir-455;cfa-mir-455	ttccctggcgtgaggGTATGTGCCTTTGGACTACATcgtggaagccagcaccatGCAGTCCATGGGCATATACACttgcctcaaggcctatgtcat	96	1	+	267848302	267848397							18		4	3	7	5	14				-16.9584		-19.7055	-20.2334	-18.7728	-18.3772	-18.1815		3	3	6	9			24	17	17	6
109	119	PN(a)97	3p	137	GCAGTCCATGGGCATATACAC	21	ssc-miR-455*	6	bta-mir-455;mmu-mir-455;hsa-mir-455;ptr-mir-455;rno-mir-455;cfa-mir-455	ttccctggcgtgaggGTATGTGCCTTTGGACTACATcgtggaagccagcaccatGCAGTCCATGGGCATATACACttgcctcaaggcctatgtcat	96	1	+	267848302	267848397							7		9	7	4	4	9				-18.321		-18.5356	-19.011	-19.5801	-18.6991	-18.819		3	3	6	11			23		22	14
110	120&121	PN(a)98	5p	138	TCCTGTACTGAGCTGCCCCGAG	22	ssc-miR-486	1	bta-mir-486	ggccagctcggacctctgacctccctgacgggTCCTGTACTGAGCTGCCCCGAGgccctcactgtgcccagctcgggccagctcagtacccggcgcgtcggggtgggagtcggccggaagcag	123	17	+	10558735	10558857	17	+	10710535	10710657			10	16	5	18	28	5	191	102			-17.8064	-17.2601	-19.3836	-17.6484	-16.7728	-18.3772	-14.4115	-14.705	4	4	8	47			24	770	5	45
111	122	PN(a)99-1	3p	139	CAACCTGGAGGACTCCATGCTGT	23	ssc-miR-490*	3	bta-mir-490;mmu-mir-490;cfa-mir-490	ggctggtttggaaagttcattgttcgacaccatggatccccaggtgggtcacgtttcaagatacacCAACCTGGAGGACTCCATGCTGTtgagctgttcacaagcagcggacacttct	118	18	+	10924543	10924660										5	3	3	9	3						-19.4964	-19.9951	-19.1141	-18.819	-19.7924	1	4	5	3			8			9
112	123	PN(a)99-2	3p	139	CAACCTGGAGGACTCCATGCTGT	23	ssc-miR-490*	3	cfa-mir-490;mmu-mir-490;bta-mir-490	ctggtttggaaagttcattgttcgacaccatggatccccaggtgggtcacgtttcaagatacacCAACCTGGAGGACTCCATGCTGTtgagctgttcacaagcagcggacacttctag	118	18	-	10994277	10994394										5	3	3	9	3						-19.4964	-19.9951	-19.1141	-18.819	-19.7924	1	4	5	3			8			9
113	124	PN(a)100	5p	140	AGTGGGGAACCCTTCCATGAGG	22	ssc-miR-491	5	cfa-mir-491;ptr-mir-491;bta-mir-491;hsa-mir-491;mmu-mir-491	attgacttagctgggtAGTGGGGAACCCTTCCATGAGGagtagaacactccttatgcaagattcccttctacctgactgggttgga	86	1	-	210973874	210973959												3										-19.1141			0	1	1	1
114	125	PN(a)101	5p	141	TTGTACATGGTAGGCTTTCATT	22	ssc-miR-493	5	cfa-mir-493;mmu-mir-493;rno-mir-493;hsa-mir-493;bta-mir-493	tggcccccagggccTTGTACATGGTAGGCTTTCATTcattcgtttgcacatgcggtgaaggtctactgtgtgccaggccctgtgccagg	89	7	-	133858661	133858749							18	19	29	18	17		14	4			-16.9584	-17.0122	-16.8476	-17.6484	-17.4926		-18.1815	-19.3774	4	3	7	8			33	49	52	21
115	126	PN(a)102	5p	142	CAGCAGCACACTGTGGTTTGT	21	ssc-miR-497	2	bta-mir-497;hsa-mir-497	cccaccccagtcctgctcccgcccCAGCAGCACACTGTGGTTTGTacggcactgtggccacgtccaaaccacactgtggtgttagagcgagggtgggggaggcatcgcggag	112	12	+	49575577	49575688													57										-16.156		0	1	1	9
116	127	PN(a)103	5p	143	TTAAGACTTGCAGTGATGTTT	21	ssc-miR-499	5	cfa-mir-499;rno-mir-499;bta-mir-499;ptr-mir-499;hsa-mir-499	ctctgtcccctgcaccctgggcgggcggccgTTAAGACTTGCAGTGATGTTTaactcctctccacgtgaacatcacagcaagtctgtgctgcttcccgtccccacgctgcctgggcagggtt	122	17	-	40405237	40405358					17	11	400	132	303	276	222	53	1112	227	-14.1315	-12.8302	-12.4845	-14.2157	-13.4624	-13.7098	-13.7857	-14.9712	-11.8699	-13.5508	6	4	10	51	50	25	920	351	662	545
117	128	PN(a)104	5p	144	AGACCCTGGTCTGCACTCTATC	22	ssc-miR-504	5	ptr-mir-504;cfa-mir-504;mml-mir-504;hsa-mir-504;mmu-mir-504	ggctgctgttgggAGACCCTGGTCTGCACTCTATCtgtatgcttactgaagggagcgcagggcagggtttcccacacagaggg	83	X	+	111416457	111416539					6		9		8	4	7	3	11		-15.634		-17.9584		-18.7055	-19.8184	-18.7728	-19.1141	-18.5295		4	3	7	11	22	3	30	8	16	8
118	129	PN(a)105	5p	145	GGGAGCCAGGAAGTATTGATGTT	23	ssc-miR-505	6	bta-mir-505;mmu-mir-505;hsa-mir-505;ptr-mir-505;cfa-mir-505;rno-mir-505	taaattgatgcactcagtggGGGAGCCAGGAAGTATTGATGTTtctgccaggttagCGTCAACACTTGCTGGTTTCCTctctggagcatc	90	X	+	112590803	112590892					7		27	7	11	18	9		9		-15.4116		-16.3735	-18.4528	-18.2461	-17.6484	-18.4102		-18.819		5	2	7	5	7		35	18	19	33
118	129	PN(a)105	3p	146	CGTCAACACTTGCTGGTTTCCT	22	ssc-miR-505*	6	bta-mir-505;mmu-mir-505;hsa-mir-505;ptr-mir-505;cfa-mir-505;rno-mir-505	taaattgatgcactcagtggGGGAGCCAGGAAGTATTGATGTTtctgccaggttagCGTCAACACTTGCTGGTTTCCTctctggagcatc	90	X	+	112590803	112590892											3		3								-19.9951		-20.4039		0	2	2	2
119	130	PN(a)106	5p	147	TCGGGGATCATCATGTCACGA	21	ssc-miR-542	5	cfa-mir-542;rno-mir-542;mmu-mir-542;hsa-mir-542;mml-mir-542	agacctcagacgtcTCGGGGATCATCATGTCACGAgagaccactgtgcactTGTGACAGATTGATAACTGAAAggtctgggagccgctcatcttcac	97	X	-	108481525	108481621										3			8							-20.2334			-18.9889		1	1	2	2						3
119	130	PN(a)106	3p	148	TGTGACAGATTGATAACTGAAA	22	ssc-miR-542*	5	cfa-mir-542;rno-mir-542;mmu-mir-542;hsa-mir-542;mml-mir-542	agacctcagacgtcTCGGGGATCATCATGTCACGAgagaccactgtgcactTGTGACAGATTGATAACTGAAAggtctgggagccgctcatcttcac	97	X	-	108481525	108481621					6		56	17	91	41	53	13	81	34	-15.634		-15.321	-17.1726	-15.1978	-16.4608	-15.8522	-16.9987	-15.649	-16.2899	5	4	9	15	6		148	52	202	124
120	131	PN(a)107	3p	149	GCGACCCACTCTTGGTTTCCA	21	ssc-miR-551a*	5	hsa-mir-551a;cfa-mir-551a;ptr-mir-551a;mml-mir-551a;bta-mir-551a	gggaccgcctggtgaccctggaaatccagagcgggtgaggcctgtctgactgtttctagGCGACCCACTCTTGGTTTCCAtggttgccctggaaac	96	6	-	43640507	43640602					3				3				3		-16.634				-20.1206				-20.4039		2	1	3	1	3				3
121	132	PN(a)108	3p	150	CACGCTCATGCACACACCCACA	22	ssc-miR-574*	3	hsa-mir-574;mmu-mir-574;cfa-mir-574	agggccctgcgtgggtgcgggcgtgtgagtgtgtgtgtgtgagtgtgtgtcgctccgggtcCACGCTCATGCACACACCCACAcgcccgcactccg	96	8	+	25753364	25753459					7		26	11	20	26	55	31	103	40	-15.4116		-16.4279	-17.8007	-17.3836	-17.1179	-15.7987	-15.7449	-15.3024	-16.0555	5	4	9	14	10		37	31	34	45
122	133	PN(a)109	5p	151	GGGGCTCCCCGGTGCTCGGAT	21	ssc-miR-615	5	mmu-mir-615;bta-mir-615;hsa-mir-615;mml-mir-615;ptr-mir-615	tcgggaggggcgggagGGGGCTCCCCGGTGCTCGGATctcgagggtgcttattgttcggtccgagcctgggtctccctctcccccccaccccct	94	5	-	17933484	17933577							3										-19.5434								1	0	1	1			3
123	134	PN(a)110	5p	152	ATGCTGACATATTTACTAGAGG	22	ssc-miR-628	3	mml-mir-628;ptr-mir-628;hsa-mir-628	gatagctgttgtgtcacttcctcATGCTGACATATTTACTAGAGGgtaaagttaacaaccttctagtaagagtggcagtcgaagggaagggctca	95	1	+	121208269	121208363					3		4								-16.634		-19.1284								2	0	2	2	3		4
124	135&136	PN(a)111	3p	153	CCGTCCTAAGGTTGTTGAGTT	21	ssc-miR-676*	1	cfa-mir-676	tcttcaatctcaggactcgcataattagcagaatgCCGTCCTAAGGTTGTTGAGTTc	57	X	-	55113047	55113103	X	-	55165150	55165206	5		13		6	9	10		11		-15.8971		-17.4279		-19.1206	-18.6484	-18.2582		-18.5295		4	2	6	2	5		13		9	9
125	137	PN(a)112	5p	154	AAGGAGCTTACAATCTAGCTG	21	ssc-miR-708	6	cfa-mir-708;rno-mir-708;ptr-mir-708;hsa-mir-708;mmu-mir-708;bta-mir-708	tgtgtgtgatgtggtaactgccctcAAGGAGCTTACAATCTAGCTGggggtgaatgacttgcacatgaacgcaactagactgtgagcttctagagggcagggaccttac	109	9	-	13711338	13711446										3										-20.2334					1	0	1	12	97		62	12	29	41
126	138&139	PN(a)113	5p	155	TGCGGGGCTAGGGCTAACAGCA	22	ssc-miR-744	4	bta-mir-744;mmu-mir-744;hsa-mir-744;ptr-mir-744	gggttgggcagggTGCGGGGCTAGGGCTAACAGCAgtcttactgaaggtttcctggaaaccacgcacatgctgttgccactaacctcaaccttactcggt	100	7	+	108483603	108483702	12	+	53485946	53486045	11		26	26	29	48	28		51	70	-14.7595		-16.4279	-16.5597	-16.8476	-16.2334	-16.7728		-16.3165	-15.2481	5	3	8	16	11		75	47	96	133
127	140	PN(a)114	3p	156	CGGCTCTGGGTCTGTGGGGAG	21	ssc-miR-760*	5	ptr-mir-760;hsa-mir-760;rno-mir-760;mmu-mir-760;bta-mir-760	gaggatgctgcggcgcggggcgcgtcgcccccctcagtccaccagagcccggatgcctcagaaattCGGCTCTGGGTCTGTGGGGAGcgaaatgcaacccaaaccccattttaccga	117	4	-	127718030	127718146								9		4		3	3	5				-18.0902		-19.8184		-19.1141	-20.4039	-19.0555	2	3	5	3	5		14	15	6	12
128	141	PN(a)115	3p	157	CTGGGATCTCTGGGGTCTTGGTT	23	ssc-miR-769*	1	bta-mir-769	acttggcgccaattcctgcgctctgacctgagacctctgggttctgagctgtgatgttgcttccaagCTGGGATCTCTGGGGTCTTGGTTcagggtcggggcctctgggttctgagca	118	6	-	36259082	36259199							9			7		5	9	10			-17.9584			-19.011		-18.3772	-18.819	-18.0555	2	3	5	3			13			12
129	142	PN(a)116	3p	158	CTGCCCTGGCCCGAGGGACCGA	22	ssc-miR-874*	5	rno-mir-874;hsa-mir-874;mmu-mir-874;mml-mir-874;ptr-mir-874	tagccctgcggccccacgcaccagggtaagagagactctcgcttcCTGCCCTGGCCCGAGGGACCGActggctgggcc	78	2	-	126729109	126729186							7		3	3			6	6			-18.321		-20.1206	-20.2334			-19.4039	-18.7924	3	2	5	5			7		15	10
130	143	PN(a)117	3p	159	AGGCAGCGGGGTGTAGTGGAT	21	ssc-miR-885*	4	ptr-mir-885;cfa-mir-885;bta-mir-885;hsa-mir-885	cgcgctctctccattacactaccctgcctcttctccacgagAGGCAGCGGGGTGTAGTGGATagagcacgggtt	74	13	-	55826398	55826471					4		6	4	5	13	9	7	51		-16.219		-18.5434	-19.2601	-19.3836	-18.1179	-18.4102	-17.8917	-16.3165		5	3	8	8	4		6	4	5	21
131	144	PN(a)118	3p	160	ATAAAGCTAGATAACCGAAAGT	22	ssc-miR-9-3* or ssc-miR-9-1*	6	hsa-mir-9-3;mmu-mir-9-3;rno-mir-9-3;mml-mir-9-3;mdo-mir-9-1;cfa-mir-9-3	gggaggcccgtttctcTCTTTGGTTATCTAGCTGTATGAgtgccacagagccgtcATAAAGCTAGATAACCGAAAGTagaaatgactctc	90	7	+	60349125	60349214					72	14	94	21	43	53	79	87	68		-12.0491	-12.4823	-14.5738	-16.8678	-16.2793	-16.0904	-15.2763	-14.2562	-15.9014		6	3	9	35	177	26	256	158	103	112
132	145	PN(a)119-1	5p	161	AGGTTGGGATCGGTTGCAATGCT	23	ssc-miR-92 or ssc-miR-92a-1	5	rno-mir-92a-1;mmu-mir-92a-1;hsa-mir-92a-1;mdo-mir-92;cfa-mir-92a-1	cctttctacacAGGTTGGGATCGGTTGCAATGCTgtgtttctgtatggTATTGCACTTGTCCCGGCCTGTtgagtttg	78	11	+	60973159	60973236					6		13		4	7	8		8		-15.634		-17.4279		-19.7055	-19.011	-18.5801		-18.9889		4	2	6	1	6		13		4	7
132	145	PN(a)119-1	3p	162	TATTGCACTTGTCCCGGCCTGT	22	ssc-miR-92* or ssc-miR-92a-1*	5	rno-mir-92a-1;mmu-mir-92a-1;hsa-mir-92a-1;mdo-mir-92;cfa-mir-92a-1	cctttctacacAGGTTGGGATCGGTTGCAATGCTgtgtttctgtatggTATTGCACTTGTCCCGGCCTGTtgagtttg	78	11	+	60973159	60973236					155	11	729	332	668	1457	466	38	3582	1155	-10.9429	-12.8302	-11.6186	-12.8851	-12.3218	-11.3096	-12.7159	-15.4512	-10.1823	-11.2037	6	4	10	103	254	17	1109	1170	957	1977
133	146&147	PN(a)119-2	3p	162	TATTGCACTTGTCCCGGCCTGT	22	ssc-miR-92a-2* or ssc-miR-92-2* or ssc-miR-92*	4	cfa-mir-92a-2;bta-mir-92;hsa-mir-92a-2;lca-mir-92-2	catccgtgggtggggatttgttgcattacttgtggtgtgtataaagTATTGCACTTGTCCCGGCCTGTggaagaa	75	X	-	108178487	108178561	X	-	108212409	108212483	155	11	729	332	668	1457	466	38	3582	1155	-10.9429	-12.8302	-11.6186	-12.8851	-12.3218	-11.3096	-12.7159	-15.4512	-10.1823	-11.2037	6	4	10	99	254	17	1109	1167	953	1973
134	148	PN(a)120	5p	163	AGGGACGGGACGCGGTGCAGTGT	23	ssc-miR-92b	6	cfa-mir-92b;mmu-mir-92b;rno-mir-92b;hsa-mir-92b;bta-mir-92b;mml-mir-92b	gggccccgggcgggcgggAGGGACGGGACGCGGTGCAGTGTtgttctttcccctgccaaTATTGCACTCGTCCCGGCCTCCggcccccccggcccc	96	4	-	98703318	98703413					3		5			3	5	5	7		-16.634		-18.8064			-20.2334	-19.2582	-18.3772	-19.1815		3	3	6	6	3		12			3
134	148	PN(a)120	3p	164	TATTGCACTCGTCCCGGCCTCC	22	ssc-miR-92b*	6	cfa-mir-92b;mmu-mir-92b;rno-mir-92b;hsa-mir-92b;bta-mir-92b;mml-mir-92b	gggccccgggcgggcgggAGGGACGGGACGCGGTGCAGTGTtgttctttcccctgccaaTATTGCACTCGTCCCGGCCTCCggcccccccggcccc	96	4	-	98703318	98703413					11		19	23	12	34	13		87	42	-14.7595		-16.8804	-16.7365	-18.1206	-16.7309	-17.8797		-15.5459	-15.9851	5	3	8	16	16		49	110	26	91
135	149&150	PN(a)121	3p	165	CAGTTACCGCTTCCGCTACCG	21	ssc-miR-935*	2	hsa-mir-935;ptr-mir-935	cggcgggggcgcaggcggcagtggcgggagcggcccctcggccatcctccgtctgccCAGTTACCGCTTCCGCTACCGccgccgctcccgc	91	6	+	40293229	40293319	6	+	40351574	40351664									3										-20.4039		0	1	1	1
136	151	PN(a)122	5p	166	TTTGGCACTAGCACATTTTTGCT	23	ssc-miR-96	6	sla-mir-96;hsa-mir-96;cfa-mir-96;mmu-mir-96;bta-mir-96;rno-mir-96	cacgaccacctgctgggccgatTTTGGCACTAGCACATTTTTGCTtgtgtctctccgctctgagcaattatgtgcagtgccaatatgggaaagcaggatgctgca	105	18	-	17171978	17172082														5										-19.0555	0	1	1	1
137	152	PN(a)123	5p	167	TGAGGTAGTAAGTTGTATTGTT	22	ssc-miR-98	6	cfa-mir-98;age-mir-98;rno-mir-98;mmu-mir-98;hsa-mir-98;bta-mir-98	ggattctgctcatgccggggTGAGGTAGTAAGTTGTATTGTTgtggggtagggattttaggccccaattagaagataactatacaacttactactttccctggggtgtagcatgttcac	119	X	-	45719477	45719595					15	6	730	94	717	605	524	53	486	372	-14.3121	-13.7047	-11.6166	-14.7055	-12.2197	-12.5776	-12.5467	-14.9712	-13.0641	-12.8382	6	4	10	50	73	45	1637	664	1670	1500
138	153	PN(a)124	5p	168	AACCCGTAGATCCGATCTTGTG	22	ssc-miR-99a-1 or ssc-miR-99a	5	hsa-mir-99a;rno-mir-99a;ppy-mir-99a;mmu-mir-99a;cfa-mir-99a-1	gcccattggcataAACCCGTAGATCCGATCTTGTGgtgaagtggaccgcaCAAGCTCGCTTCTATGGGTCTGTgtcagtgt	81	13	+	130664293	130664373					249	19	791	189	758	805	1186	199	1017		-10.259	-12.0417	-11.5008	-13.6979	-12.1395	-12.1655	-11.3682	-13.0625	-11.9988		6	3	9	111	728	57	2067	999	2169	2167
138	153	PN(a)124	3p	169	CAAGCTCGCTTCTATGGGTCTGT	23	ssc-miR-99a-1* or ssc-miR-99a*	5	hsa-mir-99a;rno-mir-99a;ppy-mir-99a;mmu-mir-99a;cfa-mir-99a-1	gcccattggcataAACCCGTAGATCCGATCTTGTGgtgaagtggaccgcaCAAGCTCGCTTCTATGGGTCTGTgtcagtgt	81	13	+	130664293	130664373							7		9	7	14	8	28	10			-18.321		-18.5356	-19.011	-17.7728	-17.6991	-17.1815	-18.0555	3	4	7	5			12	3	9	7
139	154	PN(a)125	5p	170	AACCCGTAGATCCGAACTTGTG	22	ssc-miR-99a-2 or ssc-miR-100	6	cfa-mir-99a-2;mdo-mir-100;mmu-mir-100;rno-mir-100;bta-mir-100;oan-mir-100	cctgttgccacaAACCCGTAGATCCGAACTTGTGctgatagtgcacacaagcttgtgtctataggtatgtgtctgtgggcg	81	9	-	47702717	47702797					78	6	129	177	163	165	190	121	372	3	-11.9336	-13.7047	-14.1171	-13.7925	-14.3568	-14.452	-14.0103	-13.7802	-13.4497	-19.7924	6	4	10	85	604	56	1677	1615	1707	1850
[truncated: 7 more columns]
