# Supplementary material for: MicroRNAome of Porcine Pre- and Postnatal Development
Source: PLoS One. 2010 Jul 12;5(7):e11541. doi: 10.1371/journal.pone.0011541 (PMC2902522; doi:10.1371/journal.pone.0011541)
Supplement: Table S10 — Profile of novle miRNAs originating from pre-miRNAs (PN(b) type) that can not be mapped to pig genome or EST. (0.16 MB XLS) [file pone.0011541.s017.xls]

## Sheet: Sheet1
Supplementary Table S10. Profile of novle miRNAs originating from pre-miRNAs (PN(b) type) that can not be mapped to pig genome or EST
(1). In "Relative abundance (logarithmic transformed)" column, for comparisons of the various libraries, the counts of the most abundant isomiRs of each library is normalized against total counts of the mappable sequences of this library and transformed into log2 values. In this way, the sequence counts are converted into relative abundance of miRNAs in a library and the comparisons of the relati…
Pre-miRNA ID	Cluster No.	Pre-miRNA name	Pre-miRNA arm	Unique miRNA ID	Most abundant sequence	Length of miRNA (nt)	No.of conserved pre-miRNAs	Conserved pre-miRNAs in mammalian cluster	Pre-miRNA sequence	Length of pre-miRNA (nt)	Most abundant sequence																				Most abundant sequence in libraries expressed			All isomiRs											All isomiRs in libraries expressed
											Counts										Relative abundance (logarithmic transformed)										Six prenatal libraries	Four postnatal libraries	Total ten libraries	Number	Counts										Six prenatal libraries	Four postnatal libraries	Total ten libraries
											E30d	E45d	E60d	E75d	E90d	E105d	Birth	30d	120d	180d	E30d	E45d	E60d	E75d	E90d	E105d	Birth	30d	120d	180d					E30d	E45d	E60d	E75d	E90d	E105d	Birth	30d	120d	180d
1	1	PN(b)1	3p	1	CTATACGACCTGCTGCCTTTCT	22	1	oan-let-7d	gaagaaactatgggctcctaggaAGAGGTAGTAGGTTGCATAGTTttagggcagtgattttgctcataaggtgttaactatacaacctgctgcctttcttagggctttattattac	116			5	4	6	4	4	10	17	6			-18.8064	-19.2601	-19.1206	-19.8184	-19.5801	-17.3772	-17.9014	-18.7924	4	4	8	2			5	4	6	4	4	10	23	6	4	4	8
2	2	PN(b)2	5p	2	TGAGGTAGTAGATTGAATAGTT	22	1	oan-let-7e	ggctcccaccacagtcctgtccttgaggcTGAGGTAGTAGATTGAATAGTTgtggggtcacggcctccctgtgtgctaactatacaatctactgtctttcctgaggcgacagtcagttcgcc	122		10	58		93	65	70		33	10		-12.9677	-15.2704		-15.1664	-15.796	-15.4508		-16.9445	-18.0555	4	3	7	60	1500	1608	104096	7572	132738	130094	90659	12435	148984	64548	6	4	10
2	2	PN(b)2	3p	3	CTATACAATCTACTGTCTTTCT	22	1	oan-let-7e	ggctcccaccacagtcctgtccttgaggcTGAGGTAGTAGATTGAATAGTTgtggggtcacggcctccctgtgtgctaactatacaatctactgtctttcctgaggcgacagtcagttcgcc	122								5	5									-18.3772	-19.667		0	2	2	2								8	5		0	2	2
3	3	PN(b)3	3p	4	CTATACAATCTATTGCCTTCCT	22	11	cfa-let-7a-1;cfa-let-7a-1;hsa-let-7a-3;hsa-let-7a-3;mdo-let-7a-3;mmu-let-7c-2;mmu-let-7c-2;oan-let-7f-1;oan-let-7f-2;ptr-let-7a-3;ptr-let-7a-3	tttgctaaggatggattgctctggcagagTGAGGTAGTAGATTGTATAGTTtttagggtagtaattttatccttttccggagataactatacaatctattgccttccctgaggagcagaatttctacggtggtttctatccgggtttga	149									3										-20.4039		0	1	1	1									3		0	1	1
4	4	PN(b)4-1	5p	5	ACATACTTCTTTATGTACCCAT	22	1	rno-mir-1	tgcctactcagagcACATACTTCTTTATGTACCCATatgaacatagaatgctaTGGAATGTAAAGAAGTGTGTATtttgggtaggta	87								7	5									-17.8917	-19.667		0	2	2	4								18	8		0	2	2
4	4	PN(b)4-1	3p	6	TGGAATGTAAAGAAGTGTGTAT	22	1	rno-mir-1	tgcctactcagagcACATACTTCTTTATGTACCCATatgaacatagaatgctaTGGAATGTAAAGAAGTGTGTATtttgggtaggta	87	14	82	161	8	667	515	2085	2126	1531	522	-14.4116	-9.93207	-13.7975	-18.2601	-12.324	-12.8099	-10.5543	-9.64517	-11.4086	-12.3495	6	4	10	141	6183	5734	154498	24272	533748	652449	1381762	1242316	1687720	1369675	6	4	10
5	5	PN(b)4-2	5p	5	ACATACTTCTTTATGTACCCAT	22	2	mdo-mir-1;oan-mir-1a	gggatgtacacctgctcagagtACATACTTCTTTATGTACCCATatgaacataaaaagctaTGGAATGTAAAGAAGTATGTATttttggcaggcgccgaccc	102								7	5									-17.8917	-19.667		0	2	2	4								18	8		0	2	2
6	6	PN(b)5	3p	7	TACAGTACTGTGATAGCTGA	20	1	mmu-mir-101b	atctgagactgaactgccctttttcggttatcatggtaccgatgctgtagctctgaaaggTACAGTACTGTGATAGCTGAagaatggcggtgccatc	97									51	12									-16.3165	-17.7924	0	2	2	39	439	108	2249	1887	3318	3141	2116	4142	12821	1953	6	4	10
7	7	PN(b)6	5p	8	TAAAGTGCTGACAGTGCAGATA	22	6	bta-mir-106b;cfa-mir-106b;hsa-mir-106b;lla-mir-106b;mml-mir-106b;mmu-mir-106b	cctgccggggcTAAAGTGCTGACAGTGCAGATAgtggtcctctccgtgctaCCGCACTGTGGGTACTTGCTGCtccagcagg	82	11		52	13	41	40	26	11	71	26	-14.7595		-15.4279	-17.5597	-16.348	-16.4964	-16.8797	-17.2397	-15.8391	-16.6769	5	4	9	12	17		113	33	97	90	55	20	217	72	5	4	9
7	7	PN(b)6	3p	9	CCGCACTGTGGGTACTTGCTGC	22	6	bta-mir-106b;cfa-mir-106b;hsa-mir-106b;lla-mir-106b;mml-mir-106b;mmu-mir-106b	cctgccggggcTAAAGTGCTGACAGTGCAGATAgtggtcctctccgtgctaCCGCACTGTGGGTACTTGCTGCtccagcagg	82	4		14	53	13	12	9	10	16	22	-16.219		-17.321	-15.5322	-18.0051	-18.2334	-18.4102	-17.3772	-17.9889	-16.9179	5	4	9	15	7		24	193	16	15	9	18	47	41	5	4	9
8	8	PN(b)7	3p	10	AGATTCGATTCTAGGGGAATAT	22	2	mdo-mir-10b;oan-mir-10b	cagaatgttattacgttgtctatataTACCCTGTAGAACCGAATTTGTgtggtatttacatagtcacAGATTCGATTCTAGGGGAATATatggtcgatgcaaaaacttcac	111									4										-19.9889		0	1	1	5			3		3			6	4		2	2	4
9	9	PN(b)8	3p	11	TAGGACACATGGTCTACTTCT	21	4	bta-mir-1197;hsa-mir-1197;mmu-mir-1197;ptr-mir-1197	gtgagctggaatcagccagcgttacctcaaggtatttgaagatgcggttgaccatggtgtgtacgctttatttatgacgTAGGACACATGGTCTACTTCTtctcaatatcacatctcgcc	120					4				5						-19.7055				-19.667		1	1	2	1					4				5		1	1	2
10	10	PN(b)9	3p	12	AACGCCATTATCACACTAAAT	21	1	oan-mir-122	aaccttggattgtttgctaccagagctgTGGAGTGTGACAATGGTGTTTGtgtccagtctatcaAACGCCATTATCACACTAAATagctactgtagggccatccgtctctt	111	5		12	6	8	3	4	5	6		-15.8971		-17.5434	-18.6751	-18.7055	-20.2334	-19.5801	-18.3772	-19.4039		5	3	8	11	5		25	41	11	3	4	8	15	6	5	4	9
11	11	PN(b)10	5p	13	GTGAGGACTCGGGAGGTGGAG	21	2	bta-mir-1224;mml-mir-1224	GTGAGGACTCGGGAGGTGGAGggtggcgctgccagggccagggcactgtctcagctcgcttctccccccacctcctctctcctcag	86			4				9	10	40				-19.1284				-18.4102	-17.3772	-16.667		1	3	4	5			9		3		18	16	84		2	3	5
12	12	PN(b)11	3p	14	CGTACCGTGAGTAATAATGCG	21	1	oan-mir-126	gaagcatcagtgacagctggcaactgccCATTATTACTTTTGGTACGCGctgtgacgcttcaaactCGTACCGTGAGTAATAATGCGtggctggcagcactggcagcgcc	110	6		45	50	72	63	48	18	36	8	-15.634		-15.6365	-15.6163	-15.5356	-15.8411	-15.9951	-16.5292	-16.819	-18.3774	5	4	9	25	6		133	202	272	220	202	64	226	80	5	4	9
13	13	PN(b)12	5p	15	ATGGATAAGGCATTGGCTT	19	1	hsa-mir-1261	tgctatggataaggctttggcttatggggatattgtggttgatctgttctatccagatgactgaaactttctccatagcagc	82					3										-20.1206						1	0	1	1					3						1	0	1
14	14	PN(b)13-1	5p	16	CTTGGCACCTAGTAAGCAC	19	2	hsa-mir-1271;ptr-mir-1271	cacccagatcagtgcttggcacctagcaagcactcagtaaatatttgttgagtgcctgctatgtgccaggcattgtgctgagggct	86				245		3								-13.3235		-20.2334					2	0	2	5	8		10	294	26	29	8	7	18	9	5	4	9
14	14	PN(b)13-1	3p	17	AGTGCCTGCTATGTGCCAGGCAA	23	2	hsa-mir-1271;ptr-mir-1271	cacccagatcagtgcttggcacctagcaagcactcagtaaatatttgttgagtgcctgctatgtgccaggcattgtgctgagggct	86	4		13		9	12	7	5	13		-16.219		-17.4279		-18.5356	-18.2334	-18.7728	-18.3772	-18.2884		4	3	7	1	4		13		9	12	7	5	13		4	3	7
15	15	PN(b)13-2	5p	16	CTTGGCACCTAGTAAGCAC	19	1	bta-mir-1271	cacccagatcagtgcttggcacctagtaagtactcagtatatacttgttgagtgcctgctatgtgccaggcattgtgctgagggct	86				245		3								-13.3235		-20.2334					2	0	2	5	8		10	294	26	29	8	7	18	9	5	4	9
15	15	PN(b)13-2	3p	17	AGTGCCTGCTATGTGCCAGGCAA	23	1	bta-mir-1271	cacccagatcagtgcttggcacctagtaagtactcagtatatacttgttgagtgcctgctatgtgccaggcattgtgctgagggct	86	4		13		9	12	7	5	13		-16.219		-17.4279		-18.5356	-18.2334	-18.7728	-18.3772	-18.2884		4	3	7	1	4		13		9	12	7	5	13		4	3	7
16	16	PN(b)13-3	5p	16	CTTGGCACCTAGTAAGCAC	19	1	cfa-mir-1271	CTTGGCACCTAGTAAGCACtcagtaaatacttgttgAGTGCCTGCTATGTGCCAGGCA	58				245		3								-13.3235		-20.2334					2	0	2	5	8		10	294	26	29	8	7	18	9	5	4	9
16	16	PN(b)13-3	3p	18	AGTGCCTGCTATGTGCCAGGCA	22	1	cfa-mir-1271	CTTGGCACCTAGTAAGCACtcagtaaatacttgttgAGTGCCTGCTATGTGCCAGGCA	58	4		13		9	12	7	5	13		-16.219		-17.4279		-18.5356	-18.2334	-18.7728	-18.3772	-18.2884		4	3	7	1	4		13		9	12	7	5	13		4	3	7
17	17	PN(b)14	3p	19	AAGCCCTTACCCCAAAAAGTAT	22	1	oan-mir-129	ggggagaggtgtctccgtctcccttggatCTTTTTGCGGTCTGGGCTTGCtgttcctctaatcagtagtcaggAAGCCCTTACCCCAAAAAGTATctgcgagagacctggtcggcagatgtggtcccc	128							5	19	4								-19.2582	-16.4512	-19.9889		0	3	3	3			11		4	9	22	51	41	4	3	4	7
18	18	PN(b)15	3p	20	TTCAAGTAATTCAGGAGTA	19	1	hsa-mir-1297	tgtttatctctagggttgatctattagaattacttatctgagccaaagtaattcaagtaattcaggtgtagtgaaac	77				3										-19.6751							1	0	1	1				3							1	0	1
19	19	PN(b)16	3p	21	ACTCGGCGTGGCGTCGGTCGTGG	23	3	bta-mir-1307;hsa-mir-1307;ptr-mir-1307	catcaagagtcggctgagtcactgccactgcctaccaatcTCGACCGGACCTCGACCGGCTcgtctatattgccaatcgACTCGGCGTGGCGTCGGTCGTGGtagataggcggtcatacagacgagttttcaagtgttgctctggtgac	149			33	10	49	38	43	5	32				-16.084	-17.9382	-16.0908	-16.5704	-16.1538	-18.3772	-16.9889		4	3	7	25	3		153	29	137	118	144	8	119	54	5	4	9
20	20	PN(b)17	5p	22	GCTCTTTTCACATTGTGCTACT	22	1	oan-mir-130a	gcccggtcctgtccttcgctcccggccggaGCTCTTTTCACATTGTGCTACTgtctgcgcccgtcactagcagtgcaatgtaataaggggcttcggcggggcagctgctaccatctccgggt	122								6										-18.1141			0	1	1	1								6			0	1	1
21	21	PN(b)18	5p	23	TGGGGTGGGAGGTTGGTGTGTG	22	1	oan-mir-1331	tgaTGGGGTGGGAGGTTGGTGTGTGtgcagtcggctacaggatgaccggacaagggaacggaaacagtttatgctgctaacgcggggccgctcgcagacagaaatcctgaccattccacg	120			7	5									-18.321	-18.9382							2	0	2	10	21		114	8		44		3			4	1	5
22	22	PN(b)19	3p	24	TTTGGTCCCCTTCAACCAGCT	21	6	hsa-mir-133b;mml-mir-133b;mmu-mir-133b;oan-mir-133a;oan-mir-133b;ptr-mir-133b	cctcagaagaaagatgccccctgctctggctggtcaaacggaaccaagtccgtcttcctgagaggTTTGGTCCCCTTCAACCAGCTacagcagggctggcaatgcccagtccttggaga	119			11	4	7	16	31		20	23			-17.6689	-19.2601	-18.8982	-17.8184	-16.6259		-17.667	-16.8538	4	3	7	11			22	15	64	105	139	4	139	124	4	4	8
23	23	PN(b)20	5p	25	TGGAGTGTGACAATTGTG	18	1	oan-mir-1352	ccggtgacgttggacacattggagtgtgacatttgtgatctgaattttctaaagctacagtaaggagtgtcactgttctgctctcttttattgcctcagataatttttctagaaagcatttctctatccctcgcaag	137				122						4				-14.3294						-19.3774	1	1	2	7				183						4	1	1	2
24	24	PN(b)21-1	3p	26	TTATTGCTTAAGAATACGCGTAG	23	1	oan-mir-137a	gcttcgtctttctgactctcttcggtgacgggtattcttgggtggataatacggattacgttgTTATTGCTTAAGAATACGCGTAGtcgaggagagtatctgcggcaggc	110			7		4					6			-18.321		-19.7055					-18.7924	2	1	3	3			13		8	3				11	3	1	4
25	25	PN(b)21-2	3p	26	TTATTGCTTAAGAATACGCGTAG	23	1	oan-mir-137b	ccagcccctttcgatgacgggtattcttgggtacataatacggatggcgctgttattgcttgagaatacgcgtagtcgagggagaggcaccgacgtctgg	100			7		4					6			-18.321		-19.7055					-18.7924	2	1	3	3			13		8	3				11	3	1	4
26	26	PN(b)22-1	3p	27	GCTATTTCACGACACCAGGGT	21	1	cfa-mir-138b	agctggtgttgtgaatcatgccgacgagcagcgcatcctcttacccgGCTATTTCACGACACCAGGGTt	69							5		3								-19.2582		-20.4039		0	2	2	2						3	5		3		1	2	3
27	27	PN(b)22-2	3p	27	GCTATTTCACGACACCAGGGT	21	1	ptr-mir-138	gttgctgcAGCTGGTGTTGTGAATCAGGCCGacgagcagcgcatcctcttacccgGCTATTTCACGACACCAGGGTtgcatca	83							5		3								-19.2582		-20.4039		0	2	2	2						3	5		3		1	2	3
28	28	PN(b)22-3	3p	27	GCTATTTCACGACACCAGGGT	21	1	mdo-mir-138	gttgctgcAGCTGGTGTTGTGAATCAGGCCGacaagcagctcatcctattacccggctatttcactacaccagggttgcatca	83							5		3								-19.2582		-20.4039		0	2	2	2						3	5		3		1	2	3
29	29	PN(b)23	3p	28	TGGAGTGTGACAAGGAA	17	1	oan-mir-1380	tgatgcagtgatcaccaccttgtcacatcccttctgtctgcacctgtggggaaaatcttaaggtttagtcaggtggggtgtgacaaggaagtcgaaagaatca	103				10										-17.9382							1	0	1	1				10							1	0	1
30	30	PN(b)24	3p	29	TAACACTGTCTGGTAAAGATGG	22	10	bta-mir-141;cfa-mir-141;ggo-mir-141;hsa-mir-141;mdo-mir-141;mml-mir-141;mmu-mir-141;ppa-mir-141;ppy-mir-141;rno-mir-141	cggccggccctgggtccatcttccagtacagtgttggatggtctaattgtgaagctccTAACACTGTCTGGTAAAGATGGctcccgggtgggttc	95									4										-19.9889		0	1	1	6				29	3	6			14	6	3	2	5
31	31	PN(b)25	3p	30	ATTCCTGGAAATACTGTTCTT	21	1	oan-mir-145	cccccaccgtgtctcagGTCCAGTTTTCCCAGGAATacataggtgctgagatggggATTCCTGGAAATACTGTTCTTgaggtcatggcttggcagcgg	98	5		14		14	12	19	12	22		-15.8971		-17.321		-17.8982	-18.2334	-17.3322	-17.1141	-17.5295		4	3	7	9	5		22		23	15	36	27	54	18	4	4	8
32	32	PN(b)26	5p	31	TCTCCCAACCCTTGTACCAGTG	22	6	bta-mir-150;hsa-mir-150;mmu-mir-150;oan-mir-150;ptr-mir-150;rno-mir-150	cctctctcctcacggccctgTCTCCCAACCCTTGTACCAGTGtgtgtctcagaccctggtacaggtacggggaggcagggacctgggggatcccagcagc	100									12	5									-18.4039	-19.0555	0	2	2	4				3					22	5	1	2	3
33	33	PN(b)27-1	5p	32	TCGAGGAGCTCACAGTCTAGT	21	2	bta-mir-151;ptr-mir-151	tttcctgcccTCGAGGAGCTCACAGTCTAGTatgtctcatcccctaCTAGACTGAAGCTCCTTGAGGacagggatggtcatactcacct	89	3		11	8	25	30	15	7	82	41	-16.634		-17.6689	-18.2601	-17.0617	-16.9115	-17.6732	-17.8917	-15.6313	-16.0198	5	4	9	10	3		30	20	46	43	37	7	150	65	5	4	9
33	33	PN(b)27-1	3p	33	CTAGACTGAAGCTCCTTGAGG	21	2	bta-mir-151;ptr-mir-151	tttcctgcccTCGAGGAGCTCACAGTCTAGTatgtctcatcccctaCTAGACTGAAGCTCCTTGAGGacagggatggtcatactcacct	89	7		29	393	20	16	25	55	234	80	-15.4116		-16.2704	-12.6417	-17.3836	-17.8184	-16.9363	-14.9177	-14.1185	-15.0555	5	4	9	55	48	4	130	960	120	130	165	275	845	337	6	4	10
34	34	PN(b)27-2	5p	32	TCGAGGAGCTCACAGTCTAGT	21	2	cfa-mir-151;rno-mir-151	agcgctttcctgcccTCGAGGAGCTCACAGTCTAGTatgtctcctccctactagactgaggctccttgaggacagggatcgtcatactcacctcccg	97	3		11	8	25	30	15	7	82	41	-16.634		-17.6689	-18.2601	-17.0617	-16.9115	-17.6732	-17.8917	-15.6313	-16.0198	5	4	9	10	3		30	20	46	43	37	7	150	65	5	4	9
34	34	PN(b)27-2	3p	33	CTAGACTGAAGCTCCTTGAGG	21	2	cfa-mir-151;rno-mir-151	agcgctttcctgcccTCGAGGAGCTCACAGTCTAGTatgtctcctccctactagactgaggctccttgaggacagggatcgtcatactcacctcccg	97	7		29	393	20	16	25	55	234	80	-15.4116		-16.2704	-12.6417	-17.3836	-17.8184	-16.9363	-14.9177	-14.1185	-15.0555	5	4	9	7	19		86	655	70	72	89	161	482	217	5	4	9
35	35	PN(b)28	3p	34	CGAATCATTATTTGCTGCTCTA	22	2	oan-mir-15b;oan-mir-15c	aatcctgcatgtggaggccttggactgctaTAGCAGCACATCATGGTTTgcatggtatagccaagatgcgaatcattatttgctgctttagaaatttaaggaaaagaaacctttcaagacatggcttatt	130						3	3		5							-20.2334	-19.9951		-19.667		1	2	3	1						3	3		5		1	2	3
36	36	PN(b)29	5p	35	TAGCAGCACGTAAATACTGGA	21	1	oan-mir-16c	gcccggctcgatgtgtcggccgtgcccTAGCAGCACGTAAATACTGGAgtttggggatgcctcgttgctctccagtattgcattgctgcttgagcgaggccggaccctccgcgccgccgc	120				8										-18.2601							1	0	1	13				83					20	8	1	2	3
37	37	PN(b)30	3p	36	ACCATCGACCGTTGATTGTAC	21	1	oan-mir-181a	gaattctgcttcgaatggttgcttcagtgAACATTCAACGCTGTCGGTGAGTttggaattaaagtagaaACCATCGACCGTTGATTGTACcctgcggcaaccaccgtcctcctttcttcatgctttc	127					3	6	5		11						-20.1206	-19.2334	-19.2582		-18.5295		2	2	4	6			3	3	3	13	14	5	23	4	4	4	8
38	38	PN(b)31	3p	37	GCCTGTCTGAGCGTCGCT	18	1	hsa-mir-1826	attgatcatcgacacttcgaacgcaattgcagcccgggttcctcccagggctttGCCTGTCTGAGCGTCGCTtgccgatcagtag	85	39	6	127	36	61	73	109	31	84	3	-12.9336	-13.7047	-14.1397	-16.0902	-15.7748	-15.6285	-14.8119	-15.7449	-15.5966	-19.7924	6	4	10	23	196	35	612	233	315	411	696	192	627	265	6	4	10
39	39	PN(b)32	3p	38	TCGTGTCTTGTGTTGCAGCCGG	22	1	rno-mir-187	gggctcacaggacacaatgcggatcctcaggctacaacacaggacccgggcgctgctctgaccccTCGTGTCTTGTGTTGCAGCCGGagggacgcaggtctgca	104									5	3									-19.667	-19.7924	0	2	2	1									5	3	0	2	2
40	40	PN(b)33	5p	39	CATCCCTTGCATGGTGGAGGGT	22	5	bta-mir-188;cfa-mir-188;mml-mir-188;ptr-mir-188;rno-mir-188	tgctccctctctcaCATCCCTTGCATGGTGGAGGGTgagctttctgaaaacccctcccacatgcagggtttgcaggatggtgagcc	86			5			3							-18.8064			-20.2334					2	0	2	3			21			17					2	0	2
41	41	PN(b)34-1	5p	40	CGGGGTTTTGAGGGCGAGATGA	22	3	bta-mir-193b;mmu-mir-193b;oan-mir-193	ggttgtgattccagagtCGGGGTTTTGAGGGCGAGATGAgtttgtgttttatccAACTGGCCCACAAAGTCCCGCTtttggtggtcactttgatc	95	7		12	4	7	13	30	5	37	14	-15.4116		-17.5434	-19.2601	-18.8982	-18.1179	-16.6732	-18.3772	-16.7794	-17.57	5	4	9	7	7		12	10	7	16	30	5	47	14	5	4	9
41	41	PN(b)34-1	3p	41	AACTGGCCCACAAAGTCCCGCT	22	3	bta-mir-193b;mmu-mir-193b;oan-mir-193	ggttgtgattccagagtCGGGGTTTTGAGGGCGAGATGAgtttgtgttttatccAACTGGCCCACAAAGTCCCGCTtttggtggtcactttgatc	95	3		32	14	38	28	80	18	45		-16.634		-16.1284	-17.4528	-16.4576	-17.011	-15.2582	-16.5292	-16.497		5	3	8	19	3		59	31	59	75	177	24	114	35	5	4	9
42	42	PN(b)34-2	5p	40	CGGGGTTTTGAGGGCGAGATGA	22	2	hsa-mir-193b;ptr-mir-193b	gtggtctcagaatCGGGGTTTTGAGGGCGAGATGAgtttatgttttatccaactggccctcaaagtcccgcttttggggtcat	83	7		12	4	7	13	30	5	37	14	-15.4116		-17.5434	-19.2601	-18.8982	-18.1179	-16.6732	-18.3772	-16.7794	-17.57	5	4	9	7	7		12	10	7	16	30	5	47	14	5	4	9
42	42	PN(b)34-2	3p	41	AACTGGCCCACAAAGTCCCGCT	22	2	hsa-mir-193b;ptr-mir-193b	gtggtctcagaatCGGGGTTTTGAGGGCGAGATGAgtttatgttttatccaactggccctcaaagtcccgcttttggggtcat	83	3		32	14	38	28	80	18	45		-16.634		-16.1284	-17.4528	-16.4576	-17.011	-15.2582	-16.5292	-16.497		5	3	8	7	3		49	31	52	61	150	24	83		5	3	8
43	43	PN(b)35	3p	42	AACTGGCCTACAAAGTCCCAGT	22	2	ptr-mir-193a;rno-mir-193	cgaggatgggagctgagggcTGGGTCTTTGCGGGCGAGATGAgggtgtcggatcAACTGGCCTACAAAGTCCCAGTtctcggccccc	87			3	3	24	14	62	30	68				-19.5434	-19.6751	-17.1206	-18.011	-15.6259	-15.7922	-15.9014		4	3	7	14			6	3	57	17	101	36	123	32	4	4	8
44	44	PN(b)36	5p	43	GGGGTTTTGAGGGCGAGATGA	21	1	cfa-mir-193b	cGGGGTTTTGAGGGCGAGATGAgtttatgtttgatccAACTGGCCCACAAAGTCCCGCt	59						3										-20.2334					1	0	1	5	7		12	10	7	16	30	5	40	14	5	4	9
44	44	PN(b)36	3p	44	AACTGGCCCACAAAGTCCCGC	21	1	cfa-mir-193b	cGGGGTTTTGAGGGCGAGATGAgtttatgtttgatccAACTGGCCCACAAAGTCCCGCt	59			7	10		3	22	3	4				-18.321	-17.9382		-20.2334	-17.1207	-19.1141	-19.9889		3	3	6	8	3		39	28	41	34	124	21	62	3	5	4	9
45	45	PN(b)37	3p	45	TGAGGTAGTAGTTTGAAC	18	1	mmu-mir-1961	gctagccatatctgaagttcaacacgccctcccctcttcctatacgtctatggaggatttacctccatataccttgagagatgaggtagtagttagaactttcatggagcaa	112				36										-16.0902							1	0	1	3				69							1	0	1
46	46	PN(b)38-1	3p	46	TGTGCAAATCCATGCAAAACTG	22	1	oan-mir-19a	ttggggtggtcttgtttttgtttgtttttttttttttttgtttgcagctctctgttagttttgcatagttgcactacaagaagaatgtagttgtgcaaatctatgcaaaactgacggtggcctgctatttcctacatcga	140			4		8	8	4		20	3			-19.1284		-18.7055	-18.8184	-19.5801		-17.667	-19.7924	3	3	6	3			9		14	11	4		49	10	3	3	6
47	47	PN(b)38-2	3p	46	TGTGCAAATCCATGCAAAACTG	22	1	oan-mir-19b	aagacagtactgcttacagtcagttttgcaggtttgcatcccagcgtatacaaattgcattgtgatggtgtttgctatctt	103			4		8	8	4		20	3			-19.1284		-18.7055	-18.8184	-19.5801		-17.667	-19.7924	3	3	6	3			9		14	11	4		49	10	3	3	6
48	48	PN(b)39	3p	47	TGGAATGTAAAGAAGTGTGTG	21	1	oan-mir-1b	acacacttcttcatatgcccatagggagctgcccgaactatggaatgttaagaagtgtgtgt	62			7	3	32	22	115	23	38	21			-18.321	-19.6751	-16.7055	-17.3589	-14.7346	-16.1755	-16.741	-16.9851	4	4	8	6			11	59	44	33	185	82	82	60	4	4	8
49	49	PN(b)40-1	3p	48	TAACACTGTCTGGTAACGATGTT	23	7	bta-mir-200a;hsa-mir-200a;mdo-mir-200a;mml-mir-200a;oan-mir-200a;ptr-mir-200a;rno-mir-200a	gcttggtgccaactgtggtcctccgtgggcatcttactagacagtgctggatttgggatctactcTAACACTGTCTGGTAACGATGTTcaaggaaggaccaatcctctacgagc	114	7		59	17	63	87	58	18	328	105	-15.4116		-15.2457	-17.1726	-15.7283	-15.3754	-15.7221	-16.5292	-13.6313	-14.6631	5	4	9	25	7		113	57	132	159	123	40	604	169	5	4	9
50	50	PN(b)40-2	3p	48	TAACACTGTCTGGTAACGATGTT	23	1	cfa-mir-200a	ctgggcctctgtgggcatcttaccggacagtgctggatttcttggcttgactcTAACACTGTCTGGTAACGATGTTcaaaggtgacccac	90	7		59	17	63	87	58	18	328	105	-15.4116		-15.2457	-17.1726	-15.7283	-15.3754	-15.7221	-16.5292	-13.6313	-14.6631	5	4	9	25	7		113	57	132	159	123	40	604	169	5	4	9
51	51	PN(b)41-1	5p	49	CATCTTACTGGGCAGCATTGGA	22	6	bta-mir-200b;hsa-mir-200b;mdo-mir-200b;mmu-mir-200b;oan-mir-200b;rno-mir-200b	tctggattcagggccgccactacCATCTTACTGGGCAGCATTGGAtgagttctgtgtttcTAATACTGCCTGGTAATGATGAtggccgcggcccatacgcaacaacaga	109			5		3	4	8		5				-18.8064		-20.1206	-19.8184	-18.5801		-19.667		3	2	5	4			16		3	4	15	5	16		3	3	6
51	51	PN(b)41-1	3p	50	TAATACTGCCTGGTAATGATGA	22	6	bta-mir-200b;hsa-mir-200b;mdo-mir-200b;mmu-mir-200b;oan-mir-200b;rno-mir-200b	tctggattcagggccgccactacCATCTTACTGGGCAGCATTGGAtgagttctgtgtttcTAATACTGCCTGGTAATGATGAtggccgcggcccatacgcaacaacaga	109			39	9	36	74	52	8	133	29			-15.843	-18.0902	-16.5356	-15.6089	-15.8797	-17.6991	-14.9336	-16.5194	4	4	8	20	3		106	23	102	173	169	15	319	73	5	4	9
52	52	PN(b)41-2	5p	49	CATCTTACTGGGCAGCATTGGA	22	1	cfa-mir-200b	gccatcgcCATCTTACTGGGCAGCATTGGAtggtgtcaggtctcTAATACTGCCTGGTAATGATGAcggcggggccctgc	80			5		3	4	8		5				-18.8064		-20.1206	-19.8184	-18.5801		-19.667		3	2	5	4			16		3	4	15	5	16		3	3	6
52	52	PN(b)41-2	3p	50	TAATACTGCCTGGTAATGATGA	22	1	cfa-mir-200b	gccatcgcCATCTTACTGGGCAGCATTGGAtggtgtcaggtctcTAATACTGCCTGGTAATGATGAcggcggggccctgc	80			39	9	36	74	52	8	133	29			-15.843	-18.0902	-16.5356	-15.6089	-15.8797	-17.6991	-14.9336	-16.5194	4	4	8	30	3		162	38	149	237	242	35	428	117	5	4	9
53	53	PN(b)42	3p	51	TAATACTGCCGGGTAATGATGGA	23	6	bta-mir-200c;cfa-mir-200c;ggo-mir-200c;hsa-mir-200c;mdo-mir-200c;mmu-mir-200c	ccctcgtcttacccagcagtgtttgggtgctggttgggagtctcTAATACTGCCGGGTAATGATGGAgg	69			39	8	32	88	95	12	352	183			-15.843	-18.2601	-16.7055	-15.3589	-15.0103	-17.1141	-13.5295	-13.8617	4	4	8	33			78	15	63	171	169	17	749	359	4	4	8
54	54	PN(b)43	3p	52	AGAGGTGTAGGCATGGGAAA	20	1	bta-mir-202	gccactcgctgttcctttTTCCTATGCATATACTTCTTTgagggtctggcctaaagaggtgtagggcatgggaaaatggggccccgaggttcccctgcg	99							4		114								-19.5801		-15.156		0	2	2	5							9		168		0	2	2
55	55	PN(b)44	3p	53	GTGAAATGTTTAGGACCACTAG	22	7	cfa-mir-203;hsa-mir-203;mdo-mir-203;mml-mir-203;mmu-mir-203;ptr-mir-203;rno-mir-203	gtgttggggactcgcgcgctgggtccagtggttcttaacagttcaacagttctgtagcgcaattGTGAAATGTTTAGGACCACTAGacccggcgggcgcggcgacagcga	110	9		57	21	106	115	192	40	100		-15.0491		-15.2955	-16.8678	-14.9776	-14.9729	-13.9951	-15.3772	-15.345		5	3	8	39	12		104	377	192	238	387	66	201		5	3	8
56	56	PN(b)45	3p	54	TGGAATGTAAGGAAGTGTGTG	21	6	hsa-mir-206;mdo-mir-206;mmu-mir-206;oan-mir-206;ptr-mir-206;rno-mir-206	aggaggccgccccggccaactgctctccgagacaacatgcttctttatatccccatatggattacgctgctaTGGAATGTAAGGAAGTGTGTGgtttcgggccagagccctcccggccgcct	122	64	46	2238	2826	8020	6424	16708	2063	6832	4410	-12.219	-10.7661	-10.0004	-9.79557	-8.73616	-9.16911	-7.55186	-9.68857	-9.25079	-9.27082	6	4	10	253	2829	2776	63662	30388	210477	149803	385550	121536	162339	105119	6	4	10
57	57	PN(b)46	3p	55	CAACAGCAGTCGATGGGCTGT	21	1	oan-mir-21	atctccacgactggaccatcctatcggaTAGCTTATCAGACTGATGTTGActgttagatctcctggCAACAGCAGTCGATGGGCTGTctgacattttggtatctgtcatccgat	114			7					4	19				-18.321					-18.6991	-17.741		1	2	3	4			7					7	29		1	2	3
58	58	PN(b)47	3p	56	CACAGTGGTCTCTGGGATTAT	21	1	rno-mir-216a	gttagctatgagttagtttaatctcagctggcaactgtgagatgtccctatcattcctCACAGTGGTCTCTGGGATTATgctaaacagagcaatttccttgacctc	106					4										-19.7055						1	0	1	1					4						1	0	1
59	59	PN(b)48	5p	57	ATACTGCATCAGGAACTGATTG	22	1	oan-mir-217	ccgagccgagtttttgatgtcgcagATACTGCATCAGGAACTGATTGgataataatcagtcaccatcagttcctaatgcattgccttcagcatctaaacaagcttccatg	110	3	3	30	11	29	59	88	51	83		-16.634	-14.7047	-16.2215	-17.8007	-16.8476	-15.9357	-15.1207	-15.0267	-15.6138		6	3	9	23	3	3	72	21	73	192	242	90	349	119	6	4	10
60	60	PN(b)49	5p	58	ATACTGCATCAGGAACTGA	19	2	mmu-mir-217;rno-mir-217	aaacatagtcattacagtttttgatgttgcagATACTGCATCAGGAACTGActggataagacttaatccccatcagttcctaatgcattgccttcagcatctaaacaa	108									4										-19.9889		0	1	1	10	3	3	52	21	56	148	170	65	259	53	6	4	10
61	61	PN(b)50	3p	59	AGAATTGTGGCTGGACATCTGT	22	1	oan-mir-219	ggcccaaccgagccagcggggccccgccgcTGATTGTCCAAACGCAATTCTTgtgcgagtttgcggccaaccgagaattgtgactggacatctgtggctgggctcccggcgcgacgcgggcc	122	39		3	12	28	165	297	1183	717	5	-12.9336		-19.5434	-17.6751	-16.8982	-14.452	-13.3658	-10.4909	-12.5031	-19.0555	5	4	9	4	39		3	19	28	170	321	1278	780	5	5	4	9
62	62	PN(b)51	3p	60	AAGCTGCCAGTTGAAGAACTGT	22	2	mdo-mir-22;oan-mir-22	cccgtgtgccggcccgggcctggctgagtcacagcAGTTCTTCAGTGGCAAGCTTTAcgtcctgtcccagctaAAGCTGCCAGTTGAAGAACTGTtgaactcagcccctgtctgccacgagg	122	15		64	15	77	68	138	560	895	4	-14.3121		-15.1284	-17.3532	-15.4388	-15.7309	-14.4716	-11.5698	-12.1831	-19.3774	5	4	9	42	15		67	18	92	77	163	690	1175	325	5	4	9
63	63	PN(b)52	5p	61	ACCTGGCATACAATGTAGATTT	22	2	oan-mir-221;rno-mir-221	tgaatatccaggtctggggcatgaACCTGGCATACAATGTAGATTTctgtgtttgttaggcaacAGCTACATTGTCTGCTGGGTTTcaggctacctggaagcatttctc	109		4	55	6	34	25	18	9	56			-14.2896	-15.347	-18.6751	-16.6181	-17.1745	-17.4102	-17.5292	-16.1815		5	3	8	14	3	4	106	21	49	45	31	22	89	20	6	4	10
64	64	PN(b)53	3p	62	AGCTACATCTGGCTACTGGGTCT	23	2	oan-mir-222a;rno-mir-222	agagagcctgtagttgcccctcaatcgctcagtagtcagtgtagatcctgtattctaatcagcAGCTACATCTGGCTACTGGGTCTctgagggtaccttctagcttctct	110	60	12	451	60	282	273	137	53	354		-12.3121	-12.7047	-12.3114	-15.3532	-13.566	-13.7256	-14.4821	-14.9712	-13.5213		6	3	9	92	237	32	1329	3715	805	759	374	148	1361	237	6	4	10
65	65	PN(b)54	3p	63	TGTCAGTTTGTCAAATACCC	20	10	bta-mir-223;cfa-mir-223;hsa-mir-223;mdo-mir-223;mml-mir-223;mmu-mir-223;oan-mir-223;ppy-mir-223;rno-mir-223;sla-mir-223	gcgaccacgtgaccacaccgcagtgccgcgctccgtgtatttgacaagctgagttggacactccgtgtggtttgagTGTCAGTTTGTCAAATACCCtaagtgaggcatgctcacccatgtttgc	124				4										-19.2601							1	0	1	5			3	27							2	0	2
66	66	PN(b)55	3p	64	GTCAGTTTGTCAAATACCCCA	21	9	bta-mir-223;cfa-mir-223;hsa-mir-223;mdo-mir-223;mml-mir-223;mmu-mir-223;ppy-mir-223;rno-mir-223;sla-mir-223	tctggcccagatccttcagtgccacactccgtgtatttgacaagctgagttggacactccgtgtcgtagagtGTCAGTTTGTCAAATACCCCAagtgaggcatttgcctag	111					3										-20.1206						1	0	1	2					3				4		1	1	2
67	67	PN(b)56-1	5p	65	AGGCGGAGACTTGGGCAATTGCT	23	5	bta-mir-25;cfa-mir-25;hsa-mir-25;mdo-mir-25;rno-mir-25	ggccagtgttgagAGGCGGAGACTTGGGCAATTGCTggacgctgccccgggCATTGCACTTGTCTCGGTCTGAcagtgccggcc	84	4		10		14	13	7		25		-16.219		-17.8064		-17.8982	-18.1179	-18.7728		-17.345		4	2	6	4	4		10		14	13	7		32	6	4	3	7
67	67	PN(b)56-1	3p	66	CATTGCACTTGTCTCGGTCTGA	22	5	bta-mir-25;cfa-mir-25;hsa-mir-25;mdo-mir-25;rno-mir-25	ggccagtgttgagAGGCGGAGACTTGGGCAATTGCTggacgctgccccgggCATTGCACTTGTCTCGGTCTGAcagtgccggcc	84	1428	133	2748	754	1677	2594	1297	318	1556	630	-7.7392	-9.23434	-9.70421	-11.7017	-10.9939	-10.4774	-11.2391	-12.3862	-11.3853	-12.0782	6	4	10	111	2322	239	3945	3221	2450	3686	1955	504	2518	932	6	4	10
68	68	PN(b)56-2	5p	65	AGGCGGAGACTTGGGCAATTGCT	23	1	ptr-mir-25	ggccagtgttgagAGGCGGAGACTTGGGCAATTGCTggacgctgccctgggCATTGCACTTGTCTCGGctgagacgcgcccgcc	84	4		10		14	13	7		25		-16.219		-17.8064		-17.8982	-18.1179	-18.7728		-17.345		4	2	6	4	4		10		14	13	7		32	6	4	3	7
68	68	PN(b)56-2	3p	67	CATTGCACTTGTCTCGG	17	1	ptr-mir-25	ggccagtgttgagAGGCGGAGACTTGGGCAATTGCTggacgctgccctgggCATTGCACTTGTCTCGGctgagacgcgcccgcc	84	12		45	1009	12	24	11	10	21	16	-14.634		-15.6365	-11.2814	-18.1206	-17.2334	-18.1207	-17.3772	-17.5966	-17.3774	5	4	9	26	12		50	1556	16	24	16	10	21	19	5	4	9
69	69	PN(b)57	5p	68	TTCAAGTAATTCAGGATAGGTT	22	6	bta-mir-26b;cfa-mir-26b;hsa-mir-26b;mmu-mir-26b;ptr-mir-26b;rno-mir-26b	tgcccgggacccagTTCAAGTAATTCAGGATAGGTTgtgtgctgtccagcctgttctccattacttggctcgggggccggtgccc	85	18	3	329	80	495	479	357	214	1392	665	-14.0491	-14.7047	-12.7664	-14.9382	-12.7543	-12.9145	-13.1003	-12.9576	-11.5459	-12.0002	6	4	10	75	26	3	475	401	784	732	627	503	2683	1170	6	4	10
70	70	PN(b)58	5p	69	AAGGAGCTCACAGTCTATTGA	21	1	rno-mir-28	ggtccctacccgcAAGGAGCTCACAGTCTATTGAgttccttttctgattctccCACTAGATTGTGAGCTCCTGGAgggcaggcact	86	6		12	3	16	16	28	10	29		-15.634		-17.5434	-19.6751	-17.7055	-17.8184	-16.7728	-17.3772	-17.1309		5	3	8	9	16		31	13	46	42	57	19	73	20	5	4	9
70	70	PN(b)58	3p	70	CACTAGATTGTGAGCTCCTGGA	22	1	rno-mir-28	ggtccctacccgcAAGGAGCTCACAGTCTATTGAgttccttttctgattctccCACTAGATTGTGAGCTCCTGGAgggcaggcact	86	4	3	49	943	47	36	36	40	123	54	-16.219	-14.7047	-15.5137	-11.379	-16.151	-16.6484	-16.4102	-15.3772	-15.0464	-15.6225	6	4	10	62	7	3	72	2779	60	52	62	66	228	95	6	4	10
71	71	PN(b)59	5p	71	TGGTTTACCGTCCCACATACAT	22	2	bta-mir-299;cfa-mir-299	aagaaaTGGTTTACCGTCCCACATACATtctgaatatgTATGTGGGACGGTAAACCGCTTctt	63			3				4		4	3			-19.5434				-19.5801		-19.9889	-19.7924	1	3	4	5			7		3		10	4	11	3	2	4	6
71	71	PN(b)59	3p	72	TATGTGGGACGGTAAACCGCTT	22	2	bta-mir-299;cfa-mir-299	aagaaaTGGTTTACCGTCCCACATACATtctgaatatgTATGTGGGACGGTAAACCGCTTctt	63			12	7	23	17	16		50	18			-17.5434	-18.4528	-17.182	-17.7309	-17.5801		-16.345	-17.2075	4	3	7	10	6		32	10	47	33	48	3	92	29	5	4	9
72	72	PN(b)60	3p	73	TATACAAGGACAAGCTC	17	1	cfa-mir-300	gctacttgaagagaggttatccttcgtgtgtttgtatgattgtaatgaatatgcaaggacaagctctctccgaggagc	78				16										-17.2601							1	0	1	3				19	4			3	4		2	2	4
73	73	PN(b)61	5p	74	GCTCTGACTTTATTGCACTACT	22	6	cfa-mir-301a;hsa-mir-301a;mmu-mir-301a;oan-mir-301;ptr-mir-301a;rno-mir-301a	tattatggtgtgttttacgctttctgctaacgaatGCTCTGACTTTATTGCACTACTgttctttacagctagCAGTGCAATAGTATTGTCAaagcatctgaaagcagaatacacagcagta	121	3	3	3			5					-16.634	-14.7047	-19.5434			-19.4964					4	0	4	2	3	3	3	3		5					5	0	5
73	73	PN(b)61	3p	75	CAGTGCAATAGTATTGTCA	19	6	cfa-mir-301a;hsa-mir-301a;mmu-mir-301a;oan-mir-301;ptr-mir-301a;rno-mir-301a	tattatggtgtgttttacgctttctgctaacgaatGCTCTGACTTTATTGCACTACTgttctttacagctagCAGTGCAATAGTATTGTCAaagcatctgaaagcagaatacacagcagta	121			3			3	4						-19.5434			-20.2334	-19.5801				2	1	3	2	3		6			3	4				3	1	4
74	74	PN(b)62	3p	76	CAGTGCAATAGTATTGTCAAAGCAT	25	2	mmu-mir-301b;rno-mir-301b	tttcctgctggctgcgggtgctctgactaggttgcactactgtgctgtgagaagcagtgcaatggtattgtcaaagcatctgggaccagcctcgaag	97	3		3								-16.634		-19.5434								2	0	2	1	3		3								2	0	2
75	75	PN(b)63	3p	77	CTTTCAGTCGGATGTTTGCAGC	22	3	mmu-mir-30a;oan-mir-30a;rno-mir-30a	gagtggatattggcactgacagtgagcgacTGTAAACATCCTCGACTGGAAGCtgtgaagcagcagatggggCTTTCAGTCGGATGTTTGCAGCtgcctactgccttagacttcaagaaatgttaatatagttgctt	137	20	3	90	34	54	81	75	27	46	15	-13.8971	-14.7047	-14.6365	-16.1726	-15.9507	-15.4785	-15.3513	-15.9442	-16.4653	-17.4705	6	4	10	24	41	3	234	259	197	212	208	86	150	57	6	4	10
76	76	PN(b)64	3p	78	CTGGGAGAAGGCTGTTTACTCT	22	1	oan-mir-30c	ctgttctaaagagccctgagtgacaggtacTGTAAACATCCTACACTCTCAGCTgtagatgtgagaaagCTGGGAGAAGGCTGTTTACTCTctctgccttggaaatcagccaaagagaacag	122	3		12		9	8	9	19	40	16	-16.634		-17.5434		-18.5356	-18.8184	-18.4102	-16.4512	-16.667	-17.3774	4	4	8	5	3		12		13	8	9	22	60	28	4	4	8
77	77	PN(b)65	3p	79	CAATTTAGTGTGTGTGATATT	21	1	bta-mir-32	ggaggtattgcacatgactaagttgcatgttgtcacggcctcagtgcaatttagtatgtgtgatattttc	70			3		4								-19.5434		-19.7055						2	0	2	1			3		4						2	0	2
78	78	PN(b)66	3p	80	AAAAGCTGGGTTGAGAGGGCGA	22	2	bta-mir-320;rno-mir-320	aaaaacgaaaaagaggccttctcttcccggttcttcccggagtcgggAAAAGCTGGGTTGAGAGGGCGAaaaaggaagaggg	82	506	45	824	368	1126	1298	1464	423	2894	10	-9.23599	-10.7978	-11.4419	-12.7365	-11.5686	-11.4763	-11.0644	-11.9746	-10.49	-18.0555	6	4	10	169	1724	144	2361	1824	3026	3327	3926	1044	6964	1202	6	4	10
79	79	PN(b)67	3p	81	CTGGCCCTCTCTGCCCTTCCGT	22	2	mmu-mir-328;rno-mir-328	ctgtctcggagcctggggcaggggggcaggaggggctcagggagaaagtatctacagcccCTGGCCCTCTCTGCCCTTCCGTcccctgtccccaagt	97						3	3		9	4						-20.2334	-19.9951		-18.819	-19.3774	1	3	4	1						3	3		9	4	1	3	4
80	80	PN(b)68-1	3p	82	AACACACCTGGTTAACC	17	1	bta-mir-329b	tggtacctgaagagaggttttctgggtttctgtttctttaatgaggatgaAACACACCTGGTTAACCtcttttccagtatcaa	83				37										-16.0507							1	0	1	6	5		16	63	13	6	7	3	11		5	3	8
81	81	PN(b)68-2	3p	82	AACACACCTGGTTAACC	17	1	bta-mir-329a	gtggtacttgaggagaggttttctaggtctctgtttctttcatgaggatgaAACACACCTGGTTAACCttttttccagtatca	83				37										-16.0507							1	0	1	5	5		16	53	13	6	7	3	11		5	3	8
82	82	PN(b)68-3	3p	82	AACACACCTGGTTAACC	17	1	cfa-mir-329b	ggtacctgaagagaggttttctgggtttctgtttctttaatgaggatgaAACACACCTGGTTAACCtcttttccagtatc	80				37										-16.0507							1	0	1	6	5		16	63	13	6	7	3	11		5	3	8
83	83	PN(b)69-1	3p	83	GCAAAGCACACGGCCTGCAGAGA	23	3	cfa-mir-330;mmu-mir-330;rno-mir-330	gaccctttggcgatctctgcctctctgggcctgtgtcttaggctcttcaagatccaacgagcaaagcacagggcctgcagagaggtagcgctctgctc	98	21		34	10	33	57	57	23	84		-13.8267		-16.0409	-17.9382	-16.6612	-15.9855	-15.7472	-16.1755	-15.5966		5	3	8	13	40		66	23	68	138	147	49	192	21	5	4	9
84	84	PN(b)69-2	3p	83	GCAAAGCACACGGCCTGCAGAGA	23	2	bta-mir-330;ptr-mir-330	cttcggcgatcactgcctctctgggcctgtgtcttaggctctgcaagatcaaccgaGCAAAGCACACGGCCTGCAGAGAggcagcgctcagctc	94	21		34	10	33	57	57	23	84		-13.8267		-16.0409	-17.9382	-16.6612	-15.9855	-15.7472	-16.1755	-15.5966		5	3	8	26	48		77	23	68	151	162	49	218	66	5	4	9
85	85	PN(b)70	3p	84	GCCCCTGGGCCTATCCTAGAA	21	1	rno-mir-331	gagtctggtcttgtttgggtttgttctaggtatggtcccagggatcccagatcaaaccagGCCCCTGGGCCTATCCTAGAAccaacctaaacccat	96			6		7	4	13	32	36				-18.5434		-18.8982	-19.8184	-17.8797	-15.6991	-16.819		3	3	6	8			12		7	4	25	103	78	41	3	4	7
86	86	PN(b)71	5p	85	AACAATATCCTGGTGCTGAGT	21	5	bta-mir-338;cfa-mir-338;mdo-mir-338;ptr-mir-338;rno-mir-338	gcacgggccgtcctccccAACAATATCCTGGTGCTGAGTgatgacacacgcaacTCCAGCATCAGTGATTTTGTTGAagagggcagctgcca	92						7	4									-19.011	-19.5801				1	1	2	1						7	4				1	1	2
86	86	PN(b)71	3p	86	TCCAGCATCAGTGATTTTGTTGA	23	5	bta-mir-338;cfa-mir-338;mdo-mir-338;ptr-mir-338;rno-mir-338	gcacgggccgtcctccccAACAATATCCTGGTGCTGAGTgatgacacacgcaacTCCAGCATCAGTGATTTTGTTGAagagggcagctgcca	92									3										-20.4039		0	1	1	2					3	4	4		10	5	2	3	5
87	87	PN(b)72	5p	87	GTGCATTGTAGTTGCATTGCA	21	7	bta-mir-33a;cfa-mir-33;hsa-mir-33a;mml-mir-33a;mmu-mir-33;ppy-mir-33;rno-mir-33	ctgcgGTGCATTGTAGTTGCATTGCAtgttctggcggtacccgtgcaatgtttccacagtgcatcacag	69	53	11	147	26	77	65	75	66	201		-12.4911	-12.8302	-13.9287	-16.5597	-15.4388	-15.796	-15.3513	-14.6547	-14.3378		6	3	9	11	78	14	223	36	126	108	138	126	345	115	6	4	10
88	88	PN(b)73	5p	88	GTGCATTGCTGTTGCATTGC	20	5	bta-mir-33b;cfa-mir-33b;hsa-mir-33b;mml-mir-33b;ptr-mir-33b	gcgggcggccccgcgGTGCATTGCTGTTGCATTGCacgtgtgtgaggcgggtgcagtgcctcggcagtgcagcccggagccggcccctggcaccac	96	3		5		4		8	4	18		-16.634		-18.8064		-19.7055		-18.5801	-18.6991	-17.819		3	3	6	5	3		11	3	11	3	8	8	35	15	5	4	9
89	89	PN(b)74	3p	89	TCTCACACAGAAATCGCAC	19	1	bta-mir-342	tggaagcgggtgcgaggcgaggggtgctatctgtggttgaggacacggcaaatgaaactgTCTCACACAGAAATCGCACccatctcctcggccc	94				3										-19.6751							1	0	1	4				9	4	7	3		31	17	3	3	6
90	90	PN(b)75	3p	90	TCTCACACAGAAATCGCACCCGT	23	1	ptr-mir-342	aaactgggctcaaggtgaggggtgctatctgtgattgagggacatggctaatggaattgTCTCACACAGAAATCGCACCCGTcaccttggcctactta	98			5	3			3		29	19			-18.8064	-19.6751			-19.9951		-17.1309	-17.1295	2	3	5	7			9	12	7	7	6		66	39	4	3	7
91	91	PN(b)76	3p	91	CCCTGAACTAGGGGTCTGGAG	21	1	hsa-mir-345	acccaaaccctaggtctgctgactcctagtccagggctcgtgatggctggtgggccctgaacgaggggtctggaggcctgggtttgaatatcgacagc	98	10		14	4	17	17	26	10	29	8	-14.8971		-17.321	-19.2601	-17.6181	-17.7309	-16.8797	-17.3772	-17.1309	-18.3774	5	4	9	2	13		21	9	23	22	33	13	42	13	5	4	9
92	92	PN(b)77	3p	92	AGAGTAGTAGGTTGCATAGTT	21	1	rno-mir-352	gtacatatgttgaagattattaatatatagagtgggtgttgtggtggtagtatgatatgtagagtagtaggttgcatagtacgatgtagtgtatga	96			13		25	5	13	3	16				-17.4279		-17.0617	-19.4964	-17.8797	-19.1141	-17.9889		3	3	6	1			13		25	5	13	3	16		3	3	6
93	93	PN(b)78-1	5p	93	AATCCTTGGAACCTAGGTGTGA	22	2	bta-mir-362;cfa-mir-362	gAATCCTTGGAACCTAGGTGTGAgtgctatttcggtgcAACACACCTATTCAAGGATTCAaagaggct	68			12		8		5		4				-17.5434		-18.7055		-19.2582		-19.9889		2	2	4	6			37		21	7	20		15	3	3	3	6
93	93	PN(b)78-1	3p	94	AACACACCTATTCAAGGATTCA	22	2	bta-mir-362;cfa-mir-362	gAATCCTTGGAACCTAGGTGTGAgtgctatttcggtgcAACACACCTATTCAAGGATTCAaagaggct	68			4			5	5	5	3				-19.1284			-19.4964	-19.2582	-18.3772	-20.4039		2	3	5	4			4	5	3	9	5	5	6		4	3	7
94	94	PN(b)78-2	5p	93	AATCCTTGGAACCTAGGTGTGA	22	1	ptr-mir-362	ttgAATCCTTGGAACCTAGGTGTGAgtgctatttcagtgcAACACACCTATTCAAGGATTCAaa	64			12		8		5		4				-17.5434		-18.7055		-19.2582		-19.9889		2	2	4	6			37		21	7	20		15	3	3	3	6
94	94	PN(b)78-2	3p	94	AACACACCTATTCAAGGATTCA	22	1	ptr-mir-362	ttgAATCCTTGGAACCTAGGTGTGAgtgctatttcagtgcAACACACCTATTCAAGGATTCAaa	64			4			5	5	5	3				-19.1284			-19.4964	-19.2582	-18.3772	-20.4039		2	3	5	4			4	5	3	9	5	5	6		4	3	7
95	95	PN(b)79	3p	95	AATTGCACGGTATCCATCTGTA	22	1	mmu-mir-363	tgttatcaggtggaacacgatgcaattttggttggtgtaataggaggaaAATTGCACGGTATCCATCTGTAaacc	75	112	7	124	15	86	52	51	48	45		-11.4116	-13.4823	-14.1742	-17.3532	-15.2793	-16.1179	-15.9077	-15.1141	-16.497		6	3	9	23	314	10	315	41	237	164	149	135	151	42	6	4	10
96	96	PN(b)80	5p	96	AGATCGACCGTGTTATATTCG	21	1	ptr-mir-369	tgaagggAGATCGACCGTGTTATATTCGctttattgacttcgAATAATACATGGTTGATCTTTtctcag	69	4		20	5	11	4	5		5		-16.219		-16.8064	-18.9382	-18.2461	-19.8184	-19.2582		-19.667		5	2	7	2	4		23	5	11	4	5		5		5	2	7
96	96	PN(b)80	3p	97	AATAATACATGGTTGATCTTT	21	1	ptr-mir-369	tgaagggAGATCGACCGTGTTATATTCGctttattgacttcgAATAATACATGGTTGATCTTTtctcag	69	57	28	218	20	165	79	127	28	33		-12.3861	-11.4823	-13.3602	-16.9382	-14.3392	-15.5146	-14.5914	-15.8917	-16.9445		6	3	9	17	66	34	243	29	191	86	154	31	33	8	6	4	10
97	97	PN(b)81	3p	98	AATAATACATGGTTGATCTT	20	1	cfa-mir-369	agttcgaccgtgttatattcgctttattgacttcgaataatacatggttggtcttt	56			6		7	3	11						-18.5434		-18.8982	-20.2334	-18.1207				3	1	4	2			6		10	3	11				3	1	4
98	98	PN(b)82	5p	99	CCTCAAACTGTGGGGGCACTTT	22	1	ptr-mir-371	tggcactcaaactgtgggggcactttctgctctctggtgaaagtgccgccatcttttgagtgttac	66										11										-17.9179	0	1	1	1										11	0	1	1
99	99	PN(b)83	3p	100	TTTGTTCGTTCGGCTCGCGTGA	22	5	cfa-mir-375;hsa-mir-375;mdo-mir-375;ptr-mir-375;rno-mir-375	tccggccccgcgacgagcccctcgcacaaaccggacctgagcgtTTTGTTCGTTCGGCTCGCGTGAggcaggggc	75			86	57	158	462	211	13	527	727			-14.7021	-15.4272	-14.4018	-12.9666	-13.859	-16.9987	-12.9472	-11.8716	4	4	8	55			96	180	211	652	294	17	834	1153	4	4	8
100	100	PN(b)84-1	3p	101	ATCATAGAGGAAAATCCATGT	21	4	bta-mir-376b;cfa-mir-376b;hsa-mir-376b;ptr-mir-376b	cagtccttctttggtatttaaaacgtggatattccttctatgtttacgtgattcctggttaATCATAGAGGAAAATCCATGTtttcagtatcaaatgctg	100	6		14	3	11		7	10	3		-15.634		-17.321	-19.6751	-18.2461		-18.7728	-17.3772	-20.4039		4	3	7	3	6		14	3	19		7	14	3		4	3	7
101	101	PN(b)84-2	3p	101	ATCATAGAGGAAAATCCATGT	21	2	bta-mir-376a;bta-mir-376d	aatccttctttggtatttaaaaggtagattctccttctatgagtacattatttacgattaatcatagaggaaaatccacgttttcagtatcaaatgctg	99	6		14	3	11		7	10	3		-15.634		-17.321	-19.6751	-18.2461		-18.7728	-17.3772	-20.4039		4	3	7	3	6		14	3	19		7	14	3		4	3	7
102	102	PN(b)85-1	3p	102	AACATAGAGGAAATTCCACGT	21	2	bta-mir-376c;cfa-mir-376c	tttggtatttaaaaggtggatattccttctatgtttatgttatttgtggttaAACATAGAGGAAATTCCACGTtttcagtatcaaa	86	12	3	43	7	35	14	33	38	15		-14.634	-14.7047	-15.7021	-18.4528	-16.5763	-18.011	-16.5357	-15.4512	-18.082		6	3	9	4	12	3	52	10	47	14	36	38	15		6	3	9
103	103	PN(b)85-2	3p	102	AACATAGAGGAAATTCCACGT	21	2	hsa-mir-376c;ptr-mir-376c	aaaaggtggatattccttctatgtttatgttatttatggttaAACATAGAGGAAATTCCACGTttt	66	12	3	43	7	35	14	33	38	15		-14.634	-14.7047	-15.7021	-18.4528	-16.5763	-18.011	-16.5357	-15.4512	-18.082		6	3	9	4	12	3	52	10	47	14	36	38	15		6	3	9
104	104	PN(b)85-3	3p	102	AACATAGAGGAAATTCCACGT	21	2	mmu-mir-376c;rno-mir-376c	tttggtatttaaaaggtggatattccttctatgtttatgctttttgtgattaaacatagaggaaatttcacgttttcagtgtcaaa	86	12	3	43	7	35	14	33	38	15		-14.634	-14.7047	-15.7021	-18.4528	-16.5763	-18.011	-16.5357	-15.4512	-18.082		6	3	9	3	12	3	49	10	42	14	33	38	15		6	3	9
105	105	PN(b)86	3p	103	ATCATAGAGGAAAATCCACAT	21	1	bta-mir-376d	ggtatttaaaaggtagattttccttctatgattacgggtttggtgattaATCATAGAGGAAAATCCACATtttcggtatcaa	82						5										-19.4964					1	0	1	1						5					1	0	1
106	106	PN(b)87	3p	104	ATCACACAAAGGCAACTTTTGT	22	4	hsa-mir-377;mmu-mir-377;ptr-mir-377;rno-mir-377	cttgagcagaggttgcccttggtgaattcgctttattgatgttgaatcacacaaaggcaacttttggttgag	72							5										-19.2582				0	1	1	1							5				0	1	1
107	107	PN(b)88	5p	105	TGGTAGACTGTGGAACGTAGG	21	7	bta-mir-379;cfa-mir-379;hsa-mir-379;mml-mir-379;mmu-mir-379;ptr-mir-379;rno-mir-379	tggttcctgcagagatggtagactatggaacgtaggctttgtgatttttgaccTATGTAACATGGTCCACTAACtctcagtatcca	86			10	152	19	10	17	5	29	18			-17.8064	-14.0122	-17.4576	-18.4964	-17.4926	-18.3772	-17.1309	-17.2075	4	4	8	4			10	165	19	10	17	8	38	18	4	4	8
107	107	PN(b)88	3p	106	TATGTAACATGGTCCACTAAC	21	7	bta-mir-379;cfa-mir-379;hsa-mir-379;mml-mir-379;mmu-mir-379;ptr-mir-379;rno-mir-379	tggttcctgcagagatggtagactatggaacgtaggctttgtgatttttgaccTATGTAACATGGTCCACTAACtctcagtatcca	86							3										-19.9951				0	1	1	5			24		15	6	17				3	1	4
108	108	PN(b)89-1	5p	107	ATGGTTGACCATAGGACATGCG	22	2	hsa-mir-380;ptr-mir-380	aagatggttgaccatagaacatgcgctatctctgtgtcgTATGTAATATGGTCCACAtctt	61				3	3		8	4	6					-19.6751	-20.1206		-18.5801	-18.6991	-19.4039		2	3	5	3				12	6	3	12	4	6		3	3	6
108	108	PN(b)89-1	3p	108	TATGTAATATGGTCCACA	18	2	hsa-mir-380;ptr-mir-380	aagatggttgaccatagaacatgcgctatctctgtgtcgTATGTAATATGGTCCACAtctt	61				4										-19.2601							1	0	1	5	7		98	55	106	51	68	8	85	29	5	4	9
109	109	PN(b)89-2	5p	107	ATGGTTGACCATAGGACATGCG	22	2	cfa-mir-380;mml-mir-380	aagatggttgaccatagaacatgcgctatctctgtgtcgTATGTAATATGGTCCACGTCTt	61				3	3		8	4	6					-19.6751	-20.1206		-18.5801	-18.6991	-19.4039		2	3	5	3				12	6	3	12	4	6		3	3	6
109	109	PN(b)89-2	3p	109	TATGTAATATGGTCCACGTCT	21	2	cfa-mir-380;mml-mir-380	aagatggttgaccatagaacatgcgctatctctgtgtcgTATGTAATATGGTCCACGTCTt	61	7		98	25	102	48	65	8	78	29	-15.4116		-14.5137	-16.6163	-15.0331	-16.2334	-15.5577	-17.6991	-15.7035	-16.5194	5	4	9	6	7		98	55	106	51	68	8	88	29	5	4	9
110	110	PN(b)89-3	5p	107	ATGGTTGACCATAGGACATGCG	22	1	rno-mir-380	acctgaaaagatggttgaccatagaacatgcgctacttctgtgtcgtatgtagtatggtccacatcttctcattatc	77				3	3		8	4	6					-19.6751	-20.1206		-18.5801	-18.6991	-19.4039		2	3	5	3				12	6	3	12	4	6		3	3	6
110	110	PN(b)89-3	3p	108	TATGTAATATGGTCCACA	18	1	rno-mir-380	acctgaaaagatggttgaccatagaacatgcgctacttctgtgtcgtatgtagtatggtccacatcttctcattatc	77				4										-19.2601							1	0	1	1				4							1	0	1
111	111	PN(b)90-1	5p	110	AGCGAGGTTGCCCTTTGTATAT	22	4	bta-mir-381;cfa-mir-381;hsa-mir-381;ptr-mir-381	tactcagAGCGAGGTTGCCCTTTGTATATtcggttttttgatgtagaatatacaagggcaagctctctgtgagta	75					3		3								-20.1206		-19.9951				1	1	2	3					6		8				1	1	2
111	111	PN(b)90-1	3p	111	TATACAAGGACAAGCTCTCTGT	22	4	bta-mir-381;cfa-mir-381;hsa-mir-381;ptr-mir-381	tactcagAGCGAGGTTGCCCTTTGTATATtcggttttttgatgtagaatatacaagggcaagctctctgtgagta	75			17		27	4	18	9	26	9			-17.0409		-16.9507	-19.8184	-17.4102	-17.5292	-17.2884	-18.2075	3	4	7	7		4	36	8	36	8	25	37	43	9	5	4	9
112	112	PN(b)90-2	5p	110	AGCGAGGTTGCCCTTTGTATAT	22	1	rno-mir-381	AGCGAGGTTGCCCTTTGTATATtcggtttattgacatgggatatacaagggcaagctctct	61					3		3								-20.1206		-19.9951				1	1	2	3					6		8				1	1	2
112	112	PN(b)90-2	3p	112	ATATACAAGGACAAGCTC	18	1	rno-mir-381	AGCGAGGTTGCCCTTTGTATATtcggtttattgacatgggatatacaagggcaagctctct	61				3										-19.6751							1	0	1	1				3							1	0	1
113	113	PN(b)91	5p	113	AGTTGTTCGTGGTGGA	16	1	cfa-mir-382	aAGTTGTTCGTGGTGGAttcgctttacttatgacgAATCATTCACGGACAACACTTt	57				5										-18.9382							1	0	1	4	6		20	40	16	3	10	5	6		5	3	8
113	113	PN(b)91	3p	114	AATCATTCACGGACAACACTT	21	1	cfa-mir-382	aAGTTGTTCGTGGTGGAttcgctttacttatgacgAATCATTCACGGACAACACTTt	57	8		24	13	11	7	24	4	4		-15.219		-16.5434	-17.5597	-18.2461	-19.011	-16.9951	-18.6991	-19.9889		5	3	8	8	22	9	92	39	46	31	57	22	16	6	6	4	10
114	114	PN(b)92	5p	115	GAAGTTGTTCGTGGTGGATTCG	22	4	hsa-mir-382;mmu-mir-382;ptr-mir-382;rno-mir-382	ggtacttgaagaGAAGTTGTTCGTGGTGGATTCGctttacttgtgacgAATCATTCACGGACAACACTTTtttcagtacc	80	44	6	244	56	162	94	138	42	93		-12.7595	-13.7047	-13.1976	-15.4528	-14.3657	-15.2638	-14.4716	-15.3068	-15.4497		6	3	9	45	63	6	363	1357	254	141	199	59	137	43	6	4	10
114	114	PN(b)92	3p	116	AATCATTCACGGACAACACTTT	22	4	hsa-mir-382;mmu-mir-382;ptr-mir-382;rno-mir-382	ggtacttgaagaGAAGTTGTTCGTGGTGGATTCGctttacttgtgacgAATCATTCACGGACAACACTTTtttcagtacc	80	14	9	58	9	32	21	30	18	12		-14.4116	-13.1197	-15.2704	-18.0902	-16.7055	-17.426	-16.6732	-16.5292	-18.4039		6	3	9	11	22	9	95	42	46	31	60	22	16	13	6	4	10
115	115	PN(b)93-1	5p	117	AGATCAGAAGGTGATTGTGGCT	22	6	bta-mir-383;cfa-mir-383;hsa-mir-383;mdo-mir-383;oan-mir-383;ptr-mir-383	cgcaagagaatctcggagtcacctgctcctcAGATCAGAAGGTGATTGTGGCTttgggtagctactaagcagccacaacactgcctggtcagaaagagcaagtggacaagccttttgtg	119	3		22	6	14	15	26	12	19		-16.634		-16.6689	-18.6751	-17.8982	-17.9115	-16.8797	-17.1141	-17.741		5	3	8	3	3		26	6	14	18	26	12	19	22	5	4	9
116	116	PN(b)93-2	5p	117	AGATCAGAAGGTGATTGTGGCT	22	2	mmu-mir-383;rno-mir-383	tcctcagatcagaaggtgactgtggctttgggtggatattaatcagccacagcactgcctggtcagaaagagca	74	3		22	6	14	15	26	12	19		-16.634		-16.6689	-18.6751	-17.8982	-17.9115	-16.8797	-17.1141	-17.741		5	3	8	2	3		26	6	14	18	26	12	19		5	3	8
117	117	PN(b)94-1	5p	118	AGGTTACCCGAGCAACTTTGCAT	23	1	bta-mir-409	tggtacgcggggagAGGTTACCCGAGCAACTTTGCATctggacgacGAATGTTGCTCGGTGAACCCCttttcggtatca	79	3	3	51	3	37	30	39	16	23		-16.634	-14.7047	-15.4559	-19.6751	-16.4961	-16.9115	-16.2947	-16.6991	-17.4653		6	3	9	7	8	3	74	7	68	40	77	21	31		6	3	9
117	117	PN(b)94-1	3p	119	GAATGTTGCTCGGTGAACCCC	21	1	bta-mir-409	tggtacgcggggagAGGTTACCCGAGCAACTTTGCATctggacgacGAATGTTGCTCGGTGAACCCCttttcggtatca	79			8	652	3				10				-18.1284	-11.9114	-20.1206				-18.667		3	1	4	57	17	4	80	1773	32	21	10	9	34	11	6	4	10
118	118	PN(b)94-2	5p	118	AGGTTACCCGAGCAACTTTGCAT	23	1	ptr-mir-409	ggtactcggggagAGGTTACCCGAGCAACTTTGCATctggacgacGAATGTTGCTCGGTGAACCCCttttcggtatca	78	3	3	51	3	37	30	39	16	23		-16.634	-14.7047	-15.4559	-19.6751	-16.4961	-16.9115	-16.2947	-16.6991	-17.4653		6	3	9	7	8	3	74	7	68	40	77	21	31		6	3	9
118	118	PN(b)94-2	3p	119	GAATGTTGCTCGGTGAACCCC	21	1	ptr-mir-409	ggtactcggggagAGGTTACCCGAGCAACTTTGCATctggacgacGAATGTTGCTCGGTGAACCCCttttcggtatca	78			8	652	3				10				-18.1284	-11.9114	-20.1206				-18.667		3	1	4	57	17	4	80	1773	32	21	10	9	34	11	6	4	10
119	119	PN(b)94-3	5p	118	AGGTTACCCGAGCAACTTTGCAT	23	1	cfa-mir-409	AGGTTACCCGAGCAACTTTGCATctggacgacgaatgttgctcgttgaacccct	54	3	3	51	3	37	30	39	16	23		-16.634	-14.7047	-15.4559	-19.6751	-16.4961	-16.9115	-16.2947	-16.6991	-17.4653		6	3	9	6	8	3	74	7	68	40	73	21	31		6	3	9
119	119	PN(b)94-3	3p	119	GAATGTTGCTCGGTGAACCCC	21	1	cfa-mir-409	AGGTTACCCGAGCAACTTTGCATctggacgacgaatgttgctcgttgaacccct	54			8	652	3				10				-18.1284	-11.9114	-20.1206				-18.667		3	1	4	11			11	1101	3				13		3	1	4
120	120	PN(b)95	3p	120	AATATAACACAGATGGCCTGT	21	7	bta-mir-410;cfa-mir-410;hsa-mir-410;mml-mir-410;mmu-mir-410;ptr-mir-410;rno-mir-410	gggtacttgaggagaggttgtctgtgatgagttcgctttattaatgacgAATATAACACAGATGGCCTGTtttcagtacca	81	13	6	113	14	48	38	70	26	30		-14.5185	-13.7047	-14.3082	-17.4528	-16.1206	-16.5704	-15.4508	-15.9987	-17.082		6	3	9	6	13	6	134	14	56	38	70	26	30	23	6	4	10
121	121	PN(b)96	5p	121	ATAGTAGACCGTATAGCGTACG	22	5	cfa-mir-411;hsa-mir-411;mml-mir-411;ptr-mir-411;rno-mir-411	tggtacttggagagATAGTAGACCGTATAGCGTACGctttatctgtgacgTATGTAACACGGTCCACTAACcctcagtatcaaatccatccccgag	96	12		81	11	78	27	64	30	38		-14.634		-14.7885	-17.8007	-15.4201	-17.0635	-15.5801	-15.7922	-16.741		5	3	8	21	19	3	181	77	201	111	283	69	154	41	6	4	10
121	121	PN(b)96	3p	122	TATGTAACACGGTCCACTAAC	21	5	cfa-mir-411;hsa-mir-411;mml-mir-411;ptr-mir-411;rno-mir-411	tggtacttggagagATAGTAGACCGTATAGCGTACGctttatctgtgacgTATGTAACACGGTCCACTAACcctcagtatcaaatccatccccgag	96			15		12	6	8						-17.2215		-18.1206	-19.2334	-18.5801				3	1	4	8			31	4	24	6	22		5		4	2	6
122	122	PN(b)97-1	5p	123	TGGTCGACCAGTTGGAAAGTAAT	23	3	hsa-mir-412;ptr-mir-412;rno-mir-412	ctggggtacggggatggaTGGTCGACCAGTTGGAAAGTAATtgtttctaatgtacttcacctggtccactagccgtccgtatccgctgcag	91						3	4									-20.2334	-19.5801				1	1	2	2					3	3	4				2	1	3
123	123	PN(b)97-2	5p	123	TGGTCGACCAGTTGGAAAGTAAT	23	1	bta-mir-412	ctggggtacaggacggaTGGTCGACCAGTTGGAAAGTAATtgtttctaatgtacttcacctggtccactagctgtccgtacccactgcag	90						3	4									-20.2334	-19.5801				1	1	2	2					3	3	4				2	1	3
124	124	PN(b)97-3	5p	123	TGGTCGACCAGTTGGAAAGTAAT	23	1	mmu-mir-412	gggtatgggacggatggtcgaccagctggaaagtaattgtttctaatgtacttcacctggtccactagccgtcggtgccc	80						3	4									-20.2334	-19.5801				1	1	2	2					3	3	4				2	1	3
125	125	PN(b)98	5p	124	ACTGGACTTGGGGTCAGAAGG	21	2	hsa-mir-422a;ptr-mir-422a	gagagaagcactggacttagggtcagaaggcctgagtctctctgctgcagatgggctctctgtccctgagccaagctttgtcctccctgg	90							3										-19.9951				0	1	1	1							3				0	1	1
126	126	PN(b)99	3p	125	TAATACTGTCTGGTAATGCCGT	22	5	bta-mir-429;cfa-mir-429;mmu-mir-429;oan-mir-429;rno-mir-429	cggcgtggaggtgcctgctgattggtgtcttaccagacaaagttagatctgactattttcgtcTAATACTGTCTGGTAATGCCGTcaatcacagcggcaagatcttcgtctg	112			11		10	9	8	7	44	17			-17.6689		-18.3836	-18.6484	-18.5801	-17.8917	-16.5295	-17.2899	3	4	7	6			11		10	12	8	11	72	25	3	4	7
127	127	PN(b)100	5p	126	TGGCAGTGTTTGTTAGCTGGT	21	1	oan-mir-449a	tttgaagtggcatctgtgtgcgatagttTGGCAGTGTTTGTTAGCTGGTtgaatatttaaatggcaccagctgacagacagctgctttcctattgcatgtaccacgagcatcgaa	115			15	9	29	56	38		63	70			-17.2215	-18.0902	-16.8476	-16.011	-16.3322		-16.0116	-15.2481	4	3	7	4			22	16	32	68	47	4	66	75	4	4	8
128	128	PN(b)101	3p	127	ATTGGGAACATTTTGCAT	18	1	rno-mir-450a	gagagatgcggagctgtTTTTGCGATGTGTTCCTAATgtgtgctacaattatATTGGGAACATTTTGCATaaatagttttacatcgacaca	91				7										-18.4528							1	0	1	1				7							1	0	1
129	129	PN(b)102	5p	128	AGGACGGGAAGAAAGGAGGG	20	1	bta-mir-483	ggggagggcgggaagaaaggagggcgtggtctgtgcagctccTCACTCCTCTCCTCCCGTCttctcct	68				14										-17.4528							1	0	1	2				20							1	0	1
129	129	PN(b)102	3p	129	TCACTCCTCTCCTCCCGTC	19	1	bta-mir-483	ggggagggcgggaagaaaggagggcgtggtctgtgcagctccTCACTCCTCTCCTCCCGTCttctcct	68				3										-19.6751							1	0	1	3			5	3	4	7					4	0	4
130	130	PN(b)103	3p	130	CACTCCTCTCCTCCCGTCTTCC	22	1	cfa-mir-483	gaggacgggaggaaaggaggacgtggtttcatgcaggtcctcactcctcccctcccgtcttcctcttcc	69			5		4	4							-18.8064		-19.7055	-19.8184					3	0	3	2			5		4	7					3	0	3
131	131	PN(b)104	5p	131	TCAGGCTCAGTCCCCTCCCGAT	22	6	bta-mir-484;hsa-mir-484;mml-mir-484;mmu-mir-484;ptr-mir-484;rno-mir-484	agcctcgTCAGGCTCAGTCCCCTCCCGATaaacccctaaatagggactttcccggggggtgaccctggcttttttggcg	79						3			12	6						-20.2334			-18.4039	-18.7924	1	2	3	3				4		3			19	6	2	2	4
132	132	PN(b)105-1	5p	132	AGAGGCTGGCCGTGATGAATTCG	23	4	bta-mir-485;cfa-mir-485;mmu-mir-485;rno-mir-485	gatacttggagAGAGGCTGGCCGTGATGAATTCGattcatctaaacgaGTCATACACGGCTCTCCTCTCTtctagtgtc	79	5		26	8	19	17	23	15	50		-15.8971		-16.4279	-18.2601	-17.4576	-17.7309	-17.0565	-16.7922	-16.345		5	3	8	12	11		87	47	48	31	59	22	87	53	5	4	9
132	132	PN(b)105-1	3p	133	GTCATACACGGCTCTCCTCTCT	22	4	bta-mir-485;cfa-mir-485;mmu-mir-485;rno-mir-485	gatacttggagAGAGGCTGGCCGTGATGAATTCGattcatctaaacgaGTCATACACGGCTCTCCTCTCTtctagtgtc	79	20	7	144	19	28	16	20	7	20		-13.8971	-13.4823	-13.9584	-17.0122	-16.8982	-17.8184	-17.2582	-17.8917	-17.667		6	3	9	13	23	7	195	22	31	16	29	11	24	8	6	4	10
133	133	PN(b)105-2	5p	132	AGAGGCTGGCCGTGATGAATTCG	23	1	ptr-mir-485	cttggagAGAGGCTGGCCGTGATGAATTCGattcatcaaagcgaGTCATACACGGCTCTCCTCTCTtttagt	72	5		26	8	19	17	23	15	50		-15.8971		-16.4279	-18.2601	-17.4576	-17.7309	-17.0565	-16.7922	-16.345		5	3	8	12	11		87	47	48	31	59	22	87	53	5	4	9
133	133	PN(b)105-2	3p	133	GTCATACACGGCTCTCCTCTCT	22	1	ptr-mir-485	cttggagAGAGGCTGGCCGTGATGAATTCGattcatcaaagcgaGTCATACACGGCTCTCCTCTCTtttagt	72	20	7	144	19	28	16	20	7	20		-13.8971	-13.4823	-13.9584	-17.0122	-16.8982	-17.8184	-17.2582	-17.8917	-17.667		6	3	9	13	23	7	195	22	31	16	29	11	24	8	6	4	10
134	134	PN(b)106	3p	134	AATCGTACAGGGTCATCCACTT	22	7	bta-mir-487b;cfa-mir-487b;hsa-mir-487b;mml-mir-487b;mmu-mir-487b;ptr-mir-487b;rno-mir-487b	ttggtacttggagagtggttatccctgtcctgttcgttttactcatgtcgAATCGTACAGGGTCATCCACTTtttcagtatcaa	84	25	3	88	21	63	38	61	27	30		-13.5751	-14.7047	-14.6689	-16.8678	-15.7283	-16.5704	-15.6494	-15.9442	-17.082		6	3	9	9	29	3	112	27	89	48	106	42	38	12	6	4	10
135	135	PN(b)107-1	3p	135	CAACCTGGAGGACTCCATGCTGT	23	1	ptr-mir-490	ggaggccttgctggtttggaaagttcattgttcgacaccatggatctccaggtgggtcaagtttagagatgcacCAACCTGGAGGACTCCATGCTGTtgagctgttcacaagcagcggacacttcca	127						5	3	3	9	3						-19.4964	-19.9951	-19.1141	-18.819	-19.7924	1	4	5	3			8			9	3	3	16	13	2	4	6
136	136	PN(b)107-2	3p	135	CAACCTGGAGGACTCCATGCTGT	23	1	oan-mir-490	gggagacttggaaagttcacggttcgacgccatggatctccaggtgggtcaaggttagagacgcacCAACCTGGAGGACTCCATGCTGTcgagctgatcacgagcaacagacgcaagagtcccc	124						5	3	3	9	3						-19.4964	-19.9951	-19.1141	-18.819	-19.7924	1	4	5	3			8			9	3	3	16	13	2	4	6
137	137	PN(b)108	3p	136	TGAAACATACACGGGAAACCTCT	23	6	bta-mir-494;hsa-mir-494;mml-mir-494;mmu-mir-494;ptr-mir-494;rno-mir-494	tcgatacttgaaggagaggttatccgtgttgtcttctctttatttatgaTGAAACATACACGGGAAACCTCTtttttagtatcaa	85	5		15	5	9	10	9		8		-15.8971		-17.2215	-18.9382	-18.5356	-18.4964	-18.4102		-18.9889		5	2	7	3	5		15	13	9	10	9		8		5	2	7
138	138	PN(b)109	3p	137	AAACAAACATGGTGCACTTCTT	22	6	bta-mir-495;cfa-mir-495;hsa-mir-495;mmu-mir-495;ptr-mir-495;rno-mir-495	tggtacctgaaaagaagttgcccatgttattttcgctttatatgtgacgAAACAAACATGGTGCACTTCTTtttcggtatca	82	45	20	175	35	74	31	53	81	38		-12.7271	-11.9677	-13.6772	-16.1308	-15.4961	-16.8642	-15.8522	-14.3592	-16.741		6	3	9	29	92	34	297	108	134	61	106	157	70	21	6	4	10
139	139	PN(b)110	5p	138	TTAAGACTTGTAGTGATGTTT	21	1	oan-mir-499	agcctgggggggcagcggTTAAGACTTGTAGTGATGTTTagctcatctccacgtgaacatcactgcaagtctgtgctgcttctcccctcct	91									8										-18.9889		0	1	1	12	50	22	862	241	609	515	423	112	1740	457	6	4	10
140	140	PN(b)111-1	5p	139	TAATCCTTGCTACCTGGGTGAGA	23	4	bta-mir-500;hsa-mir-500;mml-mir-500;ptr-mir-500	gctccccctctcTAATCCTTGCTACCTGGGTGAGAgtgctttctgaatgcaATGCACCTGGGCAAGGATTCTgagagagggagc	84									4										-19.9889		0	1	1	2			3						4		1	1	2
140	140	PN(b)111-1	3p	140	ATGCACCTGGGCAAGGATTCT	21	4	bta-mir-500;hsa-mir-500;mml-mir-500;ptr-mir-500	gctccccctctcTAATCCTTGCTACCTGGGTGAGAgtgctttctgaatgcaATGCACCTGGGCAAGGATTCTgagagagggagc	84		3	13	3	11	11	3	5	15			-14.7047	-17.4279	-19.6751	-18.2461	-18.3589	-19.9951	-18.3772	-18.082		5	3	8	10	4	3	35	17	24	22	6	9	28	3	6	4	10
141	141	PN(b)111-2	3p	140	ATGCACCTGGGCAAGGATTCT	21	1	ptr-mir-501	ctcttcctctctaatcctttgtccctgggtgagagtgctttctgaatgcaatgcacccgggcaaggattctgagagggtgagc	83		3	13	3	11	11	3	5	15			-14.7047	-17.4279	-19.6751	-18.2461	-18.3589	-19.9951	-18.3772	-18.082		5	3	8	7	4	3	32	17	24	18	6	9	28		6	3	9
142	142	PN(b)111-3	3p	140	ATGCACCTGGGCAAGGATTCT	21	1	bta-mir-502b	gctcccctctctaattcttgctccccaggtgagagtgctttgtgaatgcaatccacctgggcaaggattctgaatgtgagagc	83		3	13	3	11	11	3	5	15			-14.7047	-17.4279	-19.6751	-18.2461	-18.3589	-19.9951	-18.3772	-18.082		5	3	8	7	4	3	32	17	24	18	6	9	28		6	3	9
143	143	PN(b)112-1	3p	141	ATGCACCTGGGCAAGGATTC	20	1	ptr-mir-502	gctccccctctctaatccttgctatctgggtgctagtgctggctcaatgcaATGCACCTGGGCAAGGATTCagagagggggagct	85			5				3		3				-18.8064				-19.9951		-20.4039		1	2	3	7	4	3	32	17	20	19	6	9	28		6	3	9
144	144	PN(b)112-2	3p	141	ATGCACCTGGGCAAGGATTC	20	2	cfa-mir-500;cfa-mir-502	aatccttgctatctgggtgctagtgctgtctcaatgcaATGCACCTGGGCAAGGATTCa	59			5				3		3				-18.8064				-19.9951		-20.4039		1	2	3	4			5	8	3	4	3		3		4	2	6
145	145	PN(b)112-3	3p	141	ATGCACCTGGGCAAGGATTC	20	2	mmu-mir-500;rno-mir-500	ctcctctgctccccctctctaatccttgctatctgggtgcttagtgctatctcaatgcaatgcacctgggcaagggttcagagaaggtgagc	92			5				3		3				-18.8064				-19.9951		-20.4039		1	2	3	3			5		3	4	3		3		3	2	5
146	146	PN(b)113	3p	142	ATGCACCTGGGCAAGGAT	18	1	rno-mir-501	gctcgtcctctctaatcctttgtccctgggtgaaaatgctatttgtatgcaatgcacccgggcaaggatttggggaaggtaagc	84				8										-18.2601							1	0	1	2				8	3						2	0	2
147	147	PN(b)114	3p	143	TGAATGGCGCCTTTCTGAGTAGA	23	1	age-mir-506	cacgctctgtatagtaccttattcaggaaggtgttacccatacagattaatatttgaatggcgcccttctgagtagagtaatgtgcaacacggaccacattt	102									7										-19.1815		0	1	1	2									10		0	1	1
148	148	PN(b)115	5p	144	TACTGCAGAGAGTGGCAATCAT	22	1	cfa-mir-514	gtaccctactccagagagtggcaatcatttgtaattatatgtgattgacacctctgtgagtggagtaatgcatgaca	77									12										-18.4039		0	1	1	2									18		0	1	1
149	149	PN(b)116-1	5p	145	CATGCCTTGAGTGTAGGACCGT	22	2	bta-mir-532;cfa-mir-532	gacttgctttctctcttaCATGCCTTGAGTGTAGGACCGTtggcatcttaattacCCTCCCACACCCAAGGCTTGCAggagagcca	86	32	3	194	142	203	183	214	88	190	87	-13.219	-14.7047	-13.5285	-14.1104	-14.0402	-14.3027	-13.8386	-14.2397	-14.419	-14.9344	6	4	10	39	38	3	231	958	256	212	272	115	235	114	6	4	10
149	149	PN(b)116-1	3p	146	CCTCCCACACCCAAGGCTTGCA	22	2	bta-mir-532;cfa-mir-532	gacttgctttctctcttaCATGCCTTGAGTGTAGGACCGTtggcatcttaattacCCTCCCACACCCAAGGCTTGCAggagagcca	86			4		6	5	6	3	9	7			-19.1284		-19.1206	-19.4964	-18.9951	-19.1141	-18.819	-18.57	3	4	7	3			4		6	8	6	3	17	7	3	4	7
150	150	PN(b)116-2	5p	145	CATGCCTTGAGTGTAGGACCGT	22	1	ptr-mir-532	gacttgctttctctcctcCATGCCTTGAGTGTAGGACCGTtggcatcttaattacCCTCCCACACCCAAGGCTTGCAgaagagcgagcct	90	32	3	194	142	203	183	214	88	190	87	-13.219	-14.7047	-13.5285	-14.1104	-14.0402	-14.3027	-13.8386	-14.2397	-14.419	-14.9344	6	4	10	39	38	3	231	958	256	212	272	115	235	114	6	4	10
150	150	PN(b)116-2	3p	146	CCTCCCACACCCAAGGCTTGCA	22	1	ptr-mir-532	gacttgctttctctcctcCATGCCTTGAGTGTAGGACCGTtggcatcttaattacCCTCCCACACCCAAGGCTTGCAgaagagcgagcct	90			4		6	5	6	3	9	7			-19.1284		-19.1206	-19.4964	-18.9951	-19.1141	-18.819	-18.57	3	4	7	3			4		6	8	6	3	17	7	3	4	7
151	151	PN(b)117	3p	147	ATCATACAAGGACAATTTCTTT	22	5	bta-mir-539;cfa-mir-539;hsa-mir-539;mmu-mir-539;ptr-mir-539	atacttgaggagaaattatccttggtgtgttcgctttatttgggatgaATCATACAAGGACAATTTCTTTctgagtat	78	6		3		4		4	3			-15.634		-19.5434		-19.7055		-19.5801	-19.1141			3	2	5	1	6		3		4		4	3			3	2	5
152	152	PN(b)118-1	5p	148	AAAGGATTCTGCTGTCGGTCCCACT	25	1	bta-mir-541	acgtcagggAAAGGATTCTGCTGTCGGTCCCACTccaaagttcaaaaaatgggtggtgggcacagaatccggcctctgcttgtg	84	10		18		8		7		9		-14.8971		-16.9584		-18.7055		-18.7728		-18.819		3	2	5	9	18		45	12	42	15	34		14	4	5	3	8
153	153	PN(b)118-2	5p	148	AAAGGATTCTGCTGTCGGTCCCACT	25	1	hsa-mir-541	acgtcagggAAAGGATTCTGCTGTCGGTCCCACTccaaagttcacagaatgggtggtgggcacagaatctggactctgcttgtg	84	10		18		8		7		9		-14.8971		-16.9584		-18.7055		-18.7728		-18.819		3	2	5	9	18		45	12	42	15	34		14	4	5	3	8
154	154	PN(b)119-1	3p	149	AAACATTCGCGGTGCACTTCTT	22	5	bta-mir-543;cfa-mir-543;hsa-mir-543;mmu-mir-543;ptr-mir-543	ggtgcttaaggagaagttgcccgtgtctttttcgctttatatgtgacgAAACATTCGCGGTGCACTTCTTtttcagtatc	80	46	7	208	27	87	36	50	10	17		-12.6954	-13.4823	-13.4279	-16.5052	-15.2626	-16.6484	-15.9363	-17.3772	-17.9014		6	3	9	18	84	13	417	83	208	76	97	17	34	18	6	4	10
155	155	PN(b)119-2	3p	149	AAACATTCGCGGTGCACTTCTT	22	1	rno-mir-543	ggtgcttaatgagaagttgcccgcgtgtttttcgctttatatgtgacgAAACATTCGCGGTGCACTTCTTtttcagcatc	80	46	7	208	27	87	36	50	10	17		-12.6954	-13.4823	-13.4279	-16.5052	-15.2626	-16.6484	-15.9363	-17.3772	-17.9014		6	3	9	18	84	13	417	83	208	76	97	17	34	18	6	4	10
156	156	PN(b)120	3p	150	GCGACCCATACTTGGTTTCAGT	22	8	bta-mir-551b;cfa-mir-551b;hsa-mir-551b;mml-mir-551b;mmu-mir-551b;oan-mir-551;ptr-mir-551b;rno-mir-551b	gtgctcttgtggcccatgaaatcaagcttgggtgagacctggtacagaacaggaagGCGACCCATACTTGGTTTCAGTggctgcaagaatggctctat	98								6	6									-18.1141	-19.4039		0	2	2	2						4		6	12		1	2	3
157	157	PN(b)121-1	5p	151	GAGCTTATTCATAAAAGTACAG	22	2	cfa-mir-590;ptr-mir-590	agccagtcagaaatgagcttattcataaaagtgcagtatggtgaagtcaatctgTAATTTTATGTATAAGCTAGTctctgattgaaacatgcagca	96								4										-18.6991			0	1	1	1								4			0	1	1
157	157	PN(b)121-1	3p	152	TAATTTTATGTATAAGCTAGT	21	2	cfa-mir-590;ptr-mir-590	agccagtcagaaatgagcttattcataaaagtgcagtatggtgaagtcaatctgTAATTTTATGTATAAGCTAGTctctgattgaaacatgcagca	96									3										-20.4039		0	1	1	1									3		0	1	1
158	158	PN(b)121-2	5p	151	GAGCTTATTCATAAAAGTACAG	22	1	oan-mir-590	tttagaaacaagcctaagccaatcagaaatgagcttatccataaaagtacagtatcgtcagtaaacctgtacttttatggataagctagtctctgattgaaacacgcaacaagtctcctcaa	122								4										-18.6991			0	1	1	1								4			0	1	1
159	159	PN(b)122	3p	153	AATGGCGCCACTAGGGTTGTG	21	6	cfa-mir-652;hsa-mir-652;mml-mir-652;mmu-mir-652;ptr-mir-652;rno-mir-652	acgaatggctatgcactgcacaaccctaggagagggtgccattcacatagactataattgAATGGCGCCACTAGGGTTGTGcagtgcacaacctacac	98	3				3		3				-16.634				-20.1206		-19.9951				2	1	3	6	7		27	7	14	9	27	14	15		5	3	8
160	160	PN(b)123	3p	154	ATAATACATGGTTAACCTCTTT	22	1	hsa-mir-655	aactatgcaaggatatttgaggagaggttatccgtgttatgttcgcttcattcatcatgaATAATACATGGTTAACCTCTTTttgaatatcagactc	97	5	6	23			8			8		-15.8971	-13.7047	-16.6048			-18.8184			-18.9889		4	1	5	2	5	6	23			8			8	4	4	2	6
161	161	PN(b)124	3p	155	ATAATACATGGTTAACC	17	2	bta-mir-655;hsa-mir-655	aactgttcagggatatttgaggagaggttatccgtgttatgttcgcttggctcatcatgaATAATACATGGTTAACCtctctttgaatatcagactc	97				5										-18.9382							1	0	1	3				5	4		3	3			2	2	4
162	162	PN(b)125	3p	156	AATATTATACAGTCAACCTCT	21	4	bta-mir-656;hsa-mir-656;mml-mir-656;ptr-mir-656	ctgaaataggttgcctgtgaggtgttcacttttctaagcgatgAATATTATACAGTCAACCTCTttccgatatcgaatc	79	4	5	18	5	11	6	9	8			-16.219	-13.9677	-16.9584	-18.9382	-18.2461	-19.2334	-18.4102	-17.6991			6	2	8	2	4	5	18	10	11	6	9	8			6	2	8
163	163	PN(b)126	5p	157	TACCCATTGCATATCGGAGTTG	22	4	cfa-mir-660;hsa-mir-660;mml-mir-660;ptr-mir-660	ctgctccttctcccaTACCCATTGCATATCGGAGTTGtgaattctcaaaacacctcctgtgtgcatggattacaggagggtgagccttgtcatcgtg	97			32	9	27	41	28	5	71	31			-16.1284	-18.0902	-16.9507	-16.4608	-16.7728	-18.3772	-15.8391	-16.4232	4	4	8	10			42	28	41	62	35	5	91	31	4	4	8
164	164	PN(b)127	5p	158	TACCCATTGCATATCGGAG	19	1	bta-mir-660	ctgctccttctcccgTACCCATTGCATATCGGAGctgtgaattctcaaagcacctcctatgtgcatggattacaggaggg	80				6										-18.6751							1	0	1	6			42	15	30	49	35	5	79	31	4	4	8
165	165	PN(b)128	5p	159	CAGTAACAAAGATTCATCCTTG	22	6	cfa-mir-802;hsa-mir-802;mml-mir-802;mmu-mir-802;oan-mir-802;ptr-mir-802	ggtcctattatttgcaatCAGTAACAAAGATTCATCCTTGtgtcaatcatacaacacggagagtctttgtcactcagtgtaattaatagccttcacc	97								5										-18.3772			0	1	1	4								10	8		0	2	2
166	166	PN(b)129	5p	160	GAATTGATCAGGACATA	17	1	mmu-mir-805	gtcatattttgggaactactaGAATTGATCAGGACATAgggtttgatagttaatattatatgtctttcaagttcttagtgtttttggggtttggc	95									4										-19.9889		0	1	1	3									8	4	0	2	2
167	167	PN(b)130	3p	161	ATAAAGCTAGATAACCGAATG	21	1	oan-mir-9	ggggccggatcgcactgagctggctttggTCTTTGGTTATCTAGCTGTATGAgtgtatgtgatgtcataaagctagagaaccgaatgtaaaaaccagcttccgccgtcacagccccggcccc	122				3										-19.6751							1	0	1	2				6							1	0	1
168	168	PN(b)131	3p	162	TATTGCACTTGTCCCAGCC	19	1	oan-mir-92b	tcaaaagccaggaaaagtcaaacccctttctatgcaggttgggatcagtggaaatgctgtttgcctttggTATTGCACTTGTCCCAGCCtgttgagattactgaagattgtggctga	117				38										-16.0122							1	0	1	21	215	17	961	835	815	1723	590	58	4100	1276	6	4	10
169	169	PN(b)132	5p	163	CAAAGTGCTGTTCGTGCAGGTAG	23	10	age-mir-93;bta-mir-93;cfa-mir-93;ggo-mir-93;hsa-mir-93;lla-mir-93;mdo-mir-93;mml-mir-93;mmu-mir-93;rno-mir-93	agtcttggggggctcCAAAGTGCTGTTCGTGCAGGTAGtgtgataacctgacctactgctgagctagcacttccagagcccctgggaca	89	125	13	260	103	232	189	180	197	230	95	-11.2532	-12.5892	-13.106	-14.5736	-13.8476	-14.2561	-14.0883	-13.077	-14.1434	-14.8075	6	4	10	30	261	13	428	207	423	334	332	361	415	148	6	4	10
169	169	PN(b)132	3p	164	ACTGCTGAGCTAGCACTTCCCGA	23	10	age-mir-93;bta-mir-93;cfa-mir-93;ggo-mir-93;hsa-mir-93;lla-mir-93;mdo-mir-93;mml-mir-93;mmu-mir-93;rno-mir-93	agtcttggggggctcCAAAGTGCTGTTCGTGCAGGTAGtgtgataacctgacctactgctgagctagcacttccagagcccctgggaca	89			5		6	3	6		3				-18.8064		-19.1206	-20.2334	-18.9951		-20.4039		3	2	5	1			5		6	3	6		3		3	2	5
