# Supplementary material for: MicroRNAome of Porcine Pre- and Postnatal Development
Source: PLoS One. 2010 Jul 12;5(7):e11541. doi: 10.1371/journal.pone.0011541 (PMC2902522; doi:10.1371/journal.pone.0011541)
Supplement: Table S11 — The alignments of of isomiRs for pre-miRNAs (PN(b) type) that can not be mapped to pig genome or EST. (0.90 MB XLS) [file pone.0011541.s018.xls]

## Sheet: Sheet1
Supplementary Table S11. The alignments of of isomiRs for pre-miRNAs (PN(b) type) that can not be mapped to pig genome or EST
(1). Identical bases in the multiple sequence alignment are shown as dots. (2). age: Ateles geoffroyi, bta: Bos taurus, cfa: Canis familiaris, cgr: Cricetulus griseus, ggo: Gorilla gorilla, hsa: Homo sapiens, lca: Lemur catta, lla: Lagothrix lagotricha, mdo: Monodelphis domestica, mml: Macaca mulatta, mmu: Mus musculus, mne: Macaca nemestrina, oan: Ornithorhynchus anatinus, oar: Ovis aries, pbi: …
Alignment	Sequenced sequence	Pre-miRNA arm	Mismatch no.	Counts										Total counts in all ten libraries	No. of libraries expressed
				E30d	E45d	E60d	E75d	E90d	E105d	Birth	30d	120d	180d
cluster No. 1
1 GAAGAAACTATGGGCTCCTAGGAAGAGGTAGTAGGTTGCATAGTTTTAGGGCAGTGATTTTGCTCATAAGGTGTTAACTATACAACCTGCTGCCTTTCTTAGGGCTTTATTATTAC 116 oan-let-7d
1 ......G............... 22	CTATACGACCTGCTGCCTTTCT	3p	1			5	4	6	4	4	10	17	6	56	8
1 ......G.............. 21	CTATACGACCTGCTGCCTTTC	3p	1									6		6	1
cluster No. 2
1 GGCTCCCACCACAGTCCTGTCCTTGAGGCTGAGGTAGTAGATTGAATAGTTGTGGGGTCACGGCCTCCCTGTGTGCTAACTATACAATCTACTGTCTTTCCTGAGGCGACAGTCAGTTCGCC 122 oan-let-7e
1 ...................... 22	TGAGGTAGTAGATTGAATAGTT	5p	0		10	58		93	65	70		33	10	339	7
1 ..................... 21	TGAGGTAGTAGATTGAATAGT	5p	0			3		14	6	7		3	3	36	6
1 ..................... 21	GAGGTAGTAGATTGAATAGTT	5p	0			3				5				8	2
1 ................ 16	TGAGGTAGTAGATTGA	5p	0				5							5	1
1 .................... 20	AGGTAGTAGATTGAATAGTT	5p	0									3		3	1
1 ...............T...... 22	TGAGGTAGTAGATTGTATAGTT	5p	1	1244	1329	91093	5908	116595	114314	77852	8300	125443	57427	599505	10
1 ...............T..... 21	TGAGGTAGTAGATTGTATAGT	5p	1	53	35	4644	754	7697	8103	6003	671	11231	5431	44622	10
1 ..............T...... 21	GAGGTAGTAGATTGTATAGTT	5p	1	126	83	4740	171	4844	3851	3811	2633	6775	60	27094	10
1 ...............T.... 20	TGAGGTAGTAGATTGTATAG	5p	1	3	7	432	367	763	948	855	105	1849	845	6174	10
1 ...............G...... 22	TGAGGTAGTAGATTGGATAGTT	5p	1	38	109	1380	23	808	903	228	22	316	31	3858	10
1 ...............T....... 23	TGAGGTAGTAGATTGTATAGTTG	5p	1			241	37	319	418	340	53	652	331	2391	8
1 .............T...... 20	AGGTAGTAGATTGTATAGTT	5p	1	8	4	374	13	392	283	281	172	650		2177	9
1 ..............T..... 20	GAGGTAGTAGATTGTATAGT	5p	1	4	3	261	20	325	287	308	225	650	6	2089	10
1 ...............T.. 18	TGAGGTAGTAGATTGTAT	5p	1			87	27	134	148	181	22	338	154	1091	8
1 ................T...... 23	CTGAGGTAGTAGATTGTATAGTT	5p	1	11	3	152	8	155	163	141	56	176	62	927	10
1 ...............T... 19	TGAGGTAGTAGATTGTATA	5p	1			62	25	82	91	85	10	305	106	766	8
1 ...............C...... 22	TGAGGTAGTAGATTGCATAGTT	5p	1	3	8	113	7	139	105	107	8	106	55	651	10
1 ...........G.......... 22	TGAGGTAGTAGGTTGAATAGTT	5p	1	6	12	115		105	141	137		31	14	561	8
1 ..............G...... 21	GAGGTAGTAGATTGGATAGTT	5p	1	4		103		67	69	52	61	76		432	7
1 ..............T.... 19	GAGGTAGTAGATTGTATAG	5p	1			22	9	33	20	38	26	86		234	7
1 ...............G..... 21	TGAGGTAGTAGATTGGATAGT	5p	1		5	64	4	38	65	16		24		216	7
1 .............T..... 19	AGGTAGTAGATTGTATAGT	5p	1			26		30	23	20	13	41		153	6
1 ..............T....... 22	GAGGTAGTAGATTGTATAGTTG	5p	1			21		12	11	13	32	42		131	6
1 ...........G..... 17	TGAGGTAGTAGGTTGAA	5p	1			3	92			3				98	3
1 ................T..... 22	CTGAGGTAGTAGATTGTATAGT	5p	1			10		10	7	12		27	4	70	6
1 ...............T........ 24	TGAGGTAGTAGATTGTATAGTTGT	5p	1			10		12	11	9		24	3	69	6
1 ...........G......... 21	TGAGGTAGTAGGTTGAATAGT	5p	1			10		10	15	26				61	4
1 ..............T.. 17	GAGGTAGTAGATTGTAT	5p	1			5		5	4	7	7	23		51	6
1 ...............C..... 21	TGAGGTAGTAGATTGCATAGT	5p	1			8		9	12	5		11	6	51	6
1 ..............T... 18	GAGGTAGTAGATTGTATA	5p	1					6	3	9	7	21		46	5
1 ..............G..... 20	GAGGTAGTAGATTGGATAGT	5p	1			10			9	4	6	11		40	5
1 ..............C...... 21	GAGGTAGTAGATTGCATAGTT	5p	1			8		5	5	4		7		29	5
1 ...........T..... 17	TGAGGTAGTAGTTTGAA	5p	1				24							24	1
1 ...............G.... 20	TGAGGTAGTAGATTGGATAG	5p	1			13		3	3					19	3
1 ...............C.... 20	TGAGGTAGTAGATTGCATAG	5p	1				13					4		17	2
1 .............T.... 18	AGGTAGTAGATTGTATAG	5p	1			3		3			3	7		16	4
1 ...........G....... 19	TGAGGTAGTAGGTTGAATA	5p	1				15							15	1
1 ......................A 22	TGAGGTAGTAGATTGAATAGTTA	5p	1			4		7		3				14	3
1 .............G...... 20	AGGTAGTAGATTGGATAGTT	5p	1			6		4				3		13	3
1 ..........G.......... 21	GAGGTAGTAGGTTGAATAGTT	5p	1					5	4	4				13	3
1 ...............G....... 23	TGAGGTAGTAGATTGGATAGTTG	5p	1			5		3		5				13	3
1 ...........G...... 18	TGAGGTAGTAGGTTGAAT	5p	1				12							12	1
1 ................T.... 21	CTGAGGTAGTAGATTGTATAG	5p	1						3			7		10	2
1 .............T........ 22	AGGTAGTAGATTGTATAGTTGT	5p	1			3		3				3		9	3
1 .....G................ 22	TGAGGGAGTAGATTGAATAGTT	5p	1							6	3			9	2
1 .........G.......... 20	AGGTAGTAGGTTGAATAGTT	5p	1			4		5						9	2
1 ...........T...... 18	TGAGGTAGTAGTTTGAAT	5p	1				9							9	1
1 ......................T 22	TGAGGTAGTAGATTGAATAGTTT	5p	1						4	3				7	2
1 ...........G........ 20	TGAGGTAGTAGGTTGAATAG	5p	1				7							7	1
1 ...............C.. 18	TGAGGTAGTAGATTGCAT	5p	1				6							6	1
1 .............C...... 20	AGGTAGTAGATTGCATAGTT	5p	1					3		3				6	2
1 .................A 17	TGAGGTAGTAGATTGAAA	5p	1				4							4	1
1 ..............G....... 22	GAGGTAGTAGATTGGATAGTTG	5p	1									3		3	1
1 ................C..... 22	TGAGGTAGTAGATTGACTAGTT	5p	1							3				3	1
1 ..................T 18	TGAGGTAGTAGATTGAATT	5p	1				3							3	1
1 .................C 17	TGAGGTAGTAGATTGAAC	5p	1				3							3	1
1 .....C................ 22	TGAGGCAGTAGATTGAATAGTT	5p	1							3				3	1
1 ...........T....... 19	TGAGGTAGTAGTTTGAATA	5p	1				3							3	1
1 ...............C... 19	TGAGGTAGTAGATTGCATA	5p	1				3							3	1
1 ............T...... 19	GGTAGTAGATTGTATAGTT	5p	1									3		3	1
1 .....................T 21	CTATACAATCTACTGTCTTTCT	3p	1								5	5		10	2
1 ........C............. 22	CTATACAACCTACTGTCTTTCC	3p	1								3			3	1
cluster No. 3
1 TTTGCTAAGGATGGATTGCTCTGGCAGAGTGAGGTAGTAGATTGTATAGTTTTTAGGGTAGTAATTTTATCCTTTTCCGGAGATAACTATACAATCTATTGCCTTCCCTGAGGAGCAGAATTTCTACGGTGGTTTCTATCCGGGTTTGA 149 oan-let-7f-1
13 ACGGCCTTTGGG............G......G.....GGGCTCTGCCCCGCTCTGCGGTAACTATACAATCTACTGTCTTTCCTGAAGTGGCCGC 37 mmu-let-7c-2
59 ACGGCCTTTGGGGTGAGGTAGTAGGTTGTATGGTTTTGGGCTCTGCCCCGCTCTGCGG...............C..T...T.....AGTGGCCGC 86 mmu-let-7c-2
46 GGTGAGGTAGTAGGTTGTATAGTTTGGGGCTCTGCCCTGCTATGG.................C..T...T... 73 ptr-let-7a-3
3 GG............G...........GGGGCTCTGCCCTGCTATGGGATAACTATACAATCTACTGTCTTTCCT 26 hsa-let-7a-3
4 GGG............G...........GGGGGTCGCTCCCTCTGTCTGTGAGATAACTATACAGTCTACTGTCTTTCCC 27 mdo-let-7a-3
45 TGAGGTAGTAGGTTGTATAGTTTGGGGCTCTGCCCTGCTCTGGG...............C..T...T.. 69 cfa-let-7a-1
47 GGGTGAGGTAGTAGGTTGTATAGTTTGGGGCTCTGCCCTGCTATGG.................C..T...T... 74 hsa-let-7a-3
2 G............G...........GGGGCTCTGCCCTGCTATGGGATAACTATACAATCTACTGTCTTTCCT 25 ptr-let-7a-3
1 ...........G...........GGGGCTCTGCCCTGCTCTGGGTAACTATACAATCTACTGTCTTTCC 23 cfa-let-7a-1
31 GAATATGAAGACTTGCTGTGCTCTTTGGGA........................AG.. .CA..C..GA.CTT...............G....C..T...T..CACGGTGTTGCTGTTCTCGTCCGATATC 102 oan-let-7f-2
1 .....................T 21	CTATACAATCTATTGCCTTCCT	3p	1									3		3	1
cluster No. 4
1 TGCCTACTCAGAGCACATACTTCTTTATGTACCCATATGAACATAGAATGCTATGGAATGTAAAGAAGTGTGTATTTTGGGTAGGTA 87 rno-mir-1
1 ...................... 22	ACATACTTCTTTATGTACCCAT	5p	0								7	5		12	2
1 ....................... 23	ACATACTTCTTTATGTACCCATA	5p	0									3		3	1
1 ................G..... 22	ACATACTTCTTTATGTGCCCAT	5p	1								7			7	1
1 ................G...... 23	ACATACTTCTTTATGTGCCCATA	5p	1								4			4	1
1 ...................... 22	TGGAATGTAAAGAAGTGTGTAT	3p	0	14	82	161	8	667	515	2085	2126	1531	522	7711	10
1 ................ 16	TGGAATGTAAAGAAGT	3p	0				270		7	15	25	34	25	376	6
1 ..................... 21	TGGAATGTAAAGAAGTGTGTA	3p	0		3	3	109	10	14	25	20	45	20	249	9
1 ..................... 21	GGAATGTAAAGAAGTGTGTAT	3p	0	16	3	14		15	15	28	80	43		214	8
1 .................... 20	TGGAATGTAAAGAAGTGTGT	3p	0			4	4	7	6	43	48	30	23	165	8
1 ................... 19	TGGAATGTAAAGAAGTGTG	3p	0				52	5	5	19	8	8	16	113	7
1 ................. 17	TGGAATGTAAAGAAGTG	3p	0				64			3	3		5	75	4
1 ....................... 23	TGGAATGTAAAGAAGTGTGTATT	3p	0					7	7	8	17	22	11	72	6
1 .................. 18	TGGAATGTAAAGAAGTGT	3p	0				15			7	9	15	19	65	5
1 .................... 20	GAATGTAAAGAAGTGTGTAT	3p	0								33	12		45	2
1 .................... 20	GGAATGTAAAGAAGTGTGTA	3p	0									3		3	1
1 ..................... 21	GAATGTAAAGAAGTGTGTATT	3p	0								3			3	1
1 ................A..... 22	TGGAATGTAAAGAAGTATGTAT	3p	1	5269	4780	136533	12804	479919	599628	1259356	1115061	1516477	1275970	6405797	10
1 ...............A..... 21	GGAATGTAAAGAAGTATGTAT	3p	1	627	576	10254	464	23695	21165	51114	70165	57643	1093	236796	10
1 ................A.... 21	TGGAATGTAAAGAAGTATGTA	3p	1	86	45	2519	3268	10970	11858	24695	15328	41389	37036	147194	10
1 ................A...... 23	TGGAATGTAAAGAAGTATGTATT	3p	1	48	31	1645	376	6254	8107	13349	14151	30439	30525	104925	10
1 ................A... 20	TGGAATGTAAAGAAGTATGT	3p	1	20	9	542	352	3103	3430	8937	4885	16028	15996	53302	10
1 ..............A..... 20	GAATGTAAAGAAGTATGTAT	3p	1	41	46	1074	71	2676	2236	5726	8405	6730	91	27096	10
1 ................C..... 22	TGGAATGTAAAGAAGTCTGTAT	3p	1	3	19	147	22	511	414	1122	1079	5625	2372	11314	10
1 ..........G........ 19	TGGAATGTAAGGAAGTGTG	3p	1	22	15	491	2054	1594	879	2731	549	1260	973	10568	10
1 ..........G......... 20	TGGAATGTAAGGAAGTGTGT	3p	1	3	4	194	334	1151	1254	3960	422	1080	884	9286	10
1 ................A.. 19	TGGAATGTAAAGAAGTATG	3p	1	6		135	912	418	429	986	709	1806	1827	7228	9
1 ...............A.... 20	GGAATGTAAAGAAGTATGTA	3p	1	6	12	155	123	475	338	1088	1962	1513	35	5707	10
1 ..........G........... 22	TGGAATGTAAGGAAGTGTGTAT	3p	1	3	36	104	280	364	305	1769	1779	499	183	5322	10
1 ...............A...... 22	GGAATGTAAAGAAGTATGTATT	3p	1			105	24	293	235	640	1693	1292	17	4299	8
1 ................A 16	TGGAATGTAAAGAAGTA	3p	1		4	63	444	146	123	552	517	971	690	3510	9
1 ................N..... 22	TGGAATGTAAAGAAGTNTGTAT	3p	1		5	113		455	761	694	128	3		2159	7
1 ...............A... 19	GGAATGTAAAGAAGTATGT	3p	1			27	12	124	107	355	600	567	5	1797	8
1 ................T..... 22	TGGAATGTAAAGAAGTTTGTAT	3p	1	3		24	11	106	88	203	537	447	349	1768	9
1 ................A....... 24	TGGAATGTAAAGAAGTATGTATTT	3p	1			20	18	111	121	196	287	451	438	1642	8
1 ..........G...... 17	TGGAATGTAAGGAAGTG	3p	1			34	591	83	31	163	73	117	112	1204	8
1 ..........G.......... 21	TGGAATGTAAGGAAGTGTGTA	3p	1		3	18	548	93	55	207	60	106	75	1165	9
1 .....................A 21	TGGAATGTAAAGAAGTGTGTAA	3p	1		41	21		110	53	655	72	44	12	1008	8
1 .................A..... 23	ATGGAATGTAAAGAAGTATGTAT	3p	1	3		21	3	36	36	107	215	144		565	8
1 ..............A.... 19	GAATGTAAAGAAGTATGTA	3p	1			9	14	42	22	103	208	159		557	7
1 ..............A...... 21	GAATGTAAAGAAGTATGTATT	3p	1			7	4	28	27	75	182	164		487	7
1 ..........G....... 18	TGGAATGTAAGGAAGTGT	3p	1			5	83	36	24	114	37	50	37	386	8
1 ................C.... 21	TGGAATGTAAAGAAGTCTGTA	3p	1			3	29	14	6	25	22	164	82	345	8
1 ...............A.. 18	GGAATGTAAAGAAGTATG	3p	1			6	38	23	16	67	109	59		318	7
1 ....................G 20	TGGAATGTAAAGAAGTGTGTG	3p	1			7	3	32	22	115	23	38	21	261	8
1 ................C...... 23	TGGAATGTAAAGAAGTCTGTATT	3p	1			5		7	7	7	22	95	59	202	7
1 .....................C 21	TGGAATGTAAAGAAGTGTGTAC	3p	1		5		4	5	11	46	54	44	18	187	8
1 ..............A... 18	GAATGTAAAGAAGTATGT	3p	1					9	7	49	67	49		181	5
1 ..................A 18	TGGAATGTAAAGAAGTGTA	3p	1				64	4		9	12	28	27	144	6
1 ................C... 20	TGGAATGTAAAGAAGTCTGT	3p	1			3	18	6	3	7	9	55	31	132	8
1 .................A 17	TGGAATGTAAAGAAGTGA	3p	1				131							131	1
1 ...............C..... 21	GGAATGTAAAGAAGTCTGTAT	3p	1			4		6		15	25	61	11	122	6
1 ...............G...... 22	TGGAATGTAAAGAAGGGTGTAT	3p	1	4	10	9		20	13	18	25	7		106	8
1 ..........G............ 23	TGGAATGTAAGGAAGTGTGTATT	3p	1				46	5	4	10	15	6	4	90	7
1 .........G........... 21	GGAATGTAAGGAAGTGTGTAT	3p	1				16	9	7	20	26	7		85	6
1 ................T... 20	TGGAATGTAAAGAAGTTTGT	3p	1				58			5		10	3	76	4
1 ...................G.. 22	TGGAATGTAAAGAAGTGTGGAT	3p	1			3		5	9	27	7	24		75	6
1 .................A.... 22	ATGGAATGTAAAGAAGTATGTA	3p	1					4	3	9	38	18		72	5
1 ...............T..... 21	GGAATGTAAAGAAGTTTGTAT	3p	1			4		6	3	10	34	14		71	6
1 .......G.............. 22	TGGAATGGAAAGAAGTGTGTAT	3p	1						5	10	5	47		67	4
1 ................C 16	TGGAATGTAAAGAAGTC	3p	1				59					7		66	2
1 .........G.......... 20	GGAATGTAAGGAAGTGTGTA	3p	1				28	6		9	8	8		59	5
1 ...............A....... 23	GGAATGTAAAGAAGTATGTATTT	3p	1					4	6	7	29	12		58	5
1 .................C... 21	TGGAATGTAAAGAAGTGCGTA	3p	1				53					3		56	2
1 ...................A 19	TGGAATGTAAAGAAGTGTGA	3p	1				8	11		12	7	10	8	56	6
1 ................T.. 19	TGGAATGTAAAGAAGTTTG	3p	1				48				7			55	2
1 .............A..... 19	AATGTAAAGAAGTATGTAT	3p	1					5		5	28	16		54	4
1 ..........C........... 22	TGGAATGTAACGAAGTGTGTAT	3p	1			3		5		11	9	20		48	5
1 ................T.... 21	TGGAATGTAAAGAAGTTTGTA	3p	1				13			5	14	11	3	46	5
1 .................A... 21	ATGGAATGTAAAGAAGTATGT	3p	1					5	3	9	14	13		44	5
1 ................C.. 19	TGGAATGTAAAGAAGTCTG	3p	1				34					4	4	42	3
2 G..................... 22	GGGAATGTAAAGAAGTGTGTAT	3p	1							6	22	5	5	38	4
1 ................N.... 21	TGGAATGTAAAGAAGTNTGTA	3p	1					15	11	6	4			36	4
1 ..................T 18	TGGAATGTAAAGAAGTGTT	3p	1				25					3	3	31	3
1 .....................G 21	TGGAATGTAAAGAAGTGTGTAG	3p	1		5	3		4	4	7	8			31	6
1 ...............C... 19	TGGAATGTAAAGAAGCGTG	3p	1				29							29	1
1 ......................A 22	TGGAATGTAAAGAAGTGTGTATA	3p	1					4		9	4	7	4	28	5
1 ....................T 20	TGGAATGTAAAGAAGTGTGTT	3p	1				23				4			27	2
1 ................T...... 23	TGGAATGTAAAGAAGTTTGTATT	3p	1							4	8	9	6	27	4
1 .................G... 21	TGGAATGTAAAGAAGTGGGTA	3p	1				25							25	1
1 ...............C.. 18	TGGAATGTAAAGAAGCGT	3p	1				24							24	1
1 ..............A....... 22	GAATGTAAAGAAGTATGTATTT	3p	1					4		3	7	9		23	4
1 .............C........ 22	TGGAATGTAAAGACGTGTGTAT	3p	1							5	10	5	3	23	4
1 ...............A...... 22	TGGAATGTAAAGAAGAGTGTAT	3p	1					5		10	4	3		22	4
1 ..................A.. 21	TGGAATGTAAAGAAGTGTATA	3p	1							3	5	6	7	21	4
1 .........C............ 22	TGGAATGTACAGAAGTGTGTAT	3p	1			3				5	7	3	3	21	5
1 ............C......... 22	TGGAATGTAAAGCAGTGTGTAT	3p	1							6	8	6		20	3
1 .................G 17	TGGAATGTAAAGAAGTGG	3p	1				20							20	1
1 .............T........ 22	TGGAATGTAAAGATGTGTGTAT	3p	1							3	13	4		20	3
1 ............T......... 22	TGGAATGTAAAGTAGTGTGTAT	3p	1					3		3	6	7		19	4
1 ...............A.. 18	TGGAATGTAAAGAAGAGT	3p	1				18							18	1
1 ...G.................. 22	TGGGATGTAAAGAAGTGTGTAT	3p	1						3	4	4	7		18	4
1 ................N...... 23	TGGAATGTAAAGAAGTNTGTATT	3p	1					4	7	4	3			18	4
1 ...............G... 19	TGGAATGTAAAGAAGGGTG	3p	1				17							17	1
2 C..................... 22	CGGAATGTAAAGAAGTGTGTAT	3p	1								13	4		17	2
1 ...............A... 19	TGGAATGTAAAGAAGAGTG	3p	1				15							15	1
1 .................C 17	TGGAATGTAAAGAAGTGC	3p	1				15							15	1
1 ..................C 18	TGGAATGTAAAGAAGTGTC	3p	1				15							15	1
1 .................A... 21	TGGAATGTAAAGAAGTGAGTA	3p	1				14							14	1
1 ....................G.. 23	TGGAATGTAAAGAAGTGTGTGTT	3p	1							3	8	3		14	3
1 ...............C...... 22	TGGAATGTAAAGAAGCGTGTAT	3p	1					3		7	3			13	3
1 ...........T.......... 22	TGGAATGTAAATAAGTGTGTAT	3p	1								8	5		13	2
1 ....................C 20	TGGAATGTAAAGAAGTGTGTC	3p	1				13							13	1
1 ..............C..... 20	GAATGTAAAGAAGTCTGTAT	3p	1									13		13	1
1 ..................T... 22	TGGAATGTAAAGAAGTGTTTAT	3p	1								10	3		13	2
1 ............G......... 22	TGGAATGTAAAGGAGTGTGTAT	3p	1								13			13	1
2 T.................... 21	TGAATGTAAAGAAGTGTGTAT	3p	1										12	12	1
1 ........C............. 22	TGGAATGTCAAGAAGTGTGTAT	3p	1							4		7		11	2
1 ..........T........... 22	TGGAATGTAATGAAGTGTGTAT	3p	1							4	6			10	2
1 ...............G.. 18	TGGAATGTAAAGAAGGGT	3p	1				10							10	1
2 A..................... 22	AGGAATGTAAAGAAGTGTGTAT	3p	1								4	6		10	2
1 ..............G...... 21	GGAATGTAAAGAAGGGTGTAT	3p	1			3					3	3		9	3
1 ...................G 19	GGAATGTAAAGAAGTGTGTG	3p	1							5	3			8	2
1 ....G................. 22	TGGAGTGTAAAGAAGTGTGTAT	3p	1									8		8	1
1 ........G............ 21	GGAATGTAGAGAAGTGTGTAT	3p	1								7			7	1
1 ..........T......... 20	TGGAATGTAATGAAGTGTGT	3p	1							7				7	1
1 ................N... 20	TGGAATGTAAAGAAGTNTGT	3p	1						4	3				7	2
1 .................G.... 22	TGGAATGTAAAGAAGTGGGTAT	3p	1					3				3		6	2
1 .................C.... 22	TGGAATGTAAAGAAGTGCGTAT	3p	1							3	3			6	2
1 ...............N..... 21	GGAATGTAAAGAAGTNTGTAT	3p	1	6										6	1
1 ..........C........ 19	TGGAATGTAACGAAGTGTG	3p	1					5						5	1
1 ..........T........ 19	TGGAATGTAATGAAGTGTG	3p	1							5				5	1
1 ......G.............. 21	GGAATGGAAAGAAGTGTGTAT	3p	1								5			5	1
1 ................G... 20	GGAATGTAAAGAAGTGGGTA	3p	1				5							5	1
1 ..............T..... 20	GAATGTAAAGAAGTTTGTAT	3p	1								5			5	1
1 ..................A 18	GGAATGTAAAGAAGTGTGA	3p	1								4			4	1
1 ..............C...... 21	GAATGTAAAGAAGTCTGTATT	3p	1									4		4	1
1 .........G............ 22	TGGAATGTAGAGAAGTGTGTAT	3p	1								4			4	1
1 ...............T... 19	GGAATGTAAAGAAGTTTGT	3p	1				4							4	1
1 ...............G..... 21	TGGAATGTAAAGAAGGGTGTA	3p	1				4							4	1
1 ...C.................. 22	TGGCATGTAAAGAAGTGTGTAT	3p	1									4		4	1
1 ...................C.. 22	TGGAATGTAAAGAAGTGTGCAT	3p	1							3				3	1
1 ...............T.. 18	GGAATGTAAAGAAGTTTG	3p	1				3							3	1
1 ...............C.... 20	TGGAATGTAAAGAAGCGTGT	3p	1				3							3	1
1 ..............A..... 20	TGGAATGTAAAGAAATGTGT	3p	1								3			3	1
1 ..G.................. 21	GGGATGTAAAGAAGTGTGTAT	3p	1	3										3	1
1 .............G........ 22	TGGAATGTAAAGAGGTGTGTAT	3p	1								3			3	1
1 ...................A.. 22	TGGAATGTAAAGAAGTGTGAAT	3p	1							3				3	1
1 ..................A... 22	TGGAATGTAAAGAAGTGTATAT	3p	1								3			3	1
1 ..................G.. 21	GGAATGTAAAGAAGTGTGGAT	3p	1								3			3	1
1 ...............C.... 20	GGAATGTAAAGAAGTCTGTA	3p	1									3		3	1
1 ........G........... 20	GAATGTAAGGAAGTGTGTAT	3p	1					3						3	1
1 ................A........ 25	TGGAATGTAAAGAAGTATGTATTTT	3p	1									3		3	1
1 ........G.......... 19	GAATGTAAGGAAGTGTGTA	3p	1				3							3	1
1 .........C........... 21	GGAATGTAACGAAGTGTGTAT	3p	1								3			3	1
1 ...............C.. 18	GGAATGTAAAGAAGTCTG	3p	1				3							3	1
cluster No. 5
1 GGGATGTACACCTGCTCAGAGTACATACTTCTTTATGTACCCATATGAACATAAAAAGCTATGGAATGTAAAGAAGTATGTATTTTTGGCAGGCGCCGACCC 102 oan-mir-1a
1 ....A.......................................C..T................................T...TG 84 mdo-mir-1
1 ...................... 22	ACATACTTCTTTATGTACCCAT	5p	0								7	5		12	2
1 ....................... 23	ACATACTTCTTTATGTACCCATA	5p	0									3		3	1
1 ................G..... 22	ACATACTTCTTTATGTGCCCAT	5p	1								7			7	1
1 ................G...... 23	ACATACTTCTTTATGTGCCCATA	5p	1								4			4	1
cluster No. 6
1 ATCTGAGACTGAACTGCCCTTTTTCGGTTATCATGGTACCGATGCTGTAGCTCTGAAAGGTACAGTACTGTGATAGCTGAAGAATGGCGGTGCCATC 97 mmu-mir-101b
1 .................... 20	TACAGTACTGTGATAGCTGA	3p	0									51	12	63	2
1 ..................... 21	TACAGTACTGTGATAGCTGAA	3p	0									29	6	35	2
1 ..................... 21	GTACAGTACTGTGATAGCTGA	3p	0								5	10		15	2
1 ................... 19	TACAGTACTGTGATAGCTG	3p	0									9	3	12	2
1 ...................... 22	GTACAGTACTGTGATAGCTGAA	3p	0									11		11	1
1 ...................... 22	TACAGTACTGTGATAGCTGAAG	3p	0									3	3	6	2
1 ................A.... 21	GTACAGTACTGTGATAACTGA	3p	1	198	63	1030	536	1314	1181	907	2113	2943	29	10314	10
1 ................A..... 22	GTACAGTACTGTGATAACTGAA	3p	1	216	42	581	292	955	906	628	1388	2583	18	7609	10
1 ...............A..... 21	TACAGTACTGTGATAACTGAA	3p	1	13		273	293	481	494	249	171	3076	797	5847	9
1 ...............A.... 20	TACAGTACTGTGATAACTGA	3p	1	8		209	309	381	388	216	203	3236	851	5801	9
1 ...............A...... 22	TACAGTACTGTGATAACTGAAG	3p	1			47	75	74	72	45	42	347	125	827	8
1 ...............A... 19	TACAGTACTGTGATAACTG	3p	1			6	122	13	14	5	10	123	48	341	8
1 ................A... 20	GTACAGTACTGTGATAACTG	3p	1		3	20	177	14	20	20	35	44		333	8
1 ..............A..... 20	ACAGTACTGTGATAACTGAA	3p	1			34	10	25	24	15	58	119		285	7
1 ..............A.... 19	ACAGTACTGTGATAACTGA	3p	1	4		20	14	29	18	13	61	85		244	8
1 ...............A....... 23	TACAGTACTGTGATAACTGAAGA	3p	1			6	9	15	7	8		52	19	116	7
1 ................A.. 19	GTACAGTACTGTGATAACT	3p	1			7	31	8	10	10	10	13		89	7
1 ................C.... 21	GTACAGTACTGTGATACCTGA	3p	1			4		5	4		3	27		43	5
1 .............A..... 19	CAGTACTGTGATAACTGAA	3p	1			3					16	13	6	38	4
1 ..............A...... 21	ACAGTACTGTGATAACTGAAG	3p	1			5					14	10		29	3
1 ...............C..... 21	TACAGTACTGTGATACCTGAA	3p	1									6	9	15	2
1 ...............C.... 20	TACAGTACTGTGATACCTGA	3p	1										13	13	1
1 ................C..... 22	GTACAGTACTGTGATACCTGAA	3p	1								3	10		13	2
1 ................A 16	GTACAGTACTGTGATAA	3p	1				11							11	1
1 ..............A... 18	ACAGTACTGTGATAACTG	3p	1				8							8	1
1 ...............A........ 24	TACAGTACTGTGATAACTGAAGAA	3p	1									4	3	7	2
1 ......................A 22	GTACAGTACTGTGATAGCTGAAA	3p	1									5		5	1
2 T..................... 22	TTACAGTACTGTGATAGCTGAA	3p	1										5	5	1
1 ......................T 22	TACAGTACTGTGATAGCTGAAGT	3p	1									5		5	1
1 .....................T 21	TACAGTACTGTGATAGCTGAAT	3p	1									4		4	1
1 ..............A....... 22	ACAGTACTGTGATAACTGAAGA	3p	1			4								4	1
1 ................N..... 22	GTACAGTACTGTGATANCTGAA	3p	1					4						4	1
1 .............A....... 21	CAGTACTGTGATAACTGAAGA	3p	1								4			4	1
1 ................A...... 23	GTACAGTACTGTGATAACTGAAG	3p	1								3			3	1
1 ................N.... 21	GTACAGTACTGTGATANCTGA	3p	1						3					3	1
1 ...............C...... 22	TACAGTACTGTGATACCTGAAG	3p	1										3	3	1
2 T.................... 21	TTACAGTACTGTGATAGCTGA	3p	1										3	3	1
1 ................T.... 21	GTACAGTACTGTGATATCTGA	3p	1								3			3	1
1 .....................A 21	TACAGTACTGTGATAGCTGAAA	3p	1									3		3	1
cluster No. 7
1 CCTGCCGGGGCTAAAGTGCTGACAGTGCAGATAGTGGTCCTCTCCGTGCTACCGCACTGTGGGTACTTGCTGCTCCAGCAGG 82 hsa-mir-106b
1 .......................C....... ............................ 59 cfa-mir-106b
1 .........................................G. ...............................G..... 80 bta-mir-106b
1 .................................... ............................................. 81 lla-mir-106b
1 .....T...A..................................T..................................... 82 mmu-mir-106b
1 .....T............................................................................ 82 mml-mir-106b
1 ...................... 22	TAAAGTGCTGACAGTGCAGATA	5p	0	11		52	13	41	40	26	11	71	26	291	9
1 ..................... 21	TAAAGTGCTGACAGTGCAGAT	5p	0	6		33	16	38	30	15	9	82	30	259	9
1 .................... 20	TAAAGTGCTGACAGTGCAGA	5p	0					7	4	6		17	4	38	5
1 .................... 20	AAAGTGCTGACAGTGCAGAT	5p	0									4		4	1
1 ....................... 23	TAAAGTGCTGACAGTGCAGATAG	5p	0									4		4	1
1 ................... 19	TAAAGTGCTGACAGTGCAG	5p	0									4		4	1
1 ......................A 22	TAAAGTGCTGACAGTGCAGATAA	5p	1			10	4	4	5	8		11	3	45	7
1 ......................T 22	TAAAGTGCTGACAGTGCAGATAT	5p	1			9		4	5			6	3	27	5
1 .....................T 21	TAAAGTGCTGACAGTGCAGATT	5p	1			4		3	6			10	3	26	5
1 ..............G....... 22	TAAAGTGCTGACAGGGCAGATA	5p	1			5						4		9	2
1 ....................A 20	TAAAGTGCTGACAGTGCAGAA	5p	1									4		4	1
1 .....................G 21	TAAAGTGCTGACAGTGCAGATG	5p	1										3	3	1
1 ...................... 22	CCGCACTGTGGGTACTTGCTGC	3p	0	4		14	53	13	12	9	10	16	22	153	9
1 ..................... 21	CCGCACTGTGGGTACTTGCTG	3p	0	3		4	64	3	3		5	18	9	109	8
1 .................... 20	CCGCACTGTGGGTACTTGCT	3p	0			3	9				3	10	4	29	5
1 ................... 19	CCGCACTGTGGGTACTTGC	3p	0			3	25							28	2
1 .................... 20	CGCACTGTGGGTACTTGCTG	3p	0				3							3	1
1 .....................A 21	CCGCACTGTGGGTACTTGCTGA	3p	1				8					3	3	14	3
2 A..................... 22	ACGCACTGTGGGTACTTGCTGC	3p	1				7							7	1
1 ....................A 20	CCGCACTGTGGGTACTTGCTA	3p	1				6							6	1
1 .....................T 21	CCGCACTGTGGGTACTTGCTGT	3p	1										3	3	1
1 ............C......... 22	CCGCACTGTGGGCACTTGCTGC	3p	1				3							3	1
2 A.................... 21	ACGCACTGTGGGTACTTGCTG	3p	1				3							3	1
2 A.................. 19	ACGCACTGTGGGTACTTGC	3p	1				3							3	1
1 ...................C 19	CCGCACTGTGGGTACTTGCC	3p	1				3							3	1
1 ...................A 19	CCGCACTGTGGGTACTTGCA	3p	1				3							3	1
1 ......................A 22	CCGCACTGTGGGTACTTGCTGCA	3p	1				3							3	1
cluster No. 8
1 CAGAATGTTATTACGTTGTCTATATATACCCTGTAGAACCGAATTTGTGTGGTATTTACATAGTCACAGATTCGATTCTAGGGGAATATATGGTCGATGCAAAAACTTCAC 111 mdo-mir-10b
1 ....A.................................................C.................................................... 107 oan-mir-10b
1 ...................... 22	AGATTCGATTCTAGGGGAATAT	3p	0									4		4	1
1 ..................... 21	AGATTCGATTCTAGGGGAATA	3p	0			3								3	1
1 ...................... 22	ACAGATTCGATTCTAGGGGAAT	3p	0								3			3	1
1 ..................... 21	CAGATTCGATTCTAGGGGAAT	3p	0								3			3	1
1 .................... 20	AGATTCGATTCTAGGGGAAT	3p	0					3						3	1
cluster No. 9
1 GTGAGCTGGAATCAGCCAGCGTTACCTCAAGGTATTTGAAGATGCGGTTGACCATGGTGTGTACGCTTTATTTATGACGTAGGACACATGGTCTACTTCTTCTCAATATCACATCTCGCC 120 mmu-mir-1197
7 CTTCCT...........................................G..................................... 87 ptr-mir-1197
1 ..T..CT...........................................G..................................... 88 hsa-mir-1197
7 CTTCCT............C.............................................................G...........TCGC 92 bta-mir-1197
1 ..................... 21	TAGGACACATGGTCTACTTCT	3p	0					4				5		9	2
cluster No. 10
1 AACCTTGGATTGTTTGCTACCAGAGCTGTGGAGTGTGACAATGGTGTTTGTGTCCAGTCTATCAAACGCCATTATCACACTAAATAGCTACTGTAGGGCCATCCGTCTCTT 111 oan-mir-122
1 ..................... 21	AACGCCATTATCACACTAAAT	3p	0	5		12	6	8	3	4	5	6		49	8
1 ...................... 22	AACGCCATTATCACACTAAATA	3p	0			5						5		10	2
1 .................... 20	AACGCCATTATCACACTAAA	3p	0				3	3				4		10	3
1 ................ 16	AACGCCATTATCACAC	3p	0				8							8	1
1 ................. 17	AAACGCCATTATCACAC	3p	0				7							7	1
1 .................. 18	AACGCCATTATCACACTA	3p	0				6							6	1
1 ...................... 22	AAACGCCATTATCACACTAAAT	3p	0			3	3							6	2
1 ......................T 22	AACGCCATTATCACACTAAATAT	3p	1			5					3			8	2
2 C.................... 21	CACGCCATTATCACACTAAAT	3p	1										6	6	1
1 .................G.... 22	AACGCCATTATCACACTGAATA	3p	1				5							5	1
1 ..................C.. 21	AACGCCATTATCACACTACAT	3p	1				3							3	1
cluster No. 11
1 GTGAGGACTCGGGAGGTGGAGGGTGGCGCTGCCAGGGCCAGGGCACTGTCTCAGCTCGCTTCTCCCCCCACCTCCTCTCTCCTCAG 86 bta-mir-1224
1 .............................C...G........ .G......A.................................. 85 mml-mir-1224
1 ..................... 21	GTGAGGACTCGGGAGGTGGAG	5p	1			4				9	10	40		63	4
1 .................... 20	GTGAGGACTCGGGAGGTGGA	5p	1					3		9	3	21		36	4
1 ...................... 22	GTGAGGACTCGGGAGGTGGAGG	5p	1			5					3	15		23	3
1 ....................... 23	GTGAGGACTCGGGAGGTGGAGGG	5p	1									5		5	1
1 ........................ 24	GTGAGGACTCGGGAGGTGGAGGGT	5p	1									3		3	1
cluster No. 12
1 GAAGCATCAGTGACAGCTGGCAACTGCCCATTATTACTTTTGGTACGCGCTGTGACGCTTCAAACTCGTACCGTGAGTAATAATGCGTGGCTGGCAGCACTGGCAGCGCC 110 oan-mir-126
1 ..................... 21	CGTACCGTGAGTAATAATGCG	3p	0	6		45	50	72	63	48	18	36	8	346	9
1 ...................... 22	CGTACCGTGAGTAATAATGCGT	3p	0			21	12	52	41	29	15	21	17	208	8
1 ...................... 22	TCGTACCGTGAGTAATAATGCG	3p	0			13	55	27	18	16		47	23	199	7
1 ..................... 21	TCGTACCGTGAGTAATAATGC	3p	0			5	14	12	13	10		11	10	75	7
1 ....................... 23	CTCGTACCGTGAGTAATAATGCG	3p	0			5	18	5		6	5	4		43	6
1 .................... 20	GTACCGTGAGTAATAATGCG	3p	0			6		8	8	9		5		36	5
1 .................... 20	CGTACCGTGAGTAATAATGC	3p	0			3	10	6	5	3		6		33	6
1 ...................... 22	CTCGTACCGTGAGTAATAATGC	3p	0			5		3	4	4		6		22	5
1 ..................... 21	GTACCGTGAGTAATAATGCGT	3p	0			4		5	4					13	3
1 ....................... 23	TCGTACCGTGAGTAATAATGCGT	3p	0					7				4		11	2
1 ................... 19	GTACCGTGAGTAATAATGC	3p	0				5					4		9	2
1 ..................... 21	CTCGTACCGTGAGTAATAATG	3p	0				4							4	1
1 .................... 20	TCGTACCGTGAGTAATAATG	3p	0				4							4	1
1 ................... 19	CGTACCGTGAGTAATAATG	3p	0				4							4	1
1 .....................A 21	CGTACCGTGAGTAATAATGCGA	3p	1			19	11	45	44	54	20	42	10	245	8
1 ......................A 22	TCGTACCGTGAGTAATAATGCGA	3p	1				5	10	11	12	3	21	9	71	7
1 ....................A 20	GTACCGTGAGTAATAATGCGA	3p	1			3		9	5	4	3	6		30	6
1 ....................A 20	CGTACCGTGAGTAATAATGCA	3p	1			4		3	4	4		3		18	5
1 .....................A 21	TCGTACCGTGAGTAATAATGCA	3p	1					5				7		12	2
2 A..................... 22	ACGTACCGTGAGTAATAATGCG	3p	1				5							5	1
2 A.................... 21	ACGTACCGTGAGTAATAATGC	3p	1				5							5	1
1 ...........G.......... 22	CGTACCGTGAGGAATAATGCGT	3p	1							3				3	1
2 T................... 20	TTACCGTGAGTAATAATGCG	3p	1										3	3	1
1 ....................A 20	TCGTACCGTGAGTAATAATGA	3p	1									3		3	1
1 .....................C 21	CGTACCGTGAGTAATAATGCGC	3p	1					3						3	1
cluster No. 13
1 TGCTATGGATAAGGCTTTGGCTTATGGGGATATTGTGGTTGATCTGTTCTATCCAGATGACTGAAACTTTCTCCATAGCAGC 82 hsa-mir-1261
1 ...........A....... 19	ATGGATAAGGCATTGGCTT	5p	1					3						3	1
cluster No. 14
1 CACCCAGATCAGTGCTTGGCACCTAGCAAGCACTCAGTAAATATTTGTTGAGTGCCTGCTATGTGCCAGGCATTGTGCTGAGGGCT 86 hsa-mir-1271
1 ..........................................C........................................TT 83 ptr-mir-1271
1 ............T...... 19	CTTGGCACCTAGTAAGCAC	5p	1				245		3					248	2
1 ............T........ 21	CTTGGCACCTAGTAAGCACTC	5p	1	4		4	29	7	10	5	3	7		69	8
1 ............T......... 22	CTTGGCACCTAGTAAGCACTCA	5p	1			6	11	13	4		4	6	5	49	7
1 ............T....... 20	CTTGGCACCTAGTAAGCACT	5p	1	4			6	6	12	3		5	4	40	7
1 ............T.... 17	CTTGGCACCTAGTAAGC	5p	1				3							3	1
1 ......................A 22	AGTGCCTGCTATGTGCCAGGCAA	3p	1	4		13		9	12	7	5	13		63	7
cluster No. 15
1 CACCCAGATCAGTGCTTGGCACCTAGTAAGTACTCAGTATATACTTGTTGAGTGCCTGCTATGTGCCAGGCATTGTGCTGAGGGCT 86 bta-mir-1271
1 ................C.. 19	CTTGGCACCTAGTAAGCAC	5p	1				245		3					248	2
1 ................C.... 21	CTTGGCACCTAGTAAGCACTC	5p	1	4		4	29	7	10	5	3	7		69	8
1 ................C..... 22	CTTGGCACCTAGTAAGCACTCA	5p	1			6	11	13	4		4	6	5	49	7
1 ................C... 20	CTTGGCACCTAGTAAGCACT	5p	1	4			6	6	12	3		5	4	40	7
1 ................C 16	CTTGGCACCTAGTAAGC	5p	1				3							3	1
1 ......................A 22	AGTGCCTGCTATGTGCCAGGCAA	3p	1	4		13		9	12	7	5	13		63	7
cluster No. 16
1 CTTGGCACCTAGTAAGCACTCAGTAAATACTTGTTGAGTGCCTGCTATGTGCCAGGCA 58 cfa-mir-1271
1 ................... 19	CTTGGCACCTAGTAAGCAC	5p	1				245		3					248	2
1 ..................... 21	CTTGGCACCTAGTAAGCACTC	5p	1	4		4	29	7	10	5	3	7		69	8
1 ...................... 22	CTTGGCACCTAGTAAGCACTCA	5p	1			6	11	13	4		4	6	5	49	7
1 .................... 20	CTTGGCACCTAGTAAGCACT	5p	1	4			6	6	12	3		5	4	40	7
1 ................. 17	CTTGGCACCTAGTAAGC	5p	1				3							3	1
1 ...................... 22	AGTGCCTGCTATGTGCCAGGCA	3p	1	4		13		9	12	7	5	13		63	7
cluster No. 17
1 GGGGAGAGGTGTCTCCGTCTCCCTTGGATCTTTTTGCGGTCTGGGCTTGCTGTTCCTCTAATCAGTAGTCAGGAAGCCCTTACCCCAAAAAGTATCTGCGAGAGACCTGGTCGGCAGATGTGGTCCCC 128 oan-mir-129
1 ...................... 22	AAGCCCTTACCCCAAAAAGTAT	3p	0							5	19	4		28	3
1 ...................C.. 22	AAGCCCTTACCCCAAAAAGCAT	3p	1			11		4	9	17	32	37		110	6
2 C..................... 22	CAGCCCTTACCCCAAAAAGTAT	3p	1										4	4	1
cluster No. 18
1 TGTTTATCTCTAGGGTTGATCTATTAGAATTACTTATCTGAGCCAAAGTAATTCAAGTAATTCAGGTGTAGTGAAAC 77 hsa-mir-1297
1 ...............A... 19	TTCAAGTAATTCAGGAGTA	3p	1				3							3	1
cluster No. 19
1 CATCAAGAGTCGGCTGAGTCACTGCCACTGCCTACCAATCTCGACCGGACCTCGACCGGCTCGTCTATATTGCCAATCGACTCGGCGTGGCGTCGGTCGTGGTAGATAGGCGGTCATACAGACGAGTTTTCAAGTGTTGCTCTGGTGAC 149 bta-mir-1307
1 ........CC.A............T.........................................G.G................................................G..T....A......GC.C...T........ 148 ptr-mir-1307
1 ........CC.A............T.........................................G.G................................................G..T....A......GC.C...T......... 149 hsa-mir-1307
1 ....................... 23	ACTCGGCGTGGCGTCGGTCGTGG	3p	0			33	10	49	38	43	5	32		210	7
1 ...................... 22	CTCGGCGTGGCGTCGGTCGTGG	3p	0	3		33	10	26	24	27	3	23	12	161	9
1 ...................... 22	ACTCGGCGTGGCGTCGGTCGTG	3p	0			14		9	15	11		11		60	5
1 ..................... 21	CTCGGCGTGGCGTCGGTCGTG	3p	0			12		8		10		6		36	4
1 ........................ 24	ACTCGGCGTGGCGTCGGTCGTGGT	3p	0			6	4	11		4		7		32	5
1 ....................... 23	CTCGGCGTGGCGTCGGTCGTGGT	3p	0			7		3	5	3		4	3	25	6
1 ..................... 21	ACTCGGCGTGGCGTCGGTCGT	3p	0			10		4	5	4				23	4
1 .................... 20	ACTCGGCGTGGCGTCGGTCG	3p	0					3		3				6	2
1 ..................... 21	TCGGCGTGGCGTCGGTCGTGG	3p	0									3		3	1
1 ......................T 22	ACTCGGCGTGGCGTCGGTCGTGT	3p	1			6	5	8	10	8		7		44	6
1 .................G..... 23	ACTCGGCGTGGCGTCGGGCGTGG	3p	1			13		3		7		3		26	4
2 C...................... 23	CCTCGGCGTGGCGTCGGTCGTGG	3p	1										23	23	1
1 .....................T 21	CTCGGCGTGGCGTCGGTCGTGT	3p	1					4	8	5		3		20	4
1 ......................A 22	ACTCGGCGTGGCGTCGGTCGTGA	3p	1					3	3	6		6		18	4
1 .....................T 21	ACTCGGCGTGGCGTCGGTCGTT	3p	1			4			3	5		6		18	4
1 .....................A 21	CTCGGCGTGGCGTCGGTCGTGA	3p	1			3		3	4			4		14	4
1 .......................A 23	ACTCGGCGTGGCGTCGGTCGTGGA	3p	1			4				5		4		13	3
2 C..................... 22	CCTCGGCGTGGCGTCGGTCGTG	3p	1										9	9	1
2 C.................... 21	CCTCGGCGTGGCGTCGGTCGT	3p	1										4	4	1
1 .................G... 21	ACTCGGCGTGGCGTCGGGCGT	3p	1			4								4	1
1 ....................G.. 23	ACTCGGCGTGGCGTCGGTCGGGG	3p	1			4								4	1
1 ................A..... 22	CTCGGCGTGGCGTCGGACGTGG	3p	1							3				3	1
1 ...................G.. 22	CTCGGCGTGGCGTCGGTCGGGG	3p	1					3						3	1
1 ......................A 22	CTCGGCGTGGCGTCGGTCGTGGA	3p	1						3					3	1
2 C....................... 24	CCTCGGCGTGGCGTCGGTCGTGGT	3p	1										3	3	1
cluster No. 20
1 GCCCGGTCCTGTCCTTCGCTCCCGGCCGGAGCTCTTTTCACATTGTGCTACTGTCTGCGCCCGTCACTAGCAGTGCAATGTAATAAGGGGCTTCGGCGGGGCAGCTGCTACCATCTCCGGGT 122 oan-mir-130a
1 ...................... 22	GCTCTTTTCACATTGTGCTACT	5p	0								6			6	1
cluster No. 21
1 TGATGGGGTGGGAGGTTGGTGTGTGTGCAGTCGGCTACAGGATGACCGGACAAGGGAACGGAAACAGTTTATGCTGCTAACGCGGGGCCGCTCGCAGACAGAAATCCTGACCATTCCACG 120 oan-mir-1331
1 ...................... 22	TGGGGTGGGAGGTTGGTGTGTG	5p	0			7	5							12	2
1 ............A......... 22	TGGGGTGGGAGGATGGTGTGTG	5p	1	11		46			21		3			81	4
1 ................A..... 22	TGGGGTGGGAGGTTGGAGTGTG	5p	1	7		21			12					40	3
1 ...........A.......... 22	TGGGGTGGGAGATTGGTGTGTG	5p	1			22			8					30	2
1 ..................G... 22	TGGGGTGGGAGGTTGGTGGGTG	5p	1	3		8								11	2
1 ............A........ 21	TGGGGTGGGAGGATGGTGTGT	5p	1			4								4	1
1 .....................T 21	TGGGGTGGGAGGTTGGTGTGTT	5p	1			3								3	1
1 ...................T.. 22	TGGGGTGGGAGGTTGGTGTTTG	5p	1			3								3	1
1 ............A.......... 23	TGGGGTGGGAGGATGGTGTGTGT	5p	1						3					3	1
1 ................G..... 22	TGGGGTGGGAGGTTGGGGTGTG	5p	1				3							3	1
cluster No. 22
1 CCTCAGAAGAAAGATGCCCCCTGCTCTGGCTGGTCAAACGGAACCAAGTCCGTCTTCCTGAGAGGTTTGGTCCCCTTCAACCAGCTACAGCAGGGCTGGCAATGCCCAGTCCTTGGAGA 119 hsa-mir-133b
18 GGCCTTCGGCAATGCTT....AAA......A...T........A..ACCTC.T.AAT. .A.....................GT...TATGCATTGAACACC 86 oan-mir-133a
9 CGGCTGAA.....................................G...................................G....C.A..TCGTCCG 91 oan-mir-133b
1 ....CA...GG..TG.......................................................................................A..T..A.AT....... 119 mmu-mir-133b
1 .......................................................................................................T............... 119 mml-mir-133b
1 ...................................................................................................................... 118 ptr-mir-133b
1 ..................... 21	TTTGGTCCCCTTCAACCAGCT	3p	0			11	4	7	16	31		20	23	112	7
1 ...................... 22	TTTGGTCCCCTTCAACCAGCTA	3p	0			8	3	14	18	20		6	9	78	7
1 .................... 20	TTTGGTCCCCTTCAACCAGC	3p	0				5	3	6	7		11	10	42	6
1 .................... 20	TTGGTCCCCTTCAACCAGCT	3p	0					4	4	3		10	9	30	5
1 ................... 19	TTGGTCCCCTTCAACCAGC	3p	0							7		5	4	16	3
1 ..................... 21	TTGGTCCCCTTCAACCAGCTA	3p	0					3					3	6	2
1 .....................G 21	TTTGGTCCCCTTCAACCAGCTG	3p	1			3		10	28	28	4	55	38	166	7
1 ......................T 22	TTTGGTCCCCTTCAACCAGCTAT	3p	1					19	16	26		12	10	83	5
1 ....................G 20	TTGGTCCCCTTCAACCAGCTG	3p	1				3	4	8	6		20	14	55	6
1 .....................T 21	TTGGTCCCCTTCAACCAGCTAT	3p	1						6	8			4	18	3
1 .....................T 21	TTTGGTCCCCTTCAACCAGCTT	3p	1						3	3				6	2
cluster No. 23
1 CCGGTGACGTTGGACACATTGGAGTGTGACATTTGTGATCTGAATTTTCTAAAGCTACAGTAAGGAGTGTCACTGTTCTGCTCTCTTTTATTGCCTCAGATAATTTTTCTAGAAAGCATTTCTCTATCCCTCGCAAG 137 oan-mir-1352
1 ............A..... 18	TGGAGTGTGACAATTGTG	5p	1				122						4	126	2
1 ............A.... 17	TGGAGTGTGACAATTGT	5p	1				29							29	1
1 ..............G... 18	TGGAGTGTGACATTGGTG	5p	1				11							11	1
1 ............A...... 19	TGGAGTGTGACAATTGTGA	5p	1				8							8	1
1 ...........A..... 17	GGAGTGTGACAATTGTG	5p	1				6							6	1
1 ..............G.... 19	TGGAGTGTGACATTGGTGA	5p	1				4							4	1
1 ..............G.. 17	TGGAGTGTGACATTGGT	5p	1				3							3	1
cluster No. 24
1 GCTTCGTCTTTCTGACTCTCTTCGGTGACGGGTATTCTTGGGTGGATAATACGGATTACGTTGTTATTGCTTAAGAATACGCGTAGTCGAGGAGAGTATCTGCGGCAGGC 110 oan-mir-137a
1 ....................... 23	TTATTGCTTAAGAATACGCGTAG	3p	0			7		4					6	17	3
1 ...................... 22	TTATTGCTTAAGAATACGCGTA	3p	0			3		4	3				5	15	4
1 ..................... 21	TTATTGCTTAAGAATACGCGT	3p	0			3								3	1
cluster No. 25
1 CCAGCCCCTTTCGATGACGGGTATTCTTGGGTACATAATACGGATGGCGCTGTTATTGCTTGAGAATACGCGTAGTCGAGGGAGAGGCACCGACGTCTGG 100 oan-mir-137b
1 .........A............. 23	TTATTGCTTAAGAATACGCGTAG	3p	1			7		4					6	17	3
1 .........A............ 22	TTATTGCTTAAGAATACGCGTA	3p	1			3		4	3				5	15	4
1 .........A........... 21	TTATTGCTTAAGAATACGCGT	3p	1			3								3	1
cluster No. 26
1 AGCTGGTGTTGTGAATCATGCCGACGAGCAGCGCATCCTCTTACCCGGCTATTTCACGACACCAGGGTT 69 cfa-mir-138b
1 ..................... 21	GCTATTTCACGACACCAGGGT	3p	0							5		3		8	2
1 ...................... 22	GCTATTTCACGACACCAGGGTT	3p	1						3					3	1
cluster No. 27
1 GTTGCTGCAGCTGGTGTTGTGAATCAGGCCGACGAGCAGCGCATCCTCTTACCCGGCTATTTCACGACACCAGGGTTGCATCA 83 ptr-mir-138
1 ..................... 21	GCTATTTCACGACACCAGGGT	3p	0							5		3		8	2
1 ...................... 22	GCTATTTCACGACACCAGGGTT	3p	0						3					3	1
cluster No. 28
1 GTTGCTGCAGCTGGTGTTGTGAATCAGGCCGACAAGCAGCTCATCCTATTACCCGGCTATTTCACTACACCAGGGTTGCATCA 83 mdo-mir-138
1 ..........G.......... 21	GCTATTTCACGACACCAGGGT	3p	1							5		3		8	2
1 ..........G........... 22	GCTATTTCACGACACCAGGGTT	3p	1						3					3	1
cluster No. 29
1 TGATGCAGTGATCACCACCTTGTCACATCCCTTCTGTCTGCACCTGTGGGGAAAATCTTAAGGTTTAGTCAGGTGGGGTGTGACAAGGAAGTCGAAAGAATCA 103 oan-mir-1380
1 ...A............. 17	TGGAGTGTGACAAGGAA	3p	1				10							10	1
cluster No. 30
1 CGGCCGGCCCTGGGTCCATCTTCCAGTACAGTGTTGGATGGTCTAATTGTGAAGCTCCTAACACTGTCTGGTAAAGATGGCTCCCGGGTGGGTTC 95 hsa-mir-141
3 GA.....T.................C....................G.................................C.....C... 90 bta-mir-141
2 T..............................................................................C.C..G.......... 95 ppa-mir-141
2 T................................................................................C.......C....T 94 mml-mir-141
1 ...T.A.T...A..............G..............TG..G.AC...............................C.......CA.... 94 rno-mir-141
1 ......T....................................G.CAC...............................C...... 86 cfa-mir-141
1 ................G..............TG..G.A................................CC 70 mmu-mir-141
2 T..............T.................................................................C............. 95 ppy-mir-141
1 ....G..................G........ ......T......................CCC 61 mdo-mir-141
1 .................................................................................C............. 95 ggo-mir-141
1 ...................... 22	TAACACTGTCTGGTAAAGATGG	3p	0									4		4	1
1 ..................... 21	TAACACTGTCTGGTAAAGATG	3p	0										3	3	1
1 ................C.... 21	TAACACTGTCTGGTAACGATG	3p	1				13	3	6			10		32	4
1 ...............C.... 20	AACACTGTCTGGTAACGATG	3p	1				8							8	1
1 ................C.. 19	TAACACTGTCTGGTAACGA	3p	1				8							8	1
1 ................C... 20	TAACACTGTCTGGTAACGAT	3p	1										3	3	1
cluster No. 31
1 CCCCCACCGTGTCTCAGGTCCAGTTTTCCCAGGAATACATAGGTGCTGAGATGGGGATTCCTGGAAATACTGTTCTTGAGGTCATGGCTTGGCAGCGG 98 oan-mir-145
1 ..................... 21	ATTCCTGGAAATACTGTTCTT	3p	0	5		14		14	12	19	12	22		98	7
1 .................... 20	ATTCCTGGAAATACTGTTCT	3p	0			3			3	10	3	7		26	5
1 ...................... 22	GGATTCCTGGAAATACTGTTCT	3p	0					3		3	5	14		25	4
1 ..................... 21	GATTCCTGGAAATACTGTTCT	3p	0									4		4	1
1 ....................A 20	ATTCCTGGAAATACTGTTCTA	3p	1			5		6		4	4	3		22	5
2 C.................... 21	CTTCCTGGAAATACTGTTCTT	3p	1										9	9	1
1 .....................T 21	ATTCCTGGAAATACTGTTCTTT	3p	1								3	4		7	2
2 T..................... 22	TGATTCCTGGAAATACTGTTCT	3p	1										5	5	1
2 C................... 20	CTTCCTGGAAATACTGTTCT	3p	1										4	4	1
cluster No. 32
1 CCTCTCTCCTCACGGCCCTGTCTCCCAACCCTTGTACCAGTGTGTGTCTCAGACCCTGGTACAGGTACGGGGAGGCAGGGACCTGGGGGATCCCAGCAGC 100 bta-mir-150
5 CGCC....GGC....CC....................A.CA.AA..G.AC.........G..GC.......AGG....G.C....CCCCGCG 87 oan-mir-150
1 ...............................C..................CCT....GATAGGG 58 mmu-mir-150
1 ..T....A.................................C.................. C.T...G.A.......T.....AC 83 rno-mir-150
1 ....C..T.............................CTG.G.................. C.T...G.A.............AC 82 hsa-mir-150
1 ....C..T.............................CTG.G.................. C.T...G.A.............A 82 ptr-mir-150
1 ...................... 22	TCTCCCAACCCTTGTACCAGTG	5p	0									12		12	1
1 ..................... 21	TCTCCCAACCCTTGTACCAGT	5p	0									5		5	1
1 .................... 20	TCTCCCAACCCTTGTACCAG	5p	0				3							3	1
1 ......................A 22	TCTCCCAACCCTTGTACCAGTGA	5p	1									5		5	1
cluster No. 33
1 TTTCCTGCCCTCGAGGAGCTCACAGTCTAGTATGTCTCATCCCCTACTAGACTGAAGCTCCTTGAGGACAGGGATGGTCATACTCACCT 89 ptr-mir-151
1 .............................C....................................... 69 bta-mir-151
1 ..................... 21	TCGAGGAGCTCACAGTCTAGT	5p	0	3		11	8	25	30	15	7	82	41	222	9
1 ...................... 22	TCGAGGAGCTCACAGTCTAGTA	5p	0			7	5	10	10	12		47	17	108	7
1 .................... 20	TCGAGGAGCTCACAGTCTAG	5p	0				4	4				3	4	15	4
1 .................... 20	GAGGAGCTCACAGTCTAGTA	5p	0			3			3	3		4		13	4
1 ................... 19	GAGGAGCTCACAGTCTAGT	5p	0			3				4		4		11	3
1 ...................... 22	CTCGAGGAGCTCACAGTCTAGT	5p	0					4					3	7	2
1 ......................A 22	TCGAGGAGCTCACAGTCTAGTAA	5p	1			3		3				10		16	3
1 ..T.................. 21	TCTAGGAGCTCACAGTCTAGT	5p	1							3				3	1
1 ....................A 20	GAGGAGCTCACAGTCTAGTAA	5p	1			3								3	1
2 A.................... 21	ACGAGGAGCTCACAGTCTAGT	5p	1				3							3	1
1 ..................... 21	CTAGACTGAAGCTCCTTGAGG	3p	0	7		29	393	20	16	25	55	234	80	859	9
1 ...................... 22	CTAGACTGAAGCTCCTTGAGGA	3p	0	8	4	53	201	39	50	51	81	183	86	756	10
1 .................... 20	CTAGACTGAAGCTCCTTGAG	3p	0	4		4	53	11	6	13	25	45	51	212	9
1 ................... 19	CTAGACTGAAGCTCCTTGA	3p	0				9		3			5	4	21	4
1 .................. 18	CTAGACTGAAGCTCCTTG	3p	0				12							12	1
1 ................ 16	CTAGACTGAAGCTCCT	3p	0				12							12	1
1 ..................... 21	TAGACTGAAGCTCCTTGAGGA	3p	0				5					5		10	2
1 .................... 20	TAGACTGAAGCTCCTTGAGG	3p	0				3					6		9	2
1 ................. 17	CTAGACTGAAGCTCCTT	3p	0				8							8	1
1 ....................... 23	CTAGACTGAAGCTCCTTGAGGAC	3p	0									6		6	1
1 ................... 19	TAGACTGAAGCTCCTTGAG	3p	0									3		3	1
1 ................ 16	ACTAGACTGAAGCTCC	3p	0				3							3	1
1 ......................A 22	CTAGACTGAAGCTCCTTGAGGAA	3p	1	23		28	38	34	41	53	74	249	70	610	9
1 ....................A 20	CTAGACTGAAGCTCCTTGAGA	3p	1			3	36			5	7	31	12	94	6
1 .....................T 21	CTAGACTGAAGCTCCTTGAGGT	3p	1			3	21	8	7	4	13	25	11	92	8
1 ......................T 22	CTAGACTGAAGCTCCTTGAGGAT	3p	1	3		5	15	8	4	7	11	14	13	80	9
1 ......................G 22	CTAGACTGAAGCTCCTTGAGGAG	3p	1	3		5	3		3	4	3	10	4	35	8
1 ....................T 20	CTAGACTGAAGCTCCTTGAGT	3p	1				15					5		20	2
1 ....................C 20	CTAGACTGAAGCTCCTTGAGC	3p	1				15							15	1
1 .....................A 21	TAGACTGAAGCTCCTTGAGGAA	3p	1							3		12		15	2
1 ...................A 19	CTAGACTGAAGCTCCTTGAA	3p	1				14							14	1
1 ..................T... 22	CTAGACTGAAGCTCCTTGTGGA	3p	1				8							8	1
1 .................A... 21	CTAGACTGAAGCTCCTTAAGG	3p	1				7							7	1
1 ...............C.... 20	CTAGACTGAAGCTCCCTGAG	3p	1				6							6	1
1 ................C.... 21	CTAGACTGAAGCTCCTCGAGG	3p	1				5							5	1
2 T.................... 21	TTAGACTGAAGCTCCTTGAGG	3p	1									5		5	1
1 ..................T 18	CTAGACTGAAGCTCCTTGT	3p	1				4							4	1
1 ...............A... 19	CTAGACTGAAGCTCCATGA	3p	1				4							4	1
1 .................C... 21	CTAGACTGAAGCTCCTTCAGG	3p	1				4							4	1
1 .................A 17	CTAGACTGAAGCTCCTTA	3p	1				4							4	1
1 ...................T 19	CTAGACTGAAGCTCCTTGAT	3p	1				4							4	1
1 ........C............. 22	CTAGACTGCAGCTCCTTGAGGA	3p	1									4		4	1
1 .................C.... 22	CTAGACTGAAGCTCCTTCAGGA	3p	1				4							4	1
1 .................T.. 20	CTAGACTGAAGCTCCTTTAG	3p	1				4							4	1
1 .....................C 21	CTAGACTGAAGCTCCTTGAGGC	3p	1				4							4	1
1 ..................T.. 21	CTAGACTGAAGCTCCTTGTGG	3p	1				4							4	1
1 ...................C 19	CTAGACTGAAGCTCCTTGAC	3p	1				3							3	1
2 A.................... 21	ATAGACTGAAGCTCCTTGAGG	3p	1				3							3	1
2 T..................... 22	TTAGACTGAAGCTCCTTGAGGA	3p	1										3	3	1
1 ...................A.. 22	CTAGACTGAAGCTCCTTGAAGA	3p	1				3							3	1
1 .................T 17	CTAGACTGAAGCTCCTTT	3p	1				3							3	1
1 .....................A 21	ACTAGACTGAAGCTCCTTGAGA	3p	1								3			3	1
1 ................G... 20	CTAGACTGAAGCTCCTGGAG	3p	1				3							3	1
1 ................G.... 21	CTAGACTGAAGCTCCTGGAGG	3p	1				3							3	1
1 ................A 16	CTAGACTGAAGCTCCTA	3p	1				3							3	1
1 .................A.... 22	CTAGACTGAAGCTCCTTAAGGA	3p	1				3							3	1
1 ..................G... 22	CTAGACTGAAGCTCCTTGGGGA	3p	1				3							3	1
1 ................C 16	CTAGACTGAAGCTCCTC	3p	1				3							3	1
1 ................A.. 19	CTAGACTGAAGCTCCTAGA	3p	1				3							3	1
2 C...................... 23	CCTAGACTGAAGCTCCTTGAGGA	3p	1										3	3	1
1 ................C... 20	CTAGACTGAAGCTCCTCGAG	3p	1				3							3	1
1 ........C............ 21	CTAGACTGCAGCTCCTTGAGG	3p	1									3		3	1
1 ..............T...... 21	CTAGACTGAAGCTCTTTGAGG	3p	1								3			3	1
1 ................A.... 21	CTAGACTGAAGCTCCTAGAGG	3p	1				3							3	1
1 .................T... 21	CTAGACTGAAGCTCCTTTAGG	3p	1				3							3	1
cluster No. 34
1 AGCGCTTTCCTGCCCTCGAGGAGCTCACAGTCTAGTATGTCTCCTCCCTACTAGACTGAGGCTCCTTGAGGACAGGGATCGTCATACTCACCTCCCG 97 rno-mir-151
1 ............................AG.......................... 56 cfa-mir-151
1 ..................... 21	TCGAGGAGCTCACAGTCTAGT	5p	0	3		11	8	25	30	15	7	82	41	222	9
1 ...................... 22	TCGAGGAGCTCACAGTCTAGTA	5p	0			7	5	10	10	12		47	17	108	7
1 .................... 20	TCGAGGAGCTCACAGTCTAG	5p	0				4	4				3	4	15	4
1 .................... 20	GAGGAGCTCACAGTCTAGTA	5p	0			3			3	3		4		13	4
1 ................... 19	GAGGAGCTCACAGTCTAGT	5p	0			3				4		4		11	3
1 ...................... 22	CTCGAGGAGCTCACAGTCTAGT	5p	0					4					3	7	2
1 ......................A 22	TCGAGGAGCTCACAGTCTAGTAA	5p	1			3		3				10		16	3
2 A.................... 21	ACGAGGAGCTCACAGTCTAGT	5p	1				3							3	1
1 ....................A 20	GAGGAGCTCACAGTCTAGTAA	5p	1			3								3	1
1 ..T.................. 21	TCTAGGAGCTCACAGTCTAGT	5p	1							3				3	1
1 .........A........... 21	CTAGACTGAAGCTCCTTGAGG	3p	1	7		29	393	20	16	25	55	234	80	859	9
1 .........A............ 22	CTAGACTGAAGCTCCTTGAGGA	3p	1	8		53	201	39	50	51	81	183	86	752	9
1 .........A.......... 20	CTAGACTGAAGCTCCTTGAG	3p	1	4		4	53	11	6	13	25	45	51	212	9
1 ........A............ 21	TAGACTGAAGCTCCTTGAGGA	3p	1				5					5		10	2
1 ........A........... 20	TAGACTGAAGCTCCTTGAGG	3p	1				3					6		9	2
1 .........A............. 23	CTAGACTGAAGCTCCTTGAGGAC	3p	1									6		6	1
1 ........A.......... 19	TAGACTGAAGCTCCTTGAG	3p	1									3		3	1
cluster No. 35
1 AATCCTGCATGTGGAGGCCTTGGACTGCTATAGCAGCACATCATGGTTTGCATGGTATAGCCAAGATGCGAATCATTATTTGCTGCTTTAGAAATTTAAGGAAAAGAAACCTTTCAAGACATGGCTTATT 130 oan-mir-15b
28 GCCCACAGAGCAGCCTTGAGGGGGTTG....................T.G..ACAAGGAGATACAGACCATTCTGGGCTGCCTCAATCCCCCAAGGAGAACGCGGGAGAACTGGGC 52 oan-mir-15c
1 ...................C.. 22	CGAATCATTATTTGCTGCTCTA	3p	1						3	3		5		11	3
cluster No. 36
1 GCCCGGCTCGATGTGTCGGCCGTGCCCTAGCAGCACGTAAATACTGGAGTTTGGGGATGCCTCGTTGCTCTCCAGTATTGCATTGCTGCTTGAGCGAGGCCGGACCCTCCGCGCCGCCGC 120 oan-mir-16c
1 ..................... 21	TAGCAGCACGTAAATACTGGA	5p	0				8							8	1
1 ................ 16	TAGCAGCACGTAAATA	5p	0				4							4	1
1 ................T... 20	TAGCAGCACGTAAATATTGG	5p	1				12					9	5	26	3
1 ................T.... 21	TAGCAGCACGTAAATATTGGA	5p	1				19					5		24	2
1 ................T.. 19	TAGCAGCACGTAAATATTG	5p	1				6					6		12	2
1 ................T..... 22	TAGCAGCACGTAAATATTGGAG	5p	1				9							9	1
1 ................T 16	TAGCAGCACGTAAATAT	5p	1				3						3	6	2
1 ..............T.... 19	GCAGCACGTAAATATTGGA	5p	1				5							5	1
1 ................A... 20	TAGCAGCACGTAAATAATGG	5p	1				4							4	1
1 ................A.. 19	TAGCAGCACGTAAATAATG	5p	1				4							4	1
1 .................A.. 20	TAGCAGCACGTAAATACAGG	5p	1				3							3	1
1 ...............T.... 20	AGCAGCACGTAAATATTGGA	5p	1				3							3	1
1 ................T....... 24	TAGCAGCACGTAAATATTGGAGTT	5p	1				3							3	1
cluster No. 37
1 GAATTCTGCTTCGAATGGTTGCTTCAGTGAACATTCAACGCTGTCGGTGAGTTTGGAATTAAAGTAGAAACCATCGACCGTTGATTGTACCCTGCGGCAACCACCGTCCTCCTTTCTTCATGCTTTC 127 oan-mir-181a
1 ..................... 21	ACCATCGACCGTTGATTGTAC	3p	0					3	6	5		11		25	4
1 ...................... 22	ACCATCGACCGTTGATTGTACC	3p	0			3			7	4	5	3		22	5
1 .................... 20	ACCATCGACCGTTGATTGTA	3p	0									9		9	1
1 ................... 19	ACCATCGACCGTTGATTGT	3p	0							5				5	1
2 C.................... 21	CCCATCGACCGTTGATTGTAC	3p	1										4	4	1
1 ....C............. 18	ACCACCGACCGTTGATTG	3p	1				3							3	1
cluster No. 38
1 ATTGATCATCGACACTTCGAACGCAATTGCAGCCCGGGTTCCTCCCAGGGCTTTGCCTGTCTGAGCGTCGCTTGCCGATCAGTAG 85 hsa-mir-1826
1 .................. 18	GCCTGTCTGAGCGTCGCT	3p	0	39	6	127	36	61	73	109	31	84	3	569	10
1 ................. 17	CCTGTCTGAGCGTCGCT	3p	0	37	11	98	41	44	69	87	23	73	35	518	10
1 ................... 19	GCCTGTCTGAGCGTCGCTT	3p	0	15		40	13	17	36	54	14	26		215	8
1 .................. 18	CCTGTCTGAGCGTCGCTT	3p	0	12		33	8	15	29	48	12	33	16	206	9
1 ................ 16	CTGTCTGAGCGTCGCT	3p	0			14	5	13	3	19	4	4	6	68	8
1 ................. 17	CTGTCTGAGCGTCGCTT	3p	0	4		9		4		6		6	5	34	6
1 ................ 16	TGTCTGAGCGTCGCTT	3p	0			4	4	3	4	6		5	6	32	7
1 ................ 16	CCTGTCTGAGCGTCGC	3p	0				22		3					25	2
2 C.................. 19	CGCCTGTCTGAGCGTCGCT	3p	1	71	13	228	77	119	147	250	78	311	110	1404	10
2 C................... 20	CGCCTGTCTGAGCGTCGCTT	3p	1	18	5	56	12	36	47	107	24	82	54	441	10
2 T................. 18	TCCTGTCTGAGCGTCGCT	3p	1										18	18	1
2 T.................. 19	TCCTGTCTGAGCGTCGCTT	3p	1										12	12	1
1 ..T............... 18	GCTTGTCTGAGCGTCGCT	3p	1				3	3			3			9	3
1 .....T........... 17	CCTGTTTGAGCGTCGCT	3p	1							4				4	1
1 ...............T.. 18	CCTGTCTGAGCGTCGTTT	3p	1								3			3	1
2 A................. 18	ACCTGTCTGAGCGTCGCT	3p	1				3							3	1
1 ................C 16	CCTGTCTGAGCGTCGCC	3p	1				3							3	1
2 C.................... 21	CGCCTGTCTGAGCGTCGCTTG	3p	1							3				3	1
2 C................. 18	CCCTGTCTGAGCGTCGCT	3p	1			3								3	1
1 .............A.... 18	GCCTGTCTGAGCGACGCT	3p	1							3				3	1
1 ..T................ 19	GCTTGTCTGAGCGTCGCTT	3p	1									3		3	1
1 ................A 16	CCTGTCTGAGCGTCGCA	3p	1				3							3	1
1 .............C... 17	GCCTGTCTGAGCGCCGC	3p	1				3							3	1
cluster No. 39
1 GGGCTCACAGGACACAATGCGGATCCTCAGGCTACAACACAGGACCCGGGCGCTGCTCTGACCCCTCGTGTCTTGTGTTGCAGCCGGAGGGACGCAGGTCTGCA 104 rno-mir-187
1 ...................... 22	TCGTGTCTTGTGTTGCAGCCGG	3p	0									5	3	8	2
cluster No. 40
1 TGCTCCCTCTCTCACATCCCTTGCATGGTGGAGGGTGAGCTTTCTGAAAACCCCTCCCACATGCAGGGTTTGCAGGATGGTGAGCC 86 bta-mir-188
1 ...............................C.....C.........T................................ 80 rno-mir-188
1 ......................................A.........................................C..... 86 ptr-mir-188
1 ...........................................T.......................................... 86 cfa-mir-188
1 ...........................................A.......................................... 86 mml-mir-188
1 ...................... 22	CATCCCTTGCATGGTGGAGGGT	5p	0			5			3					8	2
1 ......................A 22	CATCCCTTGCATGGTGGAGGGTA	5p	1			8			8					16	2
1 ......................T 22	CATCCCTTGCATGGTGGAGGGTT	5p	1			8			6					14	2
cluster No. 41
1 GGTTGTGATTCCAGAGTCGGGGTTTTGAGGGCGAGATGAGTTTGTGTTTTATCCAACTGGCCCACAAAGTCCCGCTTTTGGTGGTCACTTTGATC 95 oan-mir-193
1 ...G.C.....A...........................A.....................................GGTCAT 77 bta-mir-193b
4 GGC.....A.................................................................GGTCA 74 mmu-mir-193b
1 ...................... 22	CGGGGTTTTGAGGGCGAGATGA	5p	0	7		12	4	7	13	30	5	37	14	129	9
1 ................ 16	CGGGGTTTTGAGGGCG	5p	0				3							3	1
1 ..................... 21	CGGGGTTTTGAGGGCGAGATG	5p	0									3		3	1
1 ................... 19	CGGGGTTTTGAGGGCGAGA	5p	0				3							3	1
1 ..................... 21	GGGGTTTTGAGGGCGAGATGA	5p	0						3					3	1
1 .....................T 21	CGGGGTTTTGAGGGCGAGATGT	5p	1									4		4	1
1 ......................T 22	TCGGGGTTTTGAGGGCGAGATGT	5p	1									3		3	1
1 ...................... 22	AACTGGCCCACAAAGTCCCGCT	3p	0	3		32	14	38	28	80	18	45		258	8
1 ....................... 23	AACTGGCCCACAAAGTCCCGCTT	3p	0			10	3	11	21	30	3	17		95	7
1 ..................... 21	AACTGGCCCACAAAGTCCCGC	3p	0			7	10		3	22	3	4		49	6
1 ........................ 24	AACTGGCCCACAAAGTCCCGCTTT	3p	0						6	6		7		19	3
1 .................... 20	AACTGGCCCACAAAGTCCCG	3p	0				4			8		7		19	3
1 ..................... 21	ACTGGCCCACAAAGTCCCGCT	3p	0						3	4		3		10	3
1 .................. 18	AACTGGCCCACAAAGTCC	3p	0							3				3	1
1 ...................... 22	ACTGGCCCACAAAGTCCCGCTT	3p	0					3						3	1
1 ......................A 22	AACTGGCCCACAAAGTCCCGCTA	3p	1			7		4	7	7		9		34	5
2 C..................... 22	CACTGGCCCACAAAGTCCCGCT	3p	1										26	26	1
1 .....................A 21	ACTGGCCCACAAAGTCCCGCTA	3p	1									16		16	1
1 .....................A 21	AACTGGCCCACAAAGTCCCGCA	3p	1			3			4	5				12	3
1 ................T..... 22	AACTGGCCCACAAAGTTCCGCT	3p	1							5		3		8	2
1 ........T.......... 19	AACTGGCCTACAAAGTCCC	3p	1							4		3		7	2
2 C...................... 23	CACTGGCCCACAAAGTCCCGCTT	3p	1										6	6	1
1 ..................T... 22	AACTGGCCCACAAAGTCCTGCT	3p	1						3					3	1
1 ....................T 20	AACTGGCCCACAAAGTCCCGT	3p	1							3				3	1
2 C.................... 21	CACTGGCCCACAAAGTCCCGC	3p	1										3	3	1
1 .................T.... 22	AACTGGCCCACAAAGTCTCGCT	3p	1					3						3	1
cluster No. 42
1 GTGGTCTCAGAATCGGGGTTTTGAGGGCGAGATGAGTTTATGTTTTATCCAACTGGCCCTCAAAGTCCCGCTTTTGGGGTCAT 83 hsa-mir-193b
1 .................................................................................. 82 ptr-mir-193b
1 ...................... 22	CGGGGTTTTGAGGGCGAGATGA	5p	0	7		12	4	7	13	30	5	37	14	129	9
1 ..................... 21	GGGGTTTTGAGGGCGAGATGA	5p	0						3					3	1
1 ................... 19	CGGGGTTTTGAGGGCGAGA	5p	0				3							3	1
1 ................ 16	CGGGGTTTTGAGGGCG	5p	0				3							3	1
1 ..................... 21	CGGGGTTTTGAGGGCGAGATG	5p	0									3		3	1
1 .....................T 21	CGGGGTTTTGAGGGCGAGATGT	5p	1									4		4	1
1 ......................T 22	TCGGGGTTTTGAGGGCGAGATGT	5p	1									3		3	1
1 .........A............ 22	AACTGGCCCACAAAGTCCCGCT	3p	1	3		32	14	38	28	80	18	45		258	8
1 .........A............. 23	AACTGGCCCACAAAGTCCCGCTT	3p	1			10	3	11	21	30	3	17		95	7
1 .........A........... 21	AACTGGCCCACAAAGTCCCGC	3p	1			7	10		3	22	3	4		49	6
1 .........A.......... 20	AACTGGCCCACAAAGTCCCG	3p	1				4			8		7		19	3
1 .........A.............. 24	AACTGGCCCACAAAGTCCCGCTTT	3p	1						6	6		7		19	3
1 ........A............ 21	ACTGGCCCACAAAGTCCCGCT	3p	1						3	4		3		10	3
1 ........A............. 22	ACTGGCCCACAAAGTCCCGCTT	3p	1					3						3	1
cluster No. 43
1 CGAGGATGGGAGCTGAGGGCTGGGTCTTTGCGGGCGAGATGAGGGTGTCGGATCAACTGGCCTACAAAGTCCCAGTTCTCGGCCCCC 87 ptr-mir-193a
3 GC...C..........A.................A.............A.T........................C......T... 86 rno-mir-193
1 ...................... 22	AACTGGCCTACAAAGTCCCAGT	3p	0			3	3	24	14	62	30	68		204	7
1 ..................... 21	AACTGGCCTACAAAGTCCCAG	3p	0			3		10		14		13		40	4
1 .................... 20	AACTGGCCTACAAAGTCCCA	3p	0					9		10	3	16		38	4
1 ................... 19	AACTGGCCTACAAAGTCCC	3p	0							4		3		7	2
1 ..................... 21	ACTGGCCTACAAAGTCCCAGT	3p	0									6		6	1
1 ....................... 23	AACTGGCCTACAAAGTCCCAGTT	3p	0									3		3	1
2 C..................... 22	CACTGGCCTACAAAGTCCCAGT	3p	1										21	21	1
1 .....................A 21	AACTGGCCTACAAAGTCCCAGA	3p	1					5		7		5		17	3
1 ....................A 20	AACTGGCCTACAAAGTCCCAA	3p	1					5			3	3		11	3
1 ....................T 20	AACTGGCCTACAAAGTCCCAT	3p	1					4		4		3		11	3
1 ......................A 22	AACTGGCCTACAAAGTCCCAGTA	3p	1						3			3		6	2
2 C.................... 21	CACTGGCCTACAAAGTCCCAG	3p	1										4	4	1
2 C................... 20	CACTGGCCTACAAAGTCCCA	3p	1										4	4	1
2 C.................... 21	CCTGGCCTACAAAGTCCCAGT	3p	1										3	3	1
cluster No. 44
1 CGGGGTTTTGAGGGCGAGATGAGTTTATGTTTGATCCAACTGGCCCACAAAGTCCCGCT 59 cfa-mir-193b
1 ..................... 21	GGGGTTTTGAGGGCGAGATGA	5p	0						3					3	1
1 ...................... 22	CGGGGTTTTGAGGGCGAGATGA	5p	1	7		12	4	7	13	30	5	37	14	129	9
1 ................ 16	CGGGGTTTTGAGGGCG	5p	1				3							3	1
1 ................... 19	CGGGGTTTTGAGGGCGAGA	5p	1				3							3	1
1 ..................... 21	CGGGGTTTTGAGGGCGAGATG	5p	1									3		3	1
1 ..................... 21	AACTGGCCCACAAAGTCCCGC	3p	0			7	10		3	22	3	4		49	6
1 .................... 20	AACTGGCCCACAAAGTCCCG	3p	0				4			8		7		19	3
1 .................. 18	AACTGGCCCACAAAGTCC	3p	0							3				3	1
1 ...................... 22	AACTGGCCCACAAAGTCCCGCT	3p	1	3		32	14	38	28	80	18	45		387	8
1 ..................... 21	ACTGGCCCACAAAGTCCCGCT	3p	1					3	3	4		3		29	4
1 ........T.......... 19	AACTGGCCTACAAAGTCCC	3p	1							4		3		7	2
2 C.................... 21	CACTGGCCCACAAAGTCCCGC	3p	1										3	3	1
1 ....................T 20	AACTGGCCCACAAAGTCCCGT	3p	1							3				3	1
cluster No. 45
1 GCTAGCCATATCTGAAGTTCAACACGCCCTCCCCTCTTCCTATACGTCTATGGAGGATTTACCTCCATATACCTTGAGAGATGAGGTAGTAGTTAGAACTTTCATGGAGCAA 112 mmu-mir-1961
1 .............T.... 18	TGAGGTAGTAGTTTGAAC	3p	1				36							36	1
1 .............T... 17	TGAGGTAGTAGTTTGAA	3p	1				24							24	1
1 .............T..... 19	TGAGGTAGTAGTTTGAACT	3p	1				9							9	1
cluster No. 46
1 TTGGGGTGGTCTTGTTTTTGTTTGTTTTTTTTTTTTTTTGTTTGCAGCTCTCTGTTAGTTTTGCATAGTTGCACTACAAGAAGAATGTAGTTGTGCAAATCTATGCAAAACTGACGGTGGCCTGCTATTTCCTACATCGA 140 oan-mir-19a
1 ..........C........... 22	TGTGCAAATCCATGCAAAACTG	3p	1			4		8	8	4		20	3	47	6
1 ..........C............ 23	TGTGCAAATCCATGCAAAACTGA	3p	1			5		3	3			15	7	33	5
1 ..........C.......... 21	TGTGCAAATCCATGCAAAACT	3p	1					3				14		17	2
cluster No. 47
1 AAGACAGTACTGCTTACAGTCAGTTTTGCAGGTTTGCATCCCAGCGTATACAAATTGCTGTGCAAATCCATGCAAAACTGATTGTGATGGTGTTTGCTATCTT 103 oan-mir-19b
1 ...................... 22	TGTGCAAATCCATGCAAAACTG	3p	0			4		8	8	4		20	3	47	6
1 ....................... 23	TGTGCAAATCCATGCAAAACTGA	3p	0			5		3	3			15	7	33	5
1 ..................... 21	TGTGCAAATCCATGCAAAACT	3p	0					3				14		17	2
cluster No. 48
1 ACACACTTCTTCATATGCCCATAGGGAGCTGCCCGAACTATGGAATGTTAAGAAGTGTGTGT 62 oan-mir-1b
1 ........A............ 21	TGGAATGTAAAGAAGTGTGTG	3p	1			7	3	32	22	115	23	38	21	261	8
1 ........A........... 20	TGGAATGTAAAGAAGTGTGT	3p	1			4	4	7	6	43	48	30	23	165	8
1 ........A.......... 19	TGGAATGTAAAGAAGTGTG	3p	1				52	5	5	19	8	8	16	113	7
1 .......A............ 20	GGAATGTAAAGAAGTGTGTG	3p	1							5	3			8	2
1 ................A... 20	TGGAATGTTAAGAAGTATGT	3p	1									6		6	1
1 ..........G.......... 21	TGGAATGTTAGGAAGTGTGTG	3p	1							3				3	1
cluster No. 49
1 GCTTGGTGCCAACTGTGGTCCTCCGTGGGCATCTTACTAGACAGTGCTGGATTTGGGATCTACTCTAACACTGTCTGGTAACGATGTTCAAGGAAGGACCAATCCTCTACGAGC 114 oan-mir-200a
3 CC..G..C.T...A.........CG...............CCC.G................................AGGTGACCCAC 79 mml-mir-200a
2 C..G..C.T...A.........CG...............CCC.G................................AGGTGACCCGC 78 ptr-mir-200a
1 ..G....T....A........CG...............C..C..G..............................AGGTGACCC 77 bta-mir-200a
3 CC..G..C.T...A.........CG...............CCC.G................................AGGTGACCCGC 79 hsa-mir-200a
2 C...G....T.............CG...............T..C.TG..............................AGGTGACCCA 79 rno-mir-200a
1 ..G....T..............................T....G............................T..A..G...ACC 83 mdo-mir-200a
1 ....................... 23	TAACACTGTCTGGTAACGATGTT	3p	0	7		59	17	63	87	58	18	328	105	742	9
1 ...................... 22	TAACACTGTCTGGTAACGATGT	3p	0			17	11	28	33	24		82	23	218	7
1 ...................... 22	AACACTGTCTGGTAACGATGTT	3p	0			8		10	7	8	11	24		68	6
1 ..................... 21	TAACACTGTCTGGTAACGATG	3p	0				13	3	6			10		32	4
1 ..................... 21	ACACTGTCTGGTAACGATGTT	3p	0									8		8	1
1 ................... 19	TAACACTGTCTGGTAACGA	3p	0				8							8	1
1 .................... 20	AACACTGTCTGGTAACGATG	3p	0				8							8	1
1 ........................ 24	TAACACTGTCTGGTAACGATGTTC	3p	0									7		7	1
1 ..................... 21	AACACTGTCTGGTAACGATGT	3p	0					4	3					7	2
1 .................... 20	ACACTGTCTGGTAACGATGT	3p	0			3								3	1
1 .................... 20	TAACACTGTCTGGTAACGAT	3p	0										3	3	1
1 .......................T 23	TAACACTGTCTGGTAACGATGTTT	3p	1			13		12	11	13		62	15	126	6
1 .......................A 23	TAACACTGTCTGGTAACGATGTTA	3p	1			6		8	5	10		27	9	65	6
1 ......................A 22	AACACTGTCTGGTAACGATGTTA	3p	1			3			4	7	7	14		35	5
1 ......................A 22	TAACACTGTCTGGTAACGATGTA	3p	1					4	3			10		17	3
1 ......................T 22	AACACTGTCTGGTAACGATGTTT	3p	1			4				3	4	5		16	4
1 .........T............. 23	TAACACTGTTTGGTAACGATGTT	3p	1									14		14	1
2 C..................... 22	CACACTGTCTGGTAACGATGTT	3p	1										4	4	1
1 .....................A 21	ACACTGTCTGGTAACGATGTTA	3p	1									4		4	1
2 C.................... 21	CACACTGTCTGGTAACGATGT	3p	1										4	4	1
2 C.................... 21	CCACTGTCTGGTAACGATGTT	3p	1										3	3	1
2 A...................... 23	AAACACTGTCTGGTAACGATGTT	3p	1									3		3	1
1 .....................A 21	TAACACTGTCTGGTAACGATGA	3p	1									3		3	1
1 ...................G... 23	TAACACTGTCTGGTAACGAGGTT	3p	1									3		3	1
1 ................A.... 21	TAACACTGTCTGGTAAAGATG	3p	1										3	3	1
cluster No. 50
1 CTGGGCCTCTGTGGGCATCTTACCGGACAGTGCTGGATTTCTTGGCTTGACTCTAACACTGTCTGGTAACGATGTTCAAAGGTGACCCAC 90 cfa-mir-200a
1 ....................... 23	TAACACTGTCTGGTAACGATGTT	3p	0	7		59	17	63	87	58	18	328	105	742	9
1 ...................... 22	TAACACTGTCTGGTAACGATGT	3p	0			17	11	28	33	24		82	23	218	7
1 ...................... 22	AACACTGTCTGGTAACGATGTT	3p	0			8		10	7	8	11	24		68	6
1 ..................... 21	TAACACTGTCTGGTAACGATG	3p	0				13	3	6			10		32	4
1 ..................... 21	ACACTGTCTGGTAACGATGTT	3p	0									8		8	1
1 ................... 19	TAACACTGTCTGGTAACGA	3p	0				8							8	1
1 .................... 20	AACACTGTCTGGTAACGATG	3p	0				8							8	1
1 ........................ 24	TAACACTGTCTGGTAACGATGTTC	3p	0									7		7	1
1 ..................... 21	AACACTGTCTGGTAACGATGT	3p	0					4	3					7	2
1 .................... 20	ACACTGTCTGGTAACGATGT	3p	0			3								3	1
1 .................... 20	TAACACTGTCTGGTAACGAT	3p	0										3	3	1
1 .......................T 23	TAACACTGTCTGGTAACGATGTTT	3p	1			13		12	11	13		62	15	126	6
1 .......................A 23	TAACACTGTCTGGTAACGATGTTA	3p	1			6		8	5	10		27	9	65	6
1 ......................A 22	AACACTGTCTGGTAACGATGTTA	3p	1			3			4	7	7	14		35	5
1 ......................A 22	TAACACTGTCTGGTAACGATGTA	3p	1					4	3			10		17	3
1 ......................T 22	AACACTGTCTGGTAACGATGTTT	3p	1			4				3	4	5		16	4
1 .........T............. 23	TAACACTGTTTGGTAACGATGTT	3p	1									14		14	1
1 .....................A 21	ACACTGTCTGGTAACGATGTTA	3p	1									4		4	1
2 C..................... 22	CACACTGTCTGGTAACGATGTT	3p	1										4	4	1
2 C.................... 21	CACACTGTCTGGTAACGATGT	3p	1										4	4	1
1 ................A.... 21	TAACACTGTCTGGTAAAGATG	3p	1										3	3	1
1 .....................A 21	TAACACTGTCTGGTAACGATGA	3p	1									3		3	1
2 C.................... 21	CCACTGTCTGGTAACGATGTT	3p	1										3	3	1
2 A...................... 23	AAACACTGTCTGGTAACGATGTT	3p	1									3		3	1
1 ...................G... 23	TAACACTGTCTGGTAACGAGGTT	3p	1									3		3	1
cluster No. 51
1 TCTGGATTCAGGGCCGCCACTACCATCTTACTGGGCAGCATTGGATGAGTTCTGTGTTTCTAATACTGCCTGGTAATGATGATGGCCGCGGCCCATACGCAACAACAGA 109 oan-mir-200b
8 GCCGTGG........................AGTG....A .C........................C... 70 mmu-mir-200b
1 .........................GTG.... ..C........................ 59 bta-mir-200b
8 CCAACTT....A...GTGG........................AGTG....A .C........................C...G.A.C..TGCACG 89 rno-mir-200b
8 CCAGCTC....A...GTGG.........................GAG..A. ..C........................C...G.A.C..TGCACG 89 hsa-mir-200b
1 .........................GTG..................................ATGGGG 62 mdo-mir-200b
1 ...................... 22	CATCTTACTGGGCAGCATTGGA	5p	0			5		3	4	8		5		25	5
1 ..................... 21	CATCTTACTGGGCAGCATTGG	5p	0			3				4	5	5		17	4
1 ..................... 21	ATCTTACTGGGCAGCATTGGA	5p	0			4				3		6		13	3
1 .....................A 21	ATCTTACTGGGCAGCATTGGAA	5p	1			4								4	1
1 ...................... 22	TAATACTGCCTGGTAATGATGA	3p	0			39	9	36	74	52	8	133	29	380	8
1 ..................... 21	TAATACTGCCTGGTAATGATG	3p	0			5		9	10	8		25	7	64	6
1 ..................... 21	AATACTGCCTGGTAATGATGA	3p	0			3		3	3	3	4	5		21	6
1 ....................... 23	TAATACTGCCTGGTAATGATGAT	3p	0			3			5	4		7		19	4
1 ................... 19	TAATACTGCCTGGTAATGA	3p	0						3	3		9	3	18	4
1 .................... 20	TAATACTGCCTGGTAATGAT	3p	0			4						6		10	2
1 .................... 20	ATACTGCCTGGTAATGATGA	3p	0					3		4				7	2
1 ......................C 22	TAATACTGCCTGGTAATGATGAC	3p	1	3		38	8	40	56	67	3	74	12	301	9
1 ......................A 22	TAATACTGCCTGGTAATGATGAA	3p	1			8	3	8	10	16		5	7	57	7
1 ..........G........ 19	TAATACTGCCGGGTAATGA	3p	1					3		3		24	5	35	4
1 .....................C 21	AATACTGCCTGGTAATGATGAC	3p	1				3		8	5				16	3
1 ..........G.......... 21	TAATACTGCCGGGTAATGATG	3p	1							4		4	6	14	3
1 .....................T 21	TAATACTGCCTGGTAATGATGT	3p	1			3						8		11	2
1 ..........G........... 22	TAATACTGCCGGGTAATGATGA	3p	1						4			3		7	2
1 ..........G......... 20	TAATACTGCCGGGTAATGAT	3p	1									5		5	1
1 ....................A 20	TAATACTGCCTGGTAATGATA	3p	1									5		5	1
2 C.................... 21	CATACTGCCTGGTAATGATGA	3p	1										4	4	1
1 ...........G.......... 22	CTAATACTGCCGGGTAATGATG	3p	1			3								3	1
1 ......................G 22	TAATACTGCCTGGTAATGATGAG	3p	1									3		3	1
2 A..................... 22	AAATACTGCCTGGTAATGATGA	3p	1									3		3	1
cluster No. 52
1 GCCATCGCCATCTTACTGGGCAGCATTGGATGGTGTCAGGTCTCTAATACTGCCTGGTAATGATGACGGCGGGGCCCTGC 80 cfa-mir-200b
1 ...................... 22	CATCTTACTGGGCAGCATTGGA	5p	0			5		3	4	8		5		25	5
1 ..................... 21	CATCTTACTGGGCAGCATTGG	5p	0			3				4	5	5		17	4
1 ..................... 21	ATCTTACTGGGCAGCATTGGA	5p	0			4				3		6		13	3
1 .....................A 21	ATCTTACTGGGCAGCATTGGAA	5p	1			4								4	1
1 ...................... 22	TAATACTGCCTGGTAATGATGA	3p	0			39	9	36	74	52	8	133	29	380	8
1 ....................... 23	TAATACTGCCTGGTAATGATGAC	3p	0	3		38	8	40	56	67	3	74	12	301	9
1 ..................... 21	TAATACTGCCTGGTAATGATG	3p	0			5		9	10	8		25	7	64	6
1 ..................... 21	AATACTGCCTGGTAATGATGA	3p	0			3		3	3	3	4	5		21	6
1 ................... 19	TAATACTGCCTGGTAATGA	3p	0						3	3		9	3	18	4
1 ...................... 22	AATACTGCCTGGTAATGATGAC	3p	0				3		8	5				16	3
1 .................... 20	TAATACTGCCTGGTAATGAT	3p	0			4						6		10	2
1 .................... 20	ATACTGCCTGGTAATGATGA	3p	0					3		4				7	2
1 ........................ 24	TAATACTGCCTGGTAATGATGACG	3p	0										4	4	1
1 ....................... 23	AATACTGCCTGGTAATGATGACG	3p	0			3								3	1
1 .......................A 23	TAATACTGCCTGGTAATGATGACA	3p	1			24	6	16	19	25	5	41	21	157	8
1 .......................T 23	TAATACTGCCTGGTAATGATGACT	3p	1			14		13	17	19		35	16	114	6
1 ......................T 22	AATACTGCCTGGTAATGATGACT	3p	1			8	3	8	12	18	6	21		76	7
1 ......................A 22	TAATACTGCCTGGTAATGATGAA	3p	1			8	3	8	10	16		5	7	57	7
1 ......................A 22	AATACTGCCTGGTAATGATGACA	3p	1			7	3	10	9	11	9	7		56	7
1 ..........G........ 19	TAATACTGCCGGGTAATGA	3p	1					3		3		24	5	35	4
1 ......................T 22	TAATACTGCCTGGTAATGATGAT	3p	1			3			5	4		7		19	4
1 ..........G.......... 21	TAATACTGCCGGGTAATGATG	3p	1							4		4	6	14	3
1 .....................T 21	TAATACTGCCTGGTAATGATGT	3p	1			3						8		11	2
1 ..........G........... 22	TAATACTGCCGGGTAATGATGA	3p	1						4			3		7	2
1 .....................T 21	ATACTGCCTGGTAATGATGACT	3p	1				3		3					6	2
1 ..........G......... 20	TAATACTGCCGGGTAATGAT	3p	1									5		5	1
1 .....................A 21	ATACTGCCTGGTAATGATGACA	3p	1									5		5	1
1 ....................A 20	TAATACTGCCTGGTAATGATA	3p	1									5		5	1
2 C.................... 21	CATACTGCCTGGTAATGATGA	3p	1										4	4	1
1 ......................T 22	ATACTGCCTGGTAATGATGACGT	3p	1						4					4	1
1 ...........G.......... 22	CTAATACTGCCGGGTAATGATG	3p	1			3								3	1
1 ......................G 22	TAATACTGCCTGGTAATGATGAG	3p	1									3		3	1
2 A..................... 22	AAATACTGCCTGGTAATGATGA	3p	1									3		3	1
2 C..................... 22	CATACTGCCTGGTAATGATGAC	3p	1										3	3	1
cluster No. 53
1 CCCTCGTCTTACCCAGCAGTGTTTGGGTGCTGGTTGGGAGTCTCTAATACTGCCGGGTAATGATGGAGG 69 mmu-mir-200c
1 ..C.A........................C.C.C.................................. 68 mdo-mir-200c
1 ............................. ...................................... 67 ggo-mir-200c
1 .............................. ...................................... 68 hsa-mir-200c
1 ............................................................... 63 cfa-mir-200c
1 ................................................................. 65 bta-mir-200c
1 ....................... 23	TAATACTGCCGGGTAATGATGGA	3p	0			39	8	32	88	95	12	352	183	809	8
1 ...................... 22	TAATACTGCCGGGTAATGATGG	3p	0			11	4	11	32	31		194	91	374	7
1 ...................... 22	AATACTGCCGGGTAATGATGGA	3p	0			6		5	7	5	5	17		45	6
1 ................... 19	TAATACTGCCGGGTAATGA	3p	0					3		3		24	5	35	4
1 ..................... 21	TAATACTGCCGGGTAATGATG	3p	0							4		4	6	14	3
1 ..................... 21	AATACTGCCGGGTAATGATGG	3p	0						3	3		8		14	3
1 .................... 20	TAATACTGCCGGGTAATGAT	3p	0									5		5	1
1 ..................... 21	ATACTGCCGGGTAATGATGGA	3p	0						3					3	1
1 ...................... 22	CTAATACTGCCGGGTAATGATG	3p	0			3								3	1
1 .......................A 23	TAATACTGCCGGGTAATGATGGAA	3p	1			3	3	3	11	13		34	15	82	7
1 ..........T.......... 21	TAATACTGCCTGGTAATGATG	3p	1			5		9	10	8		25	7	64	6
1 ......................T 22	TAATACTGCCGGGTAATGATGGT	3p	1						5	4		19	8	36	4
1 .......................T 23	TAATACTGCCGGGTAATGATGGAT	3p	1			7			5			16	7	35	4
1 ..........T........ 19	TAATACTGCCTGGTAATGA	3p	1						3	3		9	3	18	4
1 ..........T......... 20	TAATACTGCCTGGTAATGAT	3p	1			4						6		10	2
2 C..................... 22	CATACTGCCGGGTAATGATGGA	3p	1										8	8	1
1 .....................A 21	TAATACTGCCGGGTAATGATGA	3p	1						4			3		7	2
2 A...................... 23	AAATACTGCCGGGTAATGATGGA	3p	1									6		6	1
1 ......................C 22	TAATACTGCCGGGTAATGATGGC	3p	1										5	5	1
1 .............C......... 23	TAATACTGCCGGGCAATGATGGA	3p	1									5		5	1
1 ..............C........ 23	TAATACTGCCGGGTCATGATGGA	3p	1										5	5	1
1 ........T.............. 23	TAATACTGTCGGGTAATGATGGA	3p	1									4		4	1
1 .....T................. 23	TAATATTGCCGGGTAATGATGGA	3p	1										4	4	1
1 ..............C....... 22	TAATACTGCCGGGTCATGATGG	3p	1										3	3	1
2 C.................... 21	CATACTGCCGGGTAATGATGG	3p	1										3	3	1
1 .............A......... 23	TAATACTGCCGGGAAATGATGGA	3p	1									3		3	1
1 .....A................ 22	TAATAATGCCGGGTAATGATGG	3p	1										3	3	1
1 .............C........ 22	TAATACTGCCGGGCAATGATGG	3p	1									3		3	1
1 .............A........ 22	TAATACTGCCGGGAAATGATGG	3p	1									3		3	1
1 ...........T........... 23	TAATACTGCCGTGTAATGATGGA	3p	1									3		3	1
1 ...G................... 23	TAAGACTGCCGGGTAATGATGGA	3p	1									3		3	1
1 .............G......... 23	TAATACTGCCGGGGAATGATGGA	3p	1									3		3	1
1 ........A.............. 23	TAATACTGACGGGTAATGATGGA	3p	1										3	3	1
cluster No. 54
1 GCCACTCGCTGTTCCTTTTTCCTATGCATATACTTCTTTGAGGGTCTGGCCTAAAGAGGTGTAGGGCATGGGAAAATGGGGCCCCGAGGTTCCCCTGCG 99 bta-mir-202
1 ......... ........... 20	AGAGGTGTAGGCATGGGAAA	3p	1							4		114		118	2
1 ......... .......... 19	AGAGGTGTAGGCATGGGAA	3p	1							5		39		44	2
1 .......... ........... 21	AAGAGGTGTAGGCATGGGAAA	3p	1									8		8	1
1 .......... .......... 20	AAGAGGTGTAGGCATGGGAA	3p	1									4		4	1
1 ........... .......... 21	AGAGGTGTAGGCATGGGAAAA	3p	1									3		3	1
cluster No. 55
1 GTGTTGGGGACTCGCGCGCTGGGTCCAGTGGTTCTTAACAGTTCAACAGTTCTGTAGCGCAATTGTGAAATGTTTAGGACCACTAGACCCGGCGGGCGCGGCGACAGCGA 110 hsa-mir-203
5 GCCT...............G.....................A.................................. 76 mmu-mir-203
1 ......CT.........................................................................C..A....AG.G.... 97 rno-mir-203
5 CCCG.........................................................................C..........C..... 94 cfa-mir-203
10 AGCTGCCCT..................................GTA.AG.......................T..T.T..G 80 mdo-mir-203
1 ...C.............................................................................................A............ 110 mml-mir-203
1 .......................................................................................T..................... 109 ptr-mir-203
1 ...................... 22	GTGAAATGTTTAGGACCACTAG	3p	0	9		57	21	106	115	192	40	100		640	8
1 ..................... 21	TGAAATGTTTAGGACCACTAG	3p	0			10	13	18	27	51	3	20		142	7
1 ................... 19	GTGAAATGTTTAGGACCAC	3p	0				75		3	3		4		85	4
1 ..................... 21	GTGAAATGTTTAGGACCACTA	3p	0	3			23	7	9	18	7	17		84	7
1 .................. 18	GTGAAATGTTTAGGACCA	3p	0				40							40	1
1 .................... 20	GTGAAATGTTTAGGACCACT	3p	0			3	11		13	7		6		40	5
1 ................. 17	GTGAAATGTTTAGGACC	3p	0				39							39	1
1 ....................... 23	GTGAAATGTTTAGGACCACTAGA	3p	0			6		13	5	10		4		38	5
1 .................. 18	TGAAATGTTTAGGACCAC	3p	0				36							36	1
1 ...................... 22	TGAAATGTTTAGGACCACTAGA	3p	0			3		5	6	7		5		26	5
1 .................... 20	GAAATGTTTAGGACCACTAG	3p	0			5			7	7		5		24	4
1 ................. 17	TGAAATGTTTAGGACCA	3p	0				19							19	1
1 ................ 16	TGAAATGTTTAGGACC	3p	0				16							16	1
1 .................... 20	TGAAATGTTTAGGACCACTA	3p	0				6		6			4		16	3
1 ...................... 22	TTGTGAAATGTTTAGGACCACT	3p	0						4	4		5		13	3
1 ................ 16	GTGAAATGTTTAGGAC	3p	0				11							11	1
1 ...................... 22	TGTGAAATGTTTAGGACCACTA	3p	0				3			4				7	2
1 ....................... 23	TGTGAAATGTTTAGGACCACTAG	3p	0							3		3		6	2
1 ................... 19	TGAAATGTTTAGGACCACT	3p	0				5							5	1
1 ................... 19	AAATGTTTAGGACCACTAG	3p	0							4				4	1
1 .................... 20	TTGTGAAATGTTTAGGACCA	3p	0				3							3	1
1 .....................T 21	TGAAATGTTTAGGACCACTAGT	3p	1			10	6	22	28	43	4	19		132	7
1 ......................T 22	GTGAAATGTTTAGGACCACTAGT	3p	1			6	3	11	9	8	5	4		46	7
1 .....................T 21	GTGAAATGTTTAGGACCACTAT	3p	1			4		7	6	5	4	5		31	6
1 ...................A 19	GTGAAATGTTTAGGACCACA	3p	1				12							12	1
1 ....................T 20	GAAATGTTTAGGACCACTAGT	3p	1				3			7				10	2
1 ...................T 19	AAATGTTTAGGACCACTAGT	3p	1							7				7	1
1 ................A..... 22	GTGAAATGTTTAGGACAACTAG	3p	1							3	3			6	2
1 ..................C 18	TGAAATGTTTAGGACCACC	3p	1				5							5	1
1 .......... ........... 21	GTGAAATGTTAGGACCACTAG	3p	1							4				4	1
1 ..................A 18	GTGAAATGTTTAGGACCAA	3p	1				4							4	1
1 ..................A 18	TGAAATGTTTAGGACCACA	3p	1				4							4	1
1 ...................C 19	GTGAAATGTTTAGGACCACC	3p	1				4							4	1
1 ....................A 20	TGAAATGTTTAGGACCACTAA	3p	1					3						3	1
1 .............A... 17	GTGAAATGTTTAGAACC	3p	1				3							3	1
1 ......................A 22	TGAAATGTTTAGGACCACTAGAA	3p	1				3							3	1
1 ................C 16	TGAAATGTTTAGGACCC	3p	1				3							3	1
1 ...................G 19	GTGAAATGTTTAGGACCACG	3p	1				3							3	1
1 ..............G.... 19	GTGAAATGTTTAGGGCCAC	3p	1				3							3	1
cluster No. 56
1 AGGAGGCCGCCCCGGCCAACTGCTCTCCGAGACAACATGCTTCTTTATATCCCCATATGGATTACGCTGCTATGGAATGTAAGGAAGTGTGTGGTTTCGGGCCAGAGCCCTCCCGGCCGCCT 122 oan-mir-206
3 CC..G.C..................T....GAT..CT.AGCA............................T.. 73 mmu-mir-206
5 CTTC..C..G.C..................T....GAT..C..TGC.............................T..CAAGTG 78 rno-mir-206
1 ...TC.....G.C...............................TT.................................CAAGTG 79 ptr-mir-206
1 ...G...........................A....T....................................AAG 73 mdo-mir-206
1 ....TC.....G.C...............................TT.................................CAAGTG 80 hsa-mir-206
1 ..................... 21	TGGAATGTAAGGAAGTGTGTG	3p	0	64	46	2238	2826	8020	6424	16708	2063	6832	4410	49631	10
1 ................... 19	TGGAATGTAAGGAAGTGTG	3p	0	22	15	491	2054	1594	879	2731	549	1260	973	10568	10
1 .................... 20	TGGAATGTAAGGAAGTGTGT	3p	0	3	4	194	334	1151	1254	3960	422	1080	884	9286	10
1 .................... 20	GGAATGTAAGGAAGTGTGTG	3p	0	4	4	197	101	464	297	980	365	284	7	2703	10
1 ...................... 22	TGGAATGTAAGGAAGTGTGTGG	3p	0	15	59	150	581	261	259	392	397	151	59	2324	10
1 ................. 17	TGGAATGTAAGGAAGTG	3p	0			34	591	83	31	163	73	117	112	1204	8
1 .................. 18	GGAATGTAAGGAAGTGTG	3p	0	3		47	76	94	40	133	130	53		576	8
1 ................... 19	GGAATGTAAGGAAGTGTGT	3p	0			25	11	70	40	208	66	47		467	7
1 .................. 18	TGGAATGTAAGGAAGTGT	3p	0			5	83	36	24	114	37	50	37	386	8
1 ................... 19	GAATGTAAGGAAGTGTGTG	3p	0			21	11	60	25	97	54	33		301	7
1 ..................... 21	GGAATGTAAGGAAGTGTGTGG	3p	0			8	31	14	6	20	142	10		231	7
1 ................ 16	TGGAATGTAAGGAAGT	3p	0				190	3				4	3	200	4
1 ....................... 23	TGGAATGTAAGGAAGTGTGTGGT	3p	0				40	6	5	7		7	4	69	6
1 ...................... 22	ATGGAATGTAAGGAAGTGTGTG	3p	0			3		12	6	21	14	8		64	6
1 ................ 16	GGAATGTAAGGAAGTG	3p	0				24	5		13	17	3		62	5
1 .................. 18	GAATGTAAGGAAGTGTGT	3p	0					7	5	21	10	7		50	5
1 ................. 17	GAATGTAAGGAAGTGTG	3p	0				10	10		7	12	5		44	5
1 ................. 17	GGAATGTAAGGAAGTGT	3p	0				4	3	3	8	6	3		27	6
1 ........................ 24	TGGAATGTAAGGAAGTGTGTGGTT	3p	0				8		4	3		4		19	4
1 .................... 20	GAATGTAAGGAAGTGTGTGG	3p	0				4			3	5			12	3
1 ......................... 25	TGGAATGTAAGGAAGTGTGTGGTTT	3p	0									3		3	1
1 .....................A 21	TGGAATGTAAGGAAGTGTGTGA	3p	1	2326	2170	52542	16465	177435	126675	315967	61033	131778	93183	979574	10
1 .....................T 21	TGGAATGTAAGGAAGTGTGTGT	3p	1	76	145	1864	1388	6684	6607	21527	44522	10704	2340	95857	10
1 ....................A 20	GGAATGTAAGGAAGTGTGTGA	3p	1	230	192	4101	602	9388	4970	14571	7672	5440	68	47234	10
1 ...................A 19	TGGAATGTAAGGAAGTGTGA	3p	1	26	25	475	270	2010	465	2561	1096	1373	1274	9575	10
1 ...................A 19	GAATGTAAGGAAGTGTGTGA	3p	1	12	9	529	105	1184	569	1783	861	671	5	5728	10
1 .....................C 21	TGGAATGTAAGGAAGTGTGTGC	3p	1		19	119	791	265	206	558	497	942	916	4313	9
1 ....................T 20	GGAATGTAAGGAAGTGTGTGT	3p	1	3	8	78	72	276	179	569	492	148	3	1828	10
1 ....................A 20	TGGAATGTAAGGAAGTGTGTA	3p	1		3	18	548	93	55	207	60	106	75	1165	9
1 ..................A 18	GGAATGTAAGGAAGTGTGA	3p	1			43	7	117	20	156	180	78	3	604	8
1 ...............G..... 21	TGGAATGTAAGGAAGGGTGTG	3p	1	11	6	70	41	109	96	133	29	29	8	532	10
1 ...............G...... 22	TGGAATGTAAGGAAGGGTGTGG	3p	1	22	29	103	15	89	82	61	91	12		504	9
1 ....................T 20	TGGAATGTAAGGAAGTGTGTT	3p	1			3	312	27	13	51	25	21	13	465	8
1 .................G... 21	TGGAATGTAAGGAAGTGGGTG	3p	1		3	39	54	66	65	79	23	25	7	361	9
1 .....................A.. 24	TGGAATGTAAGGAAGTGTGTGATT	3p	1			14	86	58	33	74	13	28	18	324	8
1 .................G.... 22	TGGAATGTAAGGAAGTGGGTGG	3p	1	9	23	50	35	55	57	34	33	12		308	9
1 .................A 17	TGGAATGTAAGGAAGTGA	3p	1			10	37	56	6	55	41	44	33	282	8
1 ..................T.. 21	TGGAATGTAAGGAAGTGTTTG	3p	1			17	89	41	28	49	8	28	19	279	8
1 ....................C 20	TGGAATGTAAGGAAGTGTGTC	3p	1				227	4	4	14	5	8	3	265	7
1 ..........A.......... 21	TGGAATGTAAAGAAGTGTGTG	3p	1			7	3	32	22	115	23	38	21	261	8
1 ....................C 20	GGAATGTAAGGAAGTGTGTGC	3p	1			9	47	19	8	52	44	45		224	7
1 ................A.... 21	TGGAATGTAAGGAAGTATGTG	3p	1				74	14	13	91	18	7	6	223	7
1 .................C... 21	TGGAATGTAAGGAAGTGCGTG	3p	1		3	8	68	15	4	53	4	18	6	179	9
1 ...................T 19	GAATGTAAGGAAGTGTGTGT	3p	1			10	11	29	23	63	24	13		173	7
1 ..........A......... 20	TGGAATGTAAAGAAGTGTGT	3p	1			4	4	7	6	43	48	30	23	165	8
1 ...............G... 19	TGGAATGTAAGGAAGGGTG	3p	1	3		24	55	26	9	25	7	9		158	8
1 ..................A.. 21	TGGAATGTAAGGAAGTGTATG	3p	1				117	9	4	20		7		157	5
1 ..................A 18	TGGAATGTAAGGAAGTGTA	3p	1			5	81	14	9	21	5	9	11	155	8
1 .................A... 21	TGGAATGTAAGGAAGTGAGTG	3p	1			7	85	14	6	37			3	152	6
1 ...............G.... 20	TGGAATGTAAGGAAGGGTGT	3p	1			13	10	33	35	42	7	7	3	150	8
1 ................A... 20	TGGAATGTAAGGAAGTATGT	3p	1				12	3	11	50	17	38	18	149	7
2 T................... 20	TGAATGTAAGGAAGTGTGTG	3p	1				3	8		9			128	148	4
1 ............C........ 21	TGGAATGTAAGGCAGTGTGTG	3p	1			5		11	8	8	4	79	23	138	7
2 C.................... 21	CGGAATGTAAGGAAGTGTGTG	3p	1			6	33	12	10	20	18	18	5	122	8
1 ...............A..... 21	TGGAATGTAAGGAAGAGTGTG	3p	1			12		14	17	56	6	10		115	6
1 ..........A........ 19	TGGAATGTAAAGAAGTGTG	3p	1				52	5	5	19	8	8	16	113	7
1 ......................A 22	TGGAATGTAAGGAAGTGTGTGGA	3p	1			6	70	15	3	10	4			108	6
1 .......G............. 21	TGGAATGGAAGGAAGTGTGTG	3p	1			10		10	17	36	3	26	4	106	7
1 ........C............ 21	TGGAATGTCAGGAAGTGTGTG	3p	1					4		4		68	27	103	4
1 ...................G 19	TGGAATGTAAGGAAGTGTGG	3p	1				45	12	4	27			4	92	5
1 .............C....... 21	TGGAATGTAAGGACGTGTGTG	3p	1					5		8	4	27	45	89	5
1 .................G.. 20	TGGAATGTAAGGAAGTGGGT	3p	1			5	13	11	21	20	3	10		83	7
1 ...............C..... 21	TGGAATGTAAGGAAGCGTGTG	3p	1				9	10	10	40		14		83	5
1 ..................A... 22	TGGAATGTAAGGAAGTGTATGG	3p	1				78							78	1
1 ................A.. 19	TGGAATGTAAGGAAGTATG	3p	1				52	3	3	11	3	4		76	6
1 ..........A...... 17	TGGAATGTAAAGAAGTG	3p	1				64			3	3		5	75	4
2 C..................... 22	CTGGAATGTAAGGAAGTGTGTG	3p	1			4		18	4	20	8	9	7	70	7
1 ...................C 19	TGGAATGTAAGGAAGTGTGC	3p	1				51			3			12	66	3
1 ..........A....... 18	TGGAATGTAAAGAAGTGT	3p	1				15			7	9	15	19	65	5
2 A.................... 21	AGGAATGTAAGGAAGTGTGTG	3p	1				11		4	5	4	27	12	63	6
1 ...................A 19	GGAATGTAAGGAAGTGTGTA	3p	1				28	6		9	8	8		59	5
1 .................A 17	GAATGTAAGGAAGTGTGA	3p	1			4		11	3	16	20	5		59	6
2 G.................... 21	GGGAATGTAAGGAAGTGTGTG	3p	1				4	12	4	9	5	14	10	58	7
1 ................C 16	TGGAATGTAAGGAAGTC	3p	1				56							56	1
1 ..............G..... 20	GGAATGTAAGGAAGGGTGTG	3p	1			4	3	12	9	17	9			54	6
1 ................T 16	TGGAATGTAAGGAAGTT	3p	1				54							54	1
1 ..................C.. 21	TGGAATGTAAGGAAGTGTCTG	3p	1				38	3		7		5		53	4
1 ...................G.. 22	TGGAATGTAAGGAAGTGTGGGG	3p	1		3		35	4	3	7				52	5
1 ....................A.. 23	TGGAATGTAAGGAAGTGTGTAGT	3p	1				50							50	1
1 ..........T.......... 21	TGGAATGTAATGAAGTGTGTG	3p	1					10	7	14	4	8	5	48	6
1 ....................T.. 23	TGGAATGTAAGGAAGTGTGTTGT	3p	1				47							47	1
1 ...............C... 19	TGGAATGTAAGGAAGCGTG	3p	1				35			8		4		47	3
1 ............C...... 19	TGGAATGTAAGGCAGTGTG	3p	1				4	5		4		23	9	45	5
1 .....................T.. 24	TGGAATGTAAGGAAGTGTGTGTTT	3p	1					5	10	15	11	3		44	5
1 ....G................ 21	TGGAGTGTAAGGAAGTGTGTG	3p	1					15	7	6		12	3	43	5
1 ................A..... 22	TGGAATGTAAGGAAGTATGTGG	3p	1			5		5	4	11	18			43	5
1 ...G................. 21	TGGGATGTAAGGAAGTGTGTG	3p	1					3	7	11		19	3	43	5
1 .............G....... 21	TGGAATGTAAGGAGGTGTGTG	3p	1					5	5	12	6	7	8	43	6
1 ................C.... 21	TGGAATGTAAGGAAGTCTGTG	3p	1				27	4		10				41	3
1 ..............T...... 21	TGGAATGTAAGGAATTGTGTG	3p	1			3		4		12	6	9	6	40	6
1 ..............T.. 17	TGGAATGTAAGGAATTG	3p	1				39							39	1
2 C.................. 19	CGGAATGTAAGGAAGTGTG	3p	1			4	24	4				7		39	4
1 ....C................ 21	TGGACTGTAAGGAAGTGTGTG	3p	1							3	3	18	15	39	4
1 ...................A.. 22	TGGAATGTAAGGAAGTGTGAGG	3p	1				39							39	1
1 ...........T......... 21	TGGAATGTAAGTAAGTGTGTG	3p	1			3		6		15		9	6	39	5
1 .........C........... 21	TGGAATGTACGGAAGTGTGTG	3p	1			3			3	5		8	19	38	5
1 ..........C.......... 21	TGGAATGTAACGAAGTGTGTG	3p	1					4	4	12	4	8	5	37	6
1 ..................T... 22	TGGAATGTAAGGAAGTGTTTGG	3p	1				37							37	1
1 ...C................. 21	TGGCATGTAAGGAAGTGTGTG	3p	1					4				11	20	35	3
1 .................C.. 20	TGGAATGTAAGGAAGTGCGT	3p	1				16		4	15				35	3
1 ................G.... 21	GGAATGTAAGGAAGTGGGTGG	3p	1							6	29			35	2
1 .............T....... 21	TGGAATGTAAGGATGTGTGTG	3p	1				7	7		8		7	6	35	5
1 ...............A.. 18	TGGAATGTAAGGAAGAGT	3p	1				34							34	1
1 ...................A... 23	TGGAATGTAAGGAAGTGTGAGGT	3p	1				32							32	1
1 ..................C... 22	TGGAATGTAAGGAAGTGTCTGG	3p	1				31							31	1
1 .................C.... 22	TGGAATGTAAGGAAGTGCGTGG	3p	1				27			3				30	2
1 ................T.... 21	TGGAATGTAAGGAAGTTTGTG	3p	1				6			8	5	4	6	29	5
1 ..................C 18	TGGAATGTAAGGAAGTGTC	3p	1				29							29	1
1 .............C...... 20	TGGAATGTAAGGACGTGTGT	3p	1							4	3	4	17	28	4
1 ................T... 20	TGGAATGTAAGGAAGTTTGT	3p	1				18		3	7				28	3
1 ...............C.. 18	TGGAATGTAAGGAAGCGT	3p	1				28							28	1
1 ........G............ 21	TGGAATGTGAGGAAGTGTGTG	3p	1					6	3	11		8		28	4
1 .................A.. 20	TGGAATGTAAGGAAGTGAGT	3p	1				12			16				28	2
1 .......C............. 21	TGGAATGCAAGGAAGTGTGTG	3p	1				5	4		8		10		27	4
1 ...............A.... 20	TGGAATGTAAGGAAGAGTGT	3p	1					4		16		4	3	27	4
1 ......................A 22	ATGGAATGTAAGGAAGTGTGTGA	3p	1					5		13	5	4		27	4
1 .......G............ 20	TGGAATGGAAGGAAGTGTGT	3p	1					4		12		10		26	3
1 ...........A......... 21	TGGAATGTAAGAAAGTGTGTG	3p	1					10		7		4	4	25	4
1 .................C 17	TGGAATGTAAGGAAGTGC	3p	1				24							24	1
1 ................A 16	GGAATGTAAGGAAGTGA	3p	1					7		4	13			24	3
1 ..................T 18	TGGAATGTAAGGAAGTGTT	3p	1				13	3		8				24	3
2 T................. 18	TGAATGTAAGGAAGTGTG	3p	1										23	23	1
1 ..................A.... 23	TGGAATGTAAGGAAGTGTATGGT	3p	1				22							22	1
1 .....................A... 25	TGGAATGTAAGGAAGTGTGTGATTT	3p	1				16	3		3				22	3
1 ..............C...... 21	TGGAATGTAAGGAACTGTGTG	3p	1				3	3	4	4		3	5	22	6
1 ............G........ 21	TGGAATGTAAGGGAGTGTGTG	3p	1					5	5	5		7		22	4
1 .......... .......... 20	TGGAATGTAAGAAGTGTGTG	3p	1						3	9		3	5	20	4
1 .................A.... 22	TGGAATGTAAGGAAGTGAGTGG	3p	1				16			3				19	2
1 ..A.................. 21	TGAAATGTAAGGAAGTGTGTG	3p	1						3	8	4	4		19	4
1 ...............C.... 20	TGGAATGTAAGGAAGCGTGT	3p	1			4	7	4		4				19	4
2 C................... 20	CGGAATGTAAGGAAGTGTGT	3p	1				3	3		7	3	3		19	5
1 ............C....... 20	TGGAATGTAAGGCAGTGTGT	3p	1							4		9	5	18	3
2 A.................. 19	AGGAATGTAAGGAAGTGTG	3p	1				11					7		18	2
1 ............G.... 17	TGGAATGTAAGGGAGTG	3p	1				17							17	1
1 ...................C.. 22	TGGAATGTAAGGAAGTGTGCGG	3p	1				17							17	1
1 ......... ........... 20	TGGAATGTAGGAAGTGTGTG	3p	1					5	3			3	6	17	4
2 T.................. 19	TGAATGTAAGGAAGTGTGT	3p	1										16	16	1
1 ..T.................. 21	TGTAATGTAAGGAAGTGTGTG	3p	1				3	6		3		4		16	4
1 ..............A... 18	TGGAATGTAAGGAAATGT	3p	1				16							16	1
1 ..................G 18	GGAATGTAAGGAAGTGTGG	3p	1				5			5	6			16	3
1 ........C.......... 19	TGGAATGTCAGGAAGTGTG	3p	1									11	4	15	2
2 A................... 20	AGGAATGTAAGGAAGTGTGT	3p	1				3			3		9		15	3
1 .....C............... 21	TGGAACGTAAGGAAGTGTGTG	3p	1					7		4		4		15	3
1 ...................T 19	GGAATGTAAGGAAGTGTGTT	3p	1				10			4				14	2
1 .............T........ 22	TGGAATGTAAGGATGTGTGTGG	3p	1		3		3	3			5			14	4
1 ..............T..... 20	TGGAATGTAAGGAATTGTGT	3p	1							8		3	3	14	3
1 ......A.............. 21	TGGAATATAAGGAAGTGTGTG	3p	1						3	4		3	4	14	4
1 ........C........... 20	TGGAATGTCAGGAAGTGTGT	3p	1									8	6	14	2
1 ...............A... 19	TGGAATGTAAGGAAGAGTG	3p	1				5	5		4				14	3
1 ................N.... 21	TGGAATGTAAGGAAGTNTGTG	3p	1						7	6				13	2
1 ...................C... 23	TGGAATGTAAGGAAGTGTGCGGT	3p	1				13							13	1
1 .........T........... 21	TGGAATGTATGGAAGTGTGTG	3p	1					3		5		5		13	3
1 ................C.. 19	TGGAATGTAAGGAAGTCTG	3p	1				9			4				13	2
1 ......................C 22	TGGAATGTAAGGAAGTGTGTGGC	3p	1				13							13	1
1 ...................G... 23	TGGAATGTAAGGAAGTGTGGGGT	3p	1				13							13	1
1 ...............G.. 18	TGGAATGTAAGGAAGGGT	3p	1				13							13	1
1 ............T........ 21	TGGAATGTAAGGTAGTGTGTG	3p	1				3	5				5		13	3
2 T.................. 19	TAATGTAAGGAAGTGTGTG	3p	1										12	12	1
1 .........G........... 21	TGGAATGTAGGGAAGTGTGTG	3p	1					6		6				12	2
1 ..................C.... 23	TGGAATGTAAGGAAGTGTCTGGT	3p	1				12							12	1
1 ..............A...... 21	TGGAATGTAAGGAAATGTGTG	3p	1					3		9				12	2
1 ..............C..... 20	GGAATGTAAGGAAGCGTGTG	3p	1				4			7				11	2
1 ..............G.... 19	GGAATGTAAGGAAGGGTGT	3p	1					3		5	3			11	3
1 .................T.. 20	GGAATGTAAGGAAGTGTTTG	3p	1				4	4	3					11	3
1 ................T.. 19	TGGAATGTAAGGAAGTTTG	3p	1				8			3				11	2
1 ....C............... 20	TGGACTGTAAGGAAGTGTGT	3p	1							3		4	4	11	3
1 ..............G... 18	GGAATGTAAGGAAGGGTG	3p	1			3		4			4			11	3
1 ...........C......... 21	TGGAATGTAAGCAAGTGTGTG	3p	1			3		4				4		11	3
1 ....................A.. 23	GGAATGTAAGGAAGTGTGTGATT	3p	1				3	4		3				10	3
1 ..............G...... 21	GGAATGTAAGGAAGGGTGTGG	3p	1								10			10	1
1 ......................G 22	TGGAATGTAAGGAAGTGTGTGGG	3p	1				10							10	1
1 ..........A........... 22	TGGAATGTAAAGAAGTGTGTGG	3p	1		3					4	3			10	3
1 ....................C.. 23	TGGAATGTAAGGAAGTGTGTCGT	3p	1				10							10	1
1 ................A... 20	GGAATGTAAGGAAGTGAGTG	3p	1							9				9	1
1 .......................A 23	TGGAATGTAAGGAAGTGTGTGGTA	3p	1				9							9	1
1 .......G........... 19	TGGAATGGAAGGAAGTGTG	3p	1							4		5		9	2
1 ..............C... 18	TGGAATGTAAGGAACTGT	3p	1				9							9	1
1 ...........T........ 20	TGGAATGTAAGTAAGTGTGT	3p	1							5		3		8	2
1 ...C................ 20	TGGCATGTAAGGAAGTGTGT	3p	1									4	4	8	2
1 .............G...... 20	TGGAATGTAAGGAGGTGTGT	3p	1						5	3				8	2
1 .........A.......... 20	GGAATGTAAAGAAGTGTGTG	3p	1							5	3			8	2
1 .............T...... 20	TGGAATGTAAGGATGTGTGT	3p	1					4		3				7	2
1 ..............A.... 19	TGGAATGTAAGGAAATGTG	3p	1				7							7	1
1 ..................G.. 21	GGAATGTAAGGAAGTGTGGGG	3p	1								7			7	1
1 ............C.... 17	TGGAATGTAAGGCAGTG	3p	1				4					3		7	2
1 ......T.............. 21	TGGAATTTAAGGAAGTGTGTG	3p	1							7				7	1
1 .............C..... 19	TGGAATGTAAGGACGTGTG	3p	1								4	3		7	2
1 ...................C 19	GAATGTAAGGAAGTGTGTGC	3p	1				7							7	1
1 .............A..... 19	GAATGTAAGGAAGAGTGTG	3p	1							4	3			7	2
1 .................A 17	GGAATGTAAGGAAGTGTA	3p	1				4			3				7	2
1 ...................C 19	GGAATGTAAGGAAGTGTGTC	3p	1				7							7	1
1 ..........T......... 20	TGGAATGTAATGAAGTGTGT	3p	1							7				7	1
1 .................A... 21	GGAATGTAAGGAAGTGTATGG	3p	1				6							6	1
1 ............G...... 19	TGGAATGTAAGGGAGTGTG	3p	1				3			3				6	2
1 ....C.............. 19	TGGACTGTAAGGAAGTGTG	3p	1									6		6	1
1 ........C........... 20	GGAATGTACGGAAGTGTGTG	3p	1									6		6	1
1 ................C... 20	TGGAATGTAAGGAAGTCTGT	3p	1				6							6	1
1 ....G............... 20	TGGAGTGTAAGGAAGTGTGT	3p	1					3		3				6	2
2 C................ 17	CGGAATGTAAGGAAGTG	3p	1				6							6	1
1 ................C... 20	GGAATGTAAGGAAGTGCGTG	3p	1				3			3				6	2
1 .............T..... 19	TGGAATGTAAGGATGTGTG	3p	1					3					3	6	2
1 ................G... 20	GGAATGTAAGGAAGTGGGTG	3p	1							6				6	1
1 ....................A... 24	TGGAATGTAAGGAAGTGTGTAGTT	3p	1				6							6	1
1 ...............G....... 23	TGGAATGTAAGGAAGGGTGTGGT	3p	1			3		3						6	2
1 ............C....... 20	GGAATGTAAGGACGTGTGTG	3p	1									5		5	1
1 ...................A.. 22	GGAATGTAAGGAAGTGTGTAGT	3p	1				5							5	1
1 .....C............. 19	TGGAACGTAAGGAAGTGTG	3p	1				5							5	1
1 ............T.... 17	TGGAATGTAAGGTAGTG	3p	1				5							5	1
1 ..........C........ 19	TGGAATGTAACGAAGTGTG	3p	1					5						5	1
1 ............C......... 22	TGGAATGTAAGGCAGTGTGTGG	3p	1									5		5	1
1 ..T................ 19	TGTAATGTAAGGAAGTGTG	3p	1									5		5	1
1 ..........T........ 19	TGGAATGTAATGAAGTGTG	3p	1							5				5	1
1 .......A............. 21	TGGAATGAAAGGAAGTGTGTG	3p	1							5				5	1
1 .................A.. 20	GGAATGTAAGGAAGTGTATG	3p	1				4							4	1
1 ............C........ 21	GGAATGTAAGGACGTGTGTGG	3p	1								4			4	1
1 ............G........ 21	GGAATGTAAGGAGGTGTGTGG	3p	1								4			4	1
1 ..............A..... 20	GGAATGTAAGGAAGAGTGTG	3p	1							4				4	1
1 ...........C........ 20	TGGAATGTAAGCAAGTGTGT	3p	1							4				4	1
1 ...........G........ 20	GGAATGTAAGGGAGTGTGTG	3p	1								4			4	1
2 T................. 18	TAATGTAAGGAAGTGTGT	3p	1										4	4	1
1 ...............A...... 22	TGGAATGTAAGGAAGAGTGTGG	3p	1		4									4	1
1 ...........T....... 19	TGGAATGTAAGTAAGTGTG	3p	1					4						4	1
1 ..............T.... 19	TGGAATGTAAGGAATTGTG	3p	1				4							4	1
1 ...T................. 21	TGGTATGTAAGGAAGTGTGTG	3p	1							4				4	1
2 A..................... 22	AGGAATGTAAGGAAGTGTGTGG	3p	1				4							4	1
1 .....................C.. 24	TGGAATGTAAGGAAGTGTGTGCTT	3p	1				3							3	1
1 .......................C 23	TGGAATGTAAGGAAGTGTGTGGTC	3p	1				3							3	1
1 .........G.......... 20	TGGAATGTAGGGAAGTGTGT	3p	1							3				3	1
1 ........G.......... 19	TGGAATGTGAGGAAGTGTG	3p	1				3							3	1
1 ...........A........ 20	TGGAATGTAAGAAAGTGTGT	3p	1							3				3	1
2 G.................. 19	GGGAATGTAAGGAAGTGTG	3p	1									3		3	1
1 ........T............ 21	TGGAATGTTAGGAAGTGTGTG	3p	1							3				3	1
1 ....T................ 21	TGGATTGTAAGGAAGTGTGTG	3p	1							3				3	1
1 ...G................ 20	TGGGATGTAAGGAAGTGTGT	3p	1									3		3	1
1 ..........C........... 22	TGGAATGTAACGAAGTGTGTGG	3p	1							3				3	1
2 C..................... 22	CGGAATGTAAGGAAGTGTGTGG	3p	1				3							3	1
1 ...........C........ 20	GGAATGTAAGGCAGTGTGTG	3p	1									3		3	1
2 C.................... 21	CTGGAATGTAAGGAAGTGTGT	3p	1						3					3	1
2 T.................... 21	TGAATGTAAGGAAGTGTGTGG	3p	1										3	3	1
1 ..................T.. 21	GAATGTAAGGAAGTGTGTTGT	3p	1				3							3	1
2 T................ 17	TAATGTAAGGAAGTGTG	3p	1										3	3	1
1 ...G............... 19	TGGGATGTAAGGAAGTGTG	3p	1									3		3	1
2 G................... 20	GGGAATGTAAGGAAGTGTGT	3p	1										3	3	1
2 G..................... 22	GATGGAATGTAAGGAAGTGTGT	3p	1								3			3	1
1 .........C.......... 20	TGGAATGTACGGAAGTGTGT	3p	1										3	3	1
1 ..............A.. 17	GGAATGTAAGGAAGAGT	3p	1				3							3	1
1 ..A................. 20	TGAAATGTAAGGAAGTGTGT	3p	1							3				3	1
1 ...C............... 19	TGGCATGTAAGGAAGTGTG	3p	1										3	3	1
2 A.................. 19	AAATGTAAGGAAGTGTGTG	3p	1									3		3	1
1 ..................A 18	GAATGTAAGGAAGTGTGTA	3p	1				3							3	1
1 ..C................ 19	TGCAATGTAAGGAAGTGTG	3p	1				3							3	1
1 ......G............. 20	GGAATGGAAGGAAGTGTGTG	3p	1									3		3	1
1 ............G....... 20	TGGAATGTAAGGGAGTGTGT	3p	1							3				3	1
cluster No. 57
1 ATCTCCACGACTGGACCATCCTATCGGATAGCTTATCAGACTGATGTTGACTGTTAGATCTCCTGGCAACAGCAGTCGATGGGCTGTCTGACATTTTGGTATCTGTCATCCGAT 114 oan-mir-21
1 ..................... 21	CAACAGCAGTCGATGGGCTGT	3p	0			7					4	19		30	3
1 ...................... 22	CAACAGCAGTCGATGGGCTGTC	3p	0									6		6	1
1 .................... 20	CAACAGCAGTCGATGGGCTG	3p	0									4		4	1
1 ..................... 21	ACAGCAGTCGATGGGCTGTCT	3p	0								3			3	1
cluster No. 58
1 GTTAGCTATGAGTTAGTTTAATCTCAGCTGGCAACTGTGAGATGTCCCTATCATTCCTCACAGTGGTCTCTGGGATTATGCTAAACAGAGCAATTTCCTTGACCTC 106 rno-mir-216a
1 ..................... 21	CACAGTGGTCTCTGGGATTAT	3p	0					4						4	1
cluster No. 59
1 CCGAGCCGAGTTTTTGATGTCGCAGATACTGCATCAGGAACTGATTGGATAATAATCAGTCACCATCAGTTCCTAATGCATTGCCTTCAGCATCTAAACAAGCTTCCATG 110 oan-mir-217
1 ...................... 22	ATACTGCATCAGGAACTGATTG	5p	0	3	3	30	11	29	59	88	51	83		357	9
1 ....................... 23	TACTGCATCAGGAACTGATTGGA	5p	0			14	6	23	60	39	3	103	43	291	8
1 ..................... 21	ATACTGCATCAGGAACTGATT	5p	0			8		8	23	28	17	48		132	6
1 ....................... 23	ATACTGCATCAGGAACTGATTGG	5p	0			5	4	4	11	26	8	15		73	7
1 ...................... 22	TACTGCATCAGGAACTGATTGG	5p	0						8	9		31	10	58	4
1 .................... 20	ATACTGCATCAGGAACTGAT	5p	0			3			7	3	3	7		23	5
1 ........................ 24	ATACTGCATCAGGAACTGATTGGA	5p	0							5		4		9	2
1 .................... 20	TACTGCATCAGGAACTGATT	5p	0						3			4		7	2
1 ...................... 22	ACTGCATCAGGAACTGATTGGA	5p	0						3			3		6	2
1 ..................... 21	TACTGCATCAGGAACTGATTG	5p	0									5		5	1
1 ................... 19	ATACTGCATCAGGAACTGA	5p	0									4		4	1
1 ................... 19	TACTGCATCAGGAACTGAT	5p	0									4		4	1
1 ......................A 22	ATACTGCATCAGGAACTGATTGA	5p	1			8		9	13	33	8	21		92	6
2 C..................... 22	CTACTGCATCAGGAACTGATTG	5p	1										39	39	1
1 ......................T 22	ATACTGCATCAGGAACTGATTGT	5p	1			4			5	8				17	3
2 C.................... 21	CTACTGCATCAGGAACTGATT	5p	1										13	13	1
2 C...................... 23	CTACTGCATCAGGAACTGATTGG	5p	1										11	11	1
1 .....................T 21	ATACTGCATCAGGAACTGATTT	5p	1							3		3		6	2
1 ............C.......... 23	TACTGCATCAGGCACTGATTGGA	5p	1									4		4	1
1 .......................A 23	TACTGCATCAGGAACTGATTGGAA	5p	1									4		4	1
1 ..................C... 22	ATACTGCATCAGGAACTGCTTG	5p	1									3		3	1
2 C................... 20	CTACTGCATCAGGAACTGAT	5p	1										3	3	1
1 ..........C........... 22	ATACTGCATCCGGAACTGATTG	5p	1									3		3	1
cluster No. 60
1 AAACATAGTCATTACAGTTTTTGATGTTGCAGATACTGCATCAGGAACTGACTGGATAAGACTTAATCCCCATCAGTTCCTAATGCATTGCCTTCAGCATCTAAACAA 108 mmu-mir-217
3 AC..C.......GT...... .....C...................................C.G..A...................................... 105 rno-mir-217
1 ................... 19	ATACTGCATCAGGAACTGA	5p	0									4		4	1
1 ...................T.. 22	ATACTGCATCAGGAACTGATTG	5p	1	3	3	30	11	29	59	88	51	83		357	9
1 ..................T.... 23	TACTGCATCAGGAACTGATTGGA	5p	1			14	6	23	60	39	3	103	43	291	8
1 ...................T... 23	ATACTGCATCAGGAACTGATTGG	5p	1			5	4	4	11	26	8	15		73	7
1 ..................T... 22	TACTGCATCAGGAACTGATTGG	5p	1						8	9		31	10	58	4
1 ...................T 19	ATACTGCATCAGGAACTGAT	5p	1			3			7	3	3	7		23	5
1 ...................T.... 24	ATACTGCATCAGGAACTGATTGGA	5p	1							5		4		9	2
1 .................T.... 22	ACTGCATCAGGAACTGATTGGA	5p	1						3			3		6	2
1 ..................T.. 21	TACTGCATCAGGAACTGATTG	5p	1									5		5	1
1 ..................T 18	TACTGCATCAGGAACTGAT	5p	1									4		4	1
cluster No. 61
1 GGCCCAACCGAGCCAGCGGGGCCCCGCCGCTGATTGTCCAAACGCAATTCTTGTGCGAGTTTGCGGCCAACCGAGAATTGTGACTGGACATCTGTGGCTGGGCTCCCGGCGCGACGCGGGCC 122 oan-mir-219
1 .........G............ 22	AGAATTGTGGCTGGACATCTGT	3p	1	39		3	12	28	165	297	1183	717	5	2449	9
1 .........G........... 21	AGAATTGTGGCTGGACATCTG	3p	1				7		5	16	48	46		122	5
1 .........G.......... 20	AGAATTGTGGCTGGACATCT	3p	1							8	39	17		64	3
1 ........G............ 21	GAATTGTGGCTGGACATCTGT	3p	1								8			8	1
cluster No. 62
1 CCCGTGTGCCGGCCCGGGCCTGGCTGAGTCACAGCAGTTCTTCAGTGGCAAGCTTTACGTCCTGTCCCAGCTAAAGCTGCCAGTTGAAGAACTGTTGAACTCAGCCCCTGTCTGCCACGAGG 122 oan-mir-22
3 CC...C....................G.......T...T................................C...G...TG 79 mdo-mir-22
1 ...................... 22	AAGCTGCCAGTTGAAGAACTGT	3p	0	15		64	15	77	68	138	560	895	4	1836	9
1 ..................... 21	AAGCTGCCAGTTGAAGAACTG	3p	0					3	3		20	39		65	4
1 ....................... 23	AAGCTGCCAGTTGAAGAACTGTT	3p	0					3	3	5	12	22		45	5
1 ..................... 21	AGCTGCCAGTTGAAGAACTGT	3p	0								20	20		40	2
1 .................... 20	GCTGCCAGTTGAAGAACTGT	3p	0									3		3	1
2 C..................... 22	CAGCTGCCAGTTGAAGAACTGT	3p	1									9	260	269	2
1 ......................A 22	AAGCTGCCAGTTGAAGAACTGTA	3p	1			3				12	9	19		43	4
2 C................... 20	CAGCTGCCAGTTGAAGAACT	3p	1										35	35	1
1 .......T.............. 22	AAGCTGCTAGTTGAAGAACTGT	3p	1							3	6	16		25	3
1 .....................A 21	AAGCTGCCAGTTGAAGAACTGA	3p	1								7	14		21	2
1 ..........C........... 22	AAGCTGCCAGCTGAAGAACTGT	3p	1									19		19	1
1 ....................T 20	AAGCTGCCAGTTGAAGAACTT	3p	1					3		5	3	6		17	4
1 .....................C 21	AAGCTGCCAGTTGAAGAACTGC	3p	1						3		4	10		17	3
1 ................C..... 22	AAGCTGCCAGTTGAAGCACTGT	3p	1					3			6	7		16	3
1 ...T.................. 22	AAGTTGCCAGTTGAAGAACTGT	3p	1								6	10		16	2
1 ..........G........... 22	AAGCTGCCAGGTGAAGAACTGT	3p	1								5	7		12	2
2 C...................... 23	CAGCTGCCAGTTGAAGAACTGTT	3p	1										10	10	1
1 ...........G.......... 22	AAGCTGCCAGTGGAAGAACTGT	3p	1								6	4		10	2
1 ........C............. 22	AAGCTGCCCGTTGAAGAACTGT	3p	1									10		10	1
2 C.................... 21	CAGCTGCCAGTTGAAGAACTG	3p	1										9	9	1
1 .............C........ 22	AAGCTGCCAGTTGCAGAACTGT	3p	1									8		8	1
1 ...................A 19	AAGCTGCCAGTTGAAGAACA	3p	1				3					5		8	2
1 .........T............ 22	AAGCTGCCATTTGAAGAACTGT	3p	1								3	4		7	2
2 C.................. 19	CAGCTGCCAGTTGAAGAAC	3p	1										7	7	1
1 ...A.................. 22	AAGATGCCAGTTGAAGAACTGT	3p	1								3	4		7	2
1 .....................G 21	AAGCTGCCAGTTGAAGAACTGG	3p	1					3			3			6	2
1 ..................T... 22	AAGCTGCCAGTTGAAGAATTGT	3p	1								3	3		6	2
1 ......T............... 22	AAGCTGTCAGTTGAAGAACTGT	3p	1								5			5	1
1 ....G................. 22	AAGCGGCCAGTTGAAGAACTGT	3p	1									5		5	1
1 ..................G... 22	AAGCTGCCAGTTGAAGAAGTGT	3p	1								5			5	1
1 ..............G....... 22	AAGCTGCCAGTTGAGGAACTGT	3p	1									4		4	1
1 ..........A........... 22	AAGCTGCCAGATGAAGAACTGT	3p	1									4		4	1
1 .................T.... 22	AAGCTGCCAGTTGAAGATCTGT	3p	1								4			4	1
1 ........G............. 22	AAGCTGCCGGTTGAAGAACTGT	3p	1									4		4	1
1 ......................C 22	AAGCTGCCAGTTGAAGAACTGTC	3p	1									3		3	1
1 ....A................. 22	AAGCAGCCAGTTGAAGAACTGT	3p	1									3		3	1
1 .............G........ 22	AAGCTGCCAGTTGGAGAACTGT	3p	1									3		3	1
1 ......A............... 22	AAGCTGACAGTTGAAGAACTGT	3p	1									3		3	1
1 ..............C....... 22	AAGCTGCCAGTTGACGAACTGT	3p	1									3		3	1
1 ..........C......... 20	AAGCTGCCAGCTGAAGAACT	3p	1									3		3	1
1 ......................G 22	AAGCTGCCAGTTGAAGAACTGTG	3p	1									3		3	1
2 T..................... 22	TAGCTGCCAGTTGAAGAACTGT	3p	1									3		3	1
cluster No. 63
1 TGAATATCCAGGTCTGGGGCATGAACCTGGCATACAATGTAGATTTCTGTGTTTGTTAGGCAACAGCTACATTGTCTGCTGGGTTTCAGGCTACCTGGAAGCATTTCTC 109 rno-mir-221
3 TT.....T..A..........................A......A.......A.............................A.......... 93 oan-mir-221
1 ...................... 22	ACCTGGCATACAATGTAGATTT	5p	0		4	55	6	34	25	18	9	56		207	8
1 ....................... 23	ACCTGGCATACAATGTAGATTTC	5p	0	3		23	6	9	6	9	3	6		65	8
1 ........................ 24	ACCTGGCATACAATGTAGATTTCT	5p	0			14		3	7		7	5		36	5
1 ..................... 21	ACCTGGCATACAATGTAGATT	5p	0			5		3	4	4		12		28	5
1 .......................... 26	ACCTGGCATACAATGTAGATTTCTGT	5p	0			6			3		3	3		15	4
1 .................... 20	ACCTGGCATACAATGTAGAT	5p	0				3							3	1
1 ................... 19	ACCTGGCATACAATGTAGA	5p	0				3							3	1
2 C..................... 22	CCCTGGCATACAATGTAGATTT	5p	1										14	14	1
1 .....................A 21	ACCTGGCATACAATGTAGATTA	5p	1									4		4	1
1 ..T................... 22	ACTTGGCATACAATGTAGATTT	5p	1									3		3	1
2 C......................... 26	CCCTGGCATACAATGTAGATTTCTGT	5p	1										3	3	1
2 C...................... 23	CCCTGGCATACAATGTAGATTTC	5p	1										3	3	1
1 ......................A 22	ACCTGGCATACAATGTAGATTTA	5p	1			3								3	1
1 ...................A 19	ACCTGGCATACAATGTAGAA	5p	1				3							3	1
cluster No. 64
1 AGAGAGCCTGTAGTTGCCCCTCAATCGCTCAGTAGTCAGTGTAGATCCTGTATTCTAATCAGCAGCTACATCTGGCTACTGGGTCTCTGAGGGTACCTTCTAGCTTCTCT 110 oan-mir-222a
14 AAGGATTAGGGTG......G.G.........C...............C..T...................................T..C.T.A....... 103 rno-mir-222
1 ....................... 23	AGCTACATCTGGCTACTGGGTCT	3p	0	60	12	451	60	282	273	137	53	354		1682	9
1 ...................... 22	AGCTACATCTGGCTACTGGGTC	3p	0	7		48	1259	32	40	14	8	99		1507	8
1 .................... 20	AGCTACATCTGGCTACTGGG	3p	0			16	1327	11	12	4	5	21		1396	7
1 ........................ 24	AGCTACATCTGGCTACTGGGTCTC	3p	0	75	8	403	76	186	166	95	28	152		1189	9
1 ...................... 22	GCTACATCTGGCTACTGGGTCT	3p	0			6	5	5	7			388		411	5
1 ......................... 25	AGCTACATCTGGCTACTGGGTCTCT	3p	0	20	5	105	21	73	42	27	27	67		387	9
1 ..................... 21	AGCTACATCTGGCTACTGGGT	3p	0	5		43	40	73	66	33	10	89		359	8
1 ................... 19	GCTACATCTGGCTACTGGG	3p	0				81							81	1
1 ..................... 21	GCTACATCTGGCTACTGGGTC	3p	0				73					3		76	2
1 ................ 16	AGCTACATCTGGCTAC	3p	0			6	16	3				4		29	4
1 ....................... 23	GCTACATCTGGCTACTGGGTCTC	3p	0			8	4		6	3		3		24	5
1 ........................ 24	GCTACATCTGGCTACTGGGTCTCT	3p	0				3	3						6	2
1 .................... 20	GCTACATCTGGCTACTGGGT	3p	0									4		4	1
1 ..................... 21	CAGCTACATCTGGCTACTGGG	3p	0				4							4	1
1 ................... 19	AGCTACATCTGGCTACTGG	3p	0				3							3	1
1 .......................T 23	AGCTACATCTGGCTACTGGGTCTT	3p	1	7	3	62	5	29	50	22	7	37		222	9
1 ........................A 24	AGCTACATCTGGCTACTGGGTCTCA	3p	1	13		52	7	37	16	18	4	14		161	8
1 ......................A 22	AGCTACATCTGGCTACTGGGTCA	3p	1		4	18	7	20	26	7	3	26		111	8
2 C..................... 22	CGCTACATCTGGCTACTGGGTC	3p	1				75					3	28	106	3
2 C...................... 23	CGCTACATCTGGCTACTGGGTCT	3p	1				5						90	95	2
2 C................... 20	CGCTACATCTGGCTACTGGG	3p	1				69						9	78	2
1 ...................A 19	AGCTACATCTGGCTACTGGA	3p	1				70							70	1
1 ...................A.. 22	AGCTACATCTGGCTACTGGATC	3p	1				54							54	1
1 .................A.... 22	AGCTACATCTGGCTACTAGGTC	3p	1				54							54	1
2 C....................... 24	CGCTACATCTGGCTACTGGGTCTC	3p	1				5						48	53	2
1 .......................A 23	AGCTACATCTGGCTACTGGGTCTA	3p	1	5		9	3	11	8	5	3	8		52	8
2 G................... 20	GGCTACATCTGGCTACTGGG	3p	1				49							49	1
1 .....................A 21	AGCTACATCTGGCTACTGGGTA	3p	1			6	15	5	10			13		49	5
1 ..................A... 22	AGCTACATCTGGCTACTGAGTC	3p	1				37							37	1
2 G..................... 22	GGCTACATCTGGCTACTGGGTC	3p	1				35							35	1
1 ................C... 20	AGCTACATCTGGCTACCGGG	3p	1				32							32	1
2 C.................... 21	CGCTACATCTGGCTACTGGGT	3p	1				4						28	32	2
2 C........................ 25	CGCTACATCTGGCTACTGGGTCTCT	3p	1										31	31	1
1 ....................G... 24	AGCTACATCTGGCTACTGGGGCTC	3p	1	14		14			3					31	3
1 .....................T 21	AGCTACATCTGGCTACTGGGTT	3p	1			4	5	4	6	6		5		30	6
1 ....................G.. 23	AGCTACATCTGGCTACTGGGGCT	3p	1	4		11		6	4					25	4
1 ....................A 20	AGCTACATCTGGCTACTGGGA	3p	1			3	12		8					23	3
1 .................A.. 20	AGCTACATCTGGCTACTAGG	3p	1				22							22	1
2 T..................... 22	TGCTACATCTGGCTACTGGGTC	3p	1				18							18	1
1 ....................C 20	AGCTACATCTGGCTACTGGGC	3p	1				16							16	1
1 ............A....... 20	AGCTACATCTGGATACTGGG	3p	1				16							16	1
1 ...................T 19	AGCTACATCTGGCTACTGGT	3p	1				16							16	1
1 ....................A.. 23	AGCTACATCTGGCTACTGGGACT	3p	1			7			6			3		16	3
1 ....................A... 24	AGCTACATCTGGCTACTGGGACTC	3p	1			8		3	4					15	3
1 ........T............... 24	AGCTACATTTGGCTACTGGGTCTC	3p	1	3		5		4				3		15	4
1 .........................T 25	AGCTACATCTGGCTACTGGGTCTCTT	3p	1			3				3		8		14	3
1 ....................C.. 23	AGCTACATCTGGCTACTGGGCCT	3p	1	5		6		3						14	3
1 ....................C... 24	AGCTACATCTGGCTACTGGGCCTC	3p	1	4		4	5							13	3
1 ........................G 24	AGCTACATCTGGCTACTGGGTCTCG	3p	1			7	3		3					13	3
2 T................... 20	TGCTACATCTGGCTACTGGG	3p	1				12							12	1
1 ................G... 20	AGCTACATCTGGCTACGGGG	3p	1				11							11	1
1 ...................C 19	AGCTACATCTGGCTACTGGC	3p	1				10							10	1
1 ....................G 20	AGCTACATCTGGCTACTGGGG	3p	1				9							9	1
1 ..........C........... 22	GCTACATCTGCCTACTGGGTCT	3p	1									9		9	1
1 ....................G.... 25	AGCTACATCTGGCTACTGGGGCTCT	3p	1	4		4								8	2
1 ............A......... 22	AGCTACATCTGGATACTGGGTC	3p	1				8							8	1
1 ...................G.. 22	GCTACATCTGGCTACTGGGGCT	3p	1									7		7	1
1 .....................T... 25	AGCTACATCTGGCTACTGGGTTTCT	3p	1			3		4						7	2
1 .........................C 25	AGCTACATCTGGCTACTGGGTCTCTC	3p	1			4						3		7	2
1 ........T.............. 23	AGCTACATTTGGCTACTGGGTCT	3p	1					3				4		7	2
1 ..T.................... 23	AGTTACATCTGGCTACTGGGTCT	3p	1			4	3							7	2
1 ...................T.. 22	AGCTACATCTGGCTACTGGTTC	3p	1				6							6	1
1 .....................G 21	AGCTACATCTGGCTACTGGGTG	3p	1				6							6	1
1 .....................T.. 24	AGCTACATCTGGCTACTGGGTTTC	3p	1			3	3							6	2
1 ..................T... 22	GCTACATCTGGCTACTGGTTCT	3p	1									6		6	1
1 ..................A.. 21	GCTACATCTGGCTACTGGATC	3p	1				5							5	1
1 .......G................ 24	AGCTACAGCTGGCTACTGGGTCTC	3p	1	5										5	1
2 T...................... 23	TGCTACATCTGGCTACTGGGTCT	3p	1									5		5	1
1 .....T................. 23	AGCTATATCTGGCTACTGGGTCT	3p	1					5						5	1
1 ................A... 20	AGCTACATCTGGCTACAGGG	3p	1				4							4	1
1 ..............G....... 22	GCTACATCTGGCTAGTGGGTCT	3p	1									4		4	1
1 ..G................... 22	GCGACATCTGGCTACTGGGTCT	3p	1									4		4	1
1 .................C.... 22	AGCTACATCTGGCTACTCGGTC	3p	1				4							4	1
1 ..................T... 22	AGCTACATCTGGCTACTGTGTC	3p	1				4							4	1
1 ......................G 22	AGCTACATCTGGCTACTGGGTCG	3p	1				4							4	1
1 ...................T.... 24	AGCTACATCTGGCTACTGGTTCTC	3p	1				3							3	1
1 .................T..... 23	AGCTACATCTGGCTACTTGGTCT	3p	1					3						3	1
2 T.................... 21	TCTACATCTGGCTACTGGGTC	3p	1										3	3	1
1 .....................C 21	GCTACATCTGGCTACTGGGTCC	3p	1									3		3	1
1 ....C.................. 23	AGCTCCATCTGGCTACTGGGTCT	3p	1									3		3	1
1 ............A......... 22	GCTACATCTGGCAACTGGGTCT	3p	1									3		3	1
1 .................C.. 20	AGCTACATCTGGCTACTCGG	3p	1				3							3	1
1 ................C..... 22	AGCTACATCTGGCTACCGGGTC	3p	1				3							3	1
1 ............A........... 24	AGCTACATCTGGATACTGGGTCTC	3p	1	3										3	1
1 ................G..... 22	AGCTACATCTGGCTACGGGGTC	3p	1				3							3	1
1 .................T.. 20	AGCTACATCTGGCTACTTGG	3p	1				3							3	1
1 ..........A........... 22	GCTACATCTGACTACTGGGTCT	3p	1									3		3	1
1 ..................T..... 24	AGCTACATCTGGCTACTGTGTCTC	3p	1						3					3	1
1 ........................C 24	AGCTACATCTGGCTACTGGGTCTCC	3p	1			3								3	1
1 .......................G 23	AGCTACATCTGGCTACTGGGTCTG	3p	1			3								3	1
1 ...............G....... 23	AGCTACATCTGGCTAGTGGGTCT	3p	1	3										3	1
1 ...................C.. 22	GCTACATCTGGCTACTGGGCCT	3p	1									3		3	1
cluster No. 65
1 GCGACCACGTGACCACACCGCAGTGCCGCGCTCCGTGTATTTGACAAGCTGAGTTGGACACTCCGTGTGGTTTGAGTGTCAGTTTGTCAAATACCCTAAGTGAGGCATGCTCACCCATGTTTGC 124 oan-mir-223
12 CCTGGCCTCCT........A....................................A..... .A.......................C.....C....CATGCTTACCAG 98 hsa-mir-223
17 TCTGGCCCAGATCCTT.......A.A......................................C. .A.......................C...........TTGCCTAG 103 mdo-mir-223
12 CCTGGCCTCCT........A...........................A.............. .A.......................C.....C....CATGCTTACCAG 98 ppy-mir-223
12 TCTGGCCTTCT......TTA...................................T...... .A.......................C.....T...TCATGCTTATCAG 97 rno-mir-223
12 TCTGGCCATCT......T.A...................................T...... .A.......................C.....T...TCATGCCTATCAG 97 mmu-mir-223
12 CCTGGCCTCCT........A.A.........................A........A..... AA.......................C.....C....CATGC 98 cfa-mir-223
12 CCTGGCCTCCT........A.......................................... .A.......................C.....C.A..CATGCTTAGCAG 98 sla-mir-223
12 CCCAGCCTCCT........AT...................................A...A.. ......................C.....T.....ATGCCTAGCAG 97 bta-mir-223
12 CCCGGCCTCCT........A.......................................... .A.......................C.....C.....ATGCTTACCAG 99 mml-mir-223
1 .................... 20	TGTCAGTTTGTCAAATACCC	3p	0				4							4	1
1 ................... 19	GTCAGTTTGTCAAATACCC	3p	0				3							3	1
1 ....................C 20	TGTCAGTTTGTCAAATACCCC	3p	1				12							12	1
1 ...................C.. 22	GTCAGTTTGTCAAATACCCCAA	3p	1			3	3							6	2
1 ...................C 19	GTCAGTTTGTCAAATACCCC	3p	1				5							5	1
cluster No. 66
1 TCTGGCCCAGATCCTTCAGTGCCACACTCCGTGTATTTGACAAGCTGAGTTGGACACTCCGTGTCGTAGAGTGTCAGTTTGTCAAATACCCCAAGTGAGGCATTTGCCTAG 111 mdo-mir-223
8 CCTGGCC....G...................................A........A...G.A..............................C....CA... 103 cfa-mir-223
8 CCTGGCC....G.........G..................................A...G................................C....CA...T..C 106 hsa-mir-223
8 CCTGGCC....G.........G.........................A............G................................C....CA...T..C 106 ppy-mir-223
10 TCTGGCCTT..G.....TT..G.................................T....G................................T...TCA...T..T 106 rno-mir-223
10 TCTGGCCAT..G.....T...G.................................T....G................................T...TCA......T 106 mmu-mir-223
8 CCCAGCC....G........TG..................................A...A.. ............................T.....A....... 105 bta-mir-223
8 CCTGGCC....G.........G......................................G................................C.A..CA...T... 107 sla-mir-223
8 CCCGGCC....G.........G......................................G................................C.....A...T..C 106 mml-mir-223
1 ..................... 21	GTCAGTTTGTCAAATACCCCA	3p	0					3						3	1
1 ......................T 22	TGTCAGTTTGTCAAATACCCCAT	3p	1									4		4	1
cluster No. 67
1 GGCCAGTGTTGAGAGGCGGAGACTTGGGCAATTGCTGGACGCTGCCCCGGGCATTGCACTTGTCTCGGTCTGACAGTGCCGGCC 84 bta-mir-25
1 ............................... ....C....................... 59 cfa-mir-25
1 .....................................A..T......T...............................T... 83 mdo-mir-25
1 .......................AC......................T.................................... 84 rno-mir-25
1 ...............................................T.................................... 84 hsa-mir-25
1 ....................... 23	AGGCGGAGACTTGGGCAATTGCT	5p	0	4		10		14	13	7		25		73	6
1 ..................... 21	AGGCGGAGACTTGGGCAATTG	5p	0									4		4	1
1 ...................... 22	AGGCGGAGACTTGGGCAATTGC	5p	0									3		3	1
2 C...................... 23	CGGCGGAGACTTGGGCAATTGCT	5p	1										6	6	1
1 ...................... 22	CATTGCACTTGTCTCGGTCTGA	3p	0	1428	133	2748	754	1677	2594	1297	318	1556	630	13135	10
1 ..................... 21	CATTGCACTTGTCTCGGTCTG	3p	0	88	6	278	187	169	282	160	44	200	84	1498	10
1 ................. 17	CATTGCACTTGTCTCGG	3p	0	12		45	1009	12	24	11	10	21	16	1160	9
1 ................... 19	CATTGCACTTGTCTCGGTC	3p	0	12		39	388	30	41	15	7	23	11	566	9
1 ..................... 21	ATTGCACTTGTCTCGGTCTGA	3p	0	45	3	116	14	79	104	72	18	73		524	9
1 .................... 20	CATTGCACTTGTCTCGGTCT	3p	0	20	3	63	21	57	65	46	13	199	14	501	10
1 .................. 18	CATTGCACTTGTCTCGGT	3p	0				37			5				42	2
1 ................ 16	ATTGCACTTGTCTCGG	3p	0				38							38	1
1 .................... 20	ATTGCACTTGTCTCGGTCTG	3p	0			5	4	9	6	5		3		32	6
1 ....................... 23	CATTGCACTTGTCTCGGTCTGAC	3p	0			5	5	3	8					21	4
1 ................ 16	CATTGCACTTGTCTCG	3p	0				6							6	1
1 .................. 18	ATTGCACTTGTCTCGGTC	3p	0				5							5	1
1 ................... 19	ATTGCACTTGTCTCGGTCT	3p	0						4					4	1
1 .....................T 21	CATTGCACTTGTCTCGGTCTGT	3p	1	39	6	151	55	162	245	136	58	179	76	1107	10
1 .................G.... 22	CATTGCACTTGTCTCGGGCTGA	3p	1	274	37	190	11	40	74	28		21		675	8
1 ......................A 22	CATTGCACTTGTCTCGGTCTGAA	3p	1	23		44	18	30	41	24	6	21	13	220	9
1 ......................T 22	CATTGCACTTGTCTCGGTCTGAT	3p	1	12		41	6	20	43	27	3	17	11	180	9
1 ................A 16	CATTGCACTTGTCTCGA	3p	1				169							169	1
1 .................C.... 22	CATTGCACTTGTCTCGGCCTGA	3p	1	55	14	14	5	6	16	13	5	3		131	9
1 ...................G.. 22	CATTGCACTTGTCTCGGTCGGA	3p	1	57	8	12		9	9			3		98	6
1 .......T.............. 22	CATTGCATTTGTCTCGGTCTGA	3p	1	12		15	9	11	8	17	3	15	6	96	9
1 .............C... 17	CATTGCACTTGTCCCGG	3p	1				89							89	1
1 ..................T... 22	CATTGCACTTGTCTCGGTTTGA	3p	1	5		13	14	11	4	7	7	6	3	70	9
1 .....................G 21	CATTGCACTTGTCTCGGTCTGG	3p	1	21		8	25	5	6			4		69	6
1 ............T......... 22	CATTGCACTTGTTTCGGTCTGA	3p	1	8		7	6	19	6	5		13	4	68	8
1 .....T................ 22	CATTGTACTTGTCTCGGTCTGA	3p	1	8		10	5	7	6	11	4	11	4	66	9
1 ...........G.......... 22	CATTGCACTTGGCTCGGTCTGA	3p	1		7	14			7	7	5	23		63	6
1 .....................C 21	CATTGCACTTGTCTCGGTCTGC	3p	1			9	13		7	3		12	13	57	6
1 ............A......... 22	CATTGCACTTGTATCGGTCTGA	3p	1	22		9	5	7	8			5		56	6
1 ...................C.. 22	CATTGCACTTGTCTCGGTCCGA	3p	1	28	5		12	4	4					53	5
1 ...............T...... 22	CATTGCACTTGTCTCTGTCTGA	3p	1	35		3		7	5	3				53	5
1 ..................A... 22	CATTGCACTTGTCTCGGTATGA	3p	1	7		8	14	3	8	3			4	47	7
1 ....................T 20	ATTGCACTTGTCTCGGTCTGT	3p	1			8	4	4	9	6	3	7		41	7
2 T..................... 22	TATTGCACTTGTCTCGGTCTGA	3p	1			10		8	3			9	5	35	5
1 ......... ............ 21	CATTGCACTGTCTCGGTCTGA	3p	1	9			3	4	4			10		30	5
2 C.................... 21	CTTGCACTTGTCTCGGTCTGA	3p	1										29	29	1
1 ..............T....... 22	CATTGCACTTGTCTTGGTCTGA	3p	1	6		5		8	3	6				28	5
1 ................T 16	CATTGCACTTGTCTCGT	3p	1				27							27	1
1 .................A.... 22	CATTGCACTTGTCTCGGACTGA	3p	1	5	4	5			3	9				26	5
1 .................G... 21	CATTGCACTTGTCTCGGGCTG	3p	1	5		8	3	5	5					26	5
1 ..................G... 22	CATTGCACTTGTCTCGGTGTGA	3p	1	3		3	9		6	5				26	5
1 ................A.. 19	CATTGCACTTGTCTCGATC	3p	1				22							22	1
1 ..G................... 22	CAGTGCACTTGTCTCGGTCTGA	3p	1	14								8		22	2
1 ................N..... 22	CATTGCACTTGTCTCGNTCTGA	3p	1			8			8	5				21	3
1 .................A 17	CATTGCACTTGTCTCGGA	3p	1				21							21	1
1 ....................A 20	CATTGCACTTGTCTCGGTCTA	3p	1			5	15							20	2
1 ........G............. 22	CATTGCACGTGTCTCGGTCTGA	3p	1	17								3		20	2
1 .................C... 21	CATTGCACTTGTCTCGGCCTG	3p	1	5	3		9							17	3
1 ...................A 19	CATTGCACTTGTCTCGGTCA	3p	1				5	6	3	3				17	4
1 .............G........ 22	CATTGCACTTGTCGCGGTCTGA	3p	1	11		5								16	2
1 ................T..... 22	CATTGCACTTGTCTCGTTCTGA	3p	1	4				5		3		4		16	4
1 .............G... 17	CATTGCACTTGTCGCGG	3p	1				16							16	1
1 ......C............... 22	CATTGCCCTTGTCTCGGTCTGA	3p	1									10	5	15	2
1 ................C 16	CATTGCACTTGTCTCGC	3p	1				15							15	1
1 .............A... 17	CATTGCACTTGTCACGG	3p	1				14							14	1
1 ....T................. 22	CATTTCACTTGTCTCGGTCTGA	3p	1	6		5		3						14	3
1 ...............A... 19	CATTGCACTTGTCTCAGTC	3p	1				13							13	1
1 ...G.................. 22	CATGGCACTTGTCTCGGTCTGA	3p	1	3		3						5		11	3
1 ...............N...... 22	CATTGCACTTGTCTCNGTCTGA	3p	1	11										11	1
1 ...........C.......... 22	CATTGCACTTGCCTCGGTCTGA	3p	1					3		4		4		11	3
2 A..................... 22	AATTGCACTTGTCTCGGTCTGA	3p	1	5			3					3		11	3
1 ............ ......... 21	CATTGCACTTGTTCGGTCTGA	3p	1			3		5	3					11	3
1 ...............A...... 22	CATTGCACTTGTCTCAGTCTGA	3p	1	3				4		4				11	3
1 .........C............ 22	CATTGCACTCGTCTCGGTCTGA	3p	1						3			3	4	10	3
1 ..............A.. 17	CATTGCACTTGTCTAGG	3p	1				10							10	1
1 ....................T 20	CATTGCACTTGTCTCGGTCTT	3p	1				6					3		9	2
1 ............A.... 17	CATTGCACTTGTATCGG	3p	1				9							9	1
1 .............C........ 22	CATTGCACTTGTCCCGGTCTGA	3p	1		4				5					9	2
1 .................G 17	CATTGCACTTGTCTCGGG	3p	1				9							9	1
1 ................A..... 22	CATTGCACTTGTCTCGATCTGA	3p	1					3	3	3				9	3
1 .................G.. 20	CATTGCACTTGTCTCGGGCT	3p	1			5		4						9	2
1 ................C..... 22	CATTGCACTTGTCTCGCTCTGA	3p	1					3		6				9	2
1 ..........C........... 22	CATTGCACTTCTCTCGGTCTGA	3p	1			3						5		8	2
1 ...C.................. 22	CATCGCACTTGTCTCGGTCTGA	3p	1			3						5		8	2
1 ....C................. 22	CATTCCACTTGTCTCGGTCTGA	3p	1					4				4		8	2
1 ............T.... 17	CATTGCACTTGTTTCGG	3p	1				8							8	1
1 .....................T 21	ATTGCACTTGTCTCGGTCTGAT	3p	1						3	3				6	2
1 ..........T........... 22	CATTGCACTTTTCTCGGTCTGA	3p	1									6		6	1
1 ..............T.. 17	CATTGCACTTGTCTTGG	3p	1				6							6	1
1 ....A................. 22	CATTACACTTGTCTCGGTCTGA	3p	1			3						3		6	2
1 ...................A.. 22	CATTGCACTTGTCTCGGTCAGA	3p	1				6							6	1
1 ......G............... 22	CATTGCGCTTGTCTCGGTCTGA	3p	1			3						3		6	2
1 ..................A 18	CATTGCACTTGTCTCGGTA	3p	1				6							6	1
1 ....................A.. 23	CATTGCACTTGTCTCGGTCTAAC	3p	1				5							5	1
1 ...............T... 19	CATTGCACTTGTCTCTGTC	3p	1				5							5	1
1 ...................G 19	CATTGCACTTGTCTCGGTCG	3p	1									5		5	1
1 .......................G 23	CATTGCACTTGTCTCGGTCTGACG	3p	1				5							5	1
1 .................A.. 20	CATTGCACTTGTCTCGGACT	3p	1				5							5	1
1 ................A... 20	CATTGCACTTGTCTCGATCT	3p	1				4							4	1
1 ..............G....... 22	CATTGCACTTGTCTGGGTCTGA	3p	1	4										4	1
1 ..A................... 22	CAATGCACTTGTCTCGGTCTGA	3p	1				4							4	1
1 .......T............. 21	CATTGCATTTGTCTCGGTCTG	3p	1					4						4	1
1 ...................C 19	CATTGCACTTGTCTCGGTCC	3p	1				4							4	1
1 ..................T.. 21	CATTGCACTTGTCTCGGTTTG	3p	1				4							4	1
1 ..............T...... 21	CATTGCACTTGTCTTGGTCTG	3p	1			4								4	1
1 .......G.............. 22	CATTGCAGTTGTCTCGGTCTGA	3p	1									4		4	1
1 ..................A.. 21	CATTGCACTTGTCTCGGTATG	3p	1				4							4	1
1 .................A... 21	CATTGCACTTGTCTCGGACTG	3p	1			3								3	1
1 ...................A... 23	CATTGCACTTGTCTCGGTCAGAC	3p	1				3							3	1
1 ...C............. 17	CATCGCACTTGTCTCGG	3p	1				3							3	1
1 .................C 17	CATTGCACTTGTCTCGGC	3p	1				3							3	1
1 .......................C 23	CATTGCACTTGTCTCGGTCTGACC	3p	1				3							3	1
1 ...............C... 19	CATTGCACTTGTCTCCGTC	3p	1				3							3	1
1 ......................G 22	CATTGCACTTGTCTCGGTCTGAG	3p	1				3							3	1
1 ..C................... 22	CACTGCACTTGTCTCGGTCTGA	3p	1			3								3	1
1 ..............A...... 21	ATTGCACTTGTCTCAGTCTGA	3p	1							3				3	1
2 T.................... 21	TATTGCACTTGTCTCGGTCTG	3p	1									3		3	1
1 .....................A 21	ATTGCACTTGTCTCGGTCTGAA	3p	1									3		3	1
1 .............A........ 22	CATTGCACTTGTCACGGTCTGA	3p	1		3									3	1
1 ...........A.......... 22	CATTGCACTTGACTCGGTCTGA	3p	1		3									3	1
1 ............T........ 21	CATTGCACTTGTTTCGGTCTG	3p	1			3								3	1
cluster No. 68
1 GGCCAGTGTTGAGAGGCGGAGACTTGGGCAATTGCTGGACGCTGCCCTGGGCATTGCACTTGTCTCGGCTGAGACGCGCCCGCC 84 ptr-mir-25
1 ....................... 23	AGGCGGAGACTTGGGCAATTGCT	5p	0	4		10		14	13	7		25		73	6
1 ..................... 21	AGGCGGAGACTTGGGCAATTG	5p	0									4		4	1
1 ...................... 22	AGGCGGAGACTTGGGCAATTGC	5p	0									3		3	1
2 C...................... 23	CGGCGGAGACTTGGGCAATTGCT	5p	1										6	6	1
1 ................. 17	CATTGCACTTGTCTCGG	3p	0	12		45	1009	12	24	11	10	21	16	1160	9
1 ................ 16	ATTGCACTTGTCTCGG	3p	0				38							38	1
1 ................ 16	CATTGCACTTGTCTCG	3p	0				6							6	1
1 ................... 19	CATTGCACTTGTCTCGGCT	3p	0				4							4	1
1 .................. 18	CATTGCACTTGTCTCGGC	3p	0				3							3	1
1 ................A 16	CATTGCACTTGTCTCGA	3p	1				169							169	1
1 .............C... 17	CATTGCACTTGTCCCGG	3p	1				89							89	1
1 ..................C 18	CATTGCACTTGTCTCGGCC	3p	1				45							45	1
1 .................T 17	CATTGCACTTGTCTCGGT	3p	1				37			5				42	2
1 ................T 16	CATTGCACTTGTCTCGT	3p	1				27							27	1
1 .................A 17	CATTGCACTTGTCTCGGA	3p	1				21							21	1
1 .............G... 17	CATTGCACTTGTCGCGG	3p	1				16							16	1
1 ................C 16	CATTGCACTTGTCTCGC	3p	1				15							15	1
1 .............A... 17	CATTGCACTTGTCACGG	3p	1				14							14	1
1 ..............A.. 17	CATTGCACTTGTCTAGG	3p	1				10							10	1
1 ................T.... 21	CATTGCACTTGTCTCGTCTGA	3p	1			5		4						9	2
1 .................G 17	CATTGCACTTGTCTCGGG	3p	1				9							9	1
1 ............A.... 17	CATTGCACTTGTATCGG	3p	1				9							9	1
1 ............T.... 17	CATTGCACTTGTTTCGG	3p	1				8							8	1
1 .................T... 21	CATTGCACTTGTCTCGGTTGA	3p	1				4						3	7	2
1 ..............T.. 17	CATTGCACTTGTCTTGG	3p	1				6							6	1
1 ..................C.. 21	CATTGCACTTGTCTCGGCCGA	3p	1				4							4	1
1 .................A... 21	CATTGCACTTGTCTCGGATGA	3p	1				4							4	1
1 ..................A.. 21	CATTGCACTTGTCTCGGCAGA	3p	1				3							3	1
1 .................G... 21	CATTGCACTTGTCTCGGGTGA	3p	1				3							3	1
1 ...C............. 17	CATCGCACTTGTCTCGG	3p	1				3							3	1
cluster No. 69
1 TGCCCGGGACCCAGTTCAAGTAATTCAGGATAGGTTGTGTGCTGTCCAGCCTGTTCTCCATTACTTGGCTCGGGGGCCGGTGCCC 85 bta-mir-26b
1 ........................................................ 56 cfa-mir-26b
1 .......................................................................A.... 76 ptr-mir-26b
1 ........................................................................A.... 77 hsa-mir-26b
1 ............................................A....................................... 85 mmu-mir-26b
1 ............................................G....................................... 85 rno-mir-26b
1 ...................... 22	TTCAAGTAATTCAGGATAGGTT	5p	0	18	3	329	80	495	479	357	214	1392	665	4032	10
1 ..................... 21	TTCAAGTAATTCAGGATAGGT	5p	0			43	54	91	84	68	29	293	116	778	8
1 ................... 19	AAGTAATTCAGGATAGGTT	5p	0	5		11	3	19	13	29	106	69		255	8
1 ..................... 21	TCAAGTAATTCAGGATAGGTT	5p	0			14	4	14	16	18	11	55	23	155	8
1 .................... 20	CAAGTAATTCAGGATAGGTT	5p	0			3		7	5	6	27	27	14	89	7
1 .................... 20	TTCAAGTAATTCAGGATAGG	5p	0			3	20	3	5	6	5	27	15	84	8
1 ................ 16	TTCAAGTAATTCAGGA	5p	0				49							49	1
1 .................... 20	TCAAGTAATTCAGGATAGGT	5p	0			3		6	4	5		9	4	31	6
1 .................. 18	AAGTAATTCAGGATAGGT	5p	0					3			13	12		28	3
1 ....................... 23	TTCAAGTAATTCAGGATAGGTTG	5p	0									6	4	10	2
1 ................... 19	TTCAAGTAATTCAGGATAG	5p	0				4	3						7	2
1 ................... 19	CAAGTAATTCAGGATAGGT	5p	0								7			7	1
1 .................. 18	TTCAAGTAATTCAGGATA	5p	0				3							3	1
1 ..........C......... 20	TTCAAGTAATCCAGGATAGG	5p	1			10	11	37	35	16	14	209	70	402	8
1 ......................T 22	TTCAAGTAATTCAGGATAGGTTT	5p	1	3		21	9	31	27	31	17	100	55	294	9
1 ......................A 22	TTCAAGTAATTCAGGATAGGTTA	5p	1			13	13	27	37	24	16	71	35	236	8
1 .....................A 21	TTCAAGTAATTCAGGATAGGTA	5p	1			3	36	11	8	18	5	56	33	170	8
1 ..........C........... 22	TTCAAGTAATCCAGGATAGGTT	5p	1			3		11		12	3	82	16	127	6
1 ..........C........ 19	TTCAAGTAATCCAGGATAG	5p	1			4	14	5	7	10		23	6	69	7
1 ......G............... 22	TTCAAGGAATTCAGGATAGGTT	5p	1			4				8	8	29		49	4
1 ..........C.......... 21	TTCAAGTAATCCAGGATAGGT	5p	1				3	4	3		3	28	8	49	6
1 ...........T.......... 22	TTCAAGTAATTTAGGATAGGTT	5p	1			3		8	3			26	6	46	5
1 ...........A.......... 22	TTCAAGTAATTAAGGATAGGTT	5p	1									6	20	26	2
1 .......C.............. 22	TTCAAGTCATTCAGGATAGGTT	5p	1									14	10	24	2
1 ....................C 20	TTCAAGTAATTCAGGATAGGC	5p	1				6			3		6	7	22	4
1 ..........C....... 18	TTCAAGTAATCCAGGATA	5p	1					4	3	4		7	3	21	5
2 C.................. 19	CAGTAATTCAGGATAGGTT	5p	1										19	19	1
1 ...................T 19	AAGTAATTCAGGATAGGTTT	5p	1					5			7	6		18	3
1 ........C............. 22	TTCAAGTACTTCAGGATAGGTT	5p	1									9	6	15	2
1 ..A................... 22	TTAAAGTAATTCAGGATAGGTT	5p	1									4	10	14	2
1 ............C......... 22	TTCAAGTAATTCCGGATAGGTT	5p	1									13		13	1
1 ...................A 19	AAGTAATTCAGGATAGGTTA	5p	1								7	6		13	2
1 ..................A... 22	TTCAAGTAATTCAGGATAAGTT	5p	1				6			3		4		13	3
2 A..................... 22	ATCAAGTAATTCAGGATAGGTT	5p	1								3	10		13	2
1 ....C................. 22	TTCACGTAATTCAGGATAGGTT	5p	1									9	3	12	2
1 ..G................... 22	TTGAAGTAATTCAGGATAGGTT	5p	1									11		11	1
1 ...................T.. 22	TTCAAGTAATTCAGGATAGTTT	5p	1			3	5		3					11	3
1 .....................C 21	TTCAAGTAATTCAGGATAGGTC	5p	1				10							10	1
1 .......... ........... 21	TTCAAGTAATCAGGATAGGTT	5p	1									10		10	1
1 ..T................... 22	TTTAAGTAATTCAGGATAGGTT	5p	1							3		7		10	2
1 ....................A 20	TTCAAGTAATTCAGGATAGGA	5p	1				7			3				10	2
2 C...................... 23	CTTCAAGTAATTCAGGATAGGTT	5p	1							3	3	3		9	3
1 .................C.... 22	TTCAAGTAATTCAGGATCGGTT	5p	1										9	9	1
1 ...................C.. 22	TTCAAGTAATTCAGGATAGCTT	5p	1				7							7	1
1 ........C............ 21	TTCAAGTACTTCAGGATAGGT	5p	1									6		6	1
1 ................C.... 21	TTCAAGTAATTCAGGACAGGT	5p	1				6							6	1
1 ...................T 19	TTCAAGTAATTCAGGATAGT	5p	1				6							6	1
1 ...................A 19	TTCAAGTAATTCAGGATAGA	5p	1				6							6	1
1 ....................G 20	TTCAAGTAATTCAGGATAGGG	5p	1				6							6	1
1 ...................A.. 22	TTCAAGTAATTCAGGATAGATT	5p	1				5							5	1
1 .......C........... 19	AAGTAATCCAGGATAGGTT	5p	1								5			5	1
1 ................G..... 22	TTCAAGTAATTCAGGAGAGGTT	5p	1			5								5	1
2 C..................... 22	CTCAAGTAATTCAGGATAGGTT	5p	1									5		5	1
1 .....................A 21	TCAAGTAATTCAGGATAGGTTA	5p	1									4		4	1
2 C..................... 22	CTTCAAGTAATTCAGGATAGGT	5p	1									4		4	1
1 ..................T 18	TTCAAGTAATTCAGGATAT	5p	1				4							4	1
2 C................. 18	CAGTAATTCAGGATAGGT	5p	1										4	4	1
1 .......................A 23	TTCAAGTAATTCAGGATAGGTTGA	5p	1				4							4	1
1 ..................C 18	TTCAAGTAATTCAGGATAC	5p	1				4							4	1
1 .....................G 21	TTCAAGTAATTCAGGATAGGTG	5p	1				4							4	1
1 ..........C...... 17	TTCAAGTAATCCAGGAT	5p	1									4		4	1
1 ....G................. 22	TTCAGGTAATTCAGGATAGGTT	5p	1									3		3	1
1 ................C..... 22	TTCAAGTAATTCAGGACAGGTT	5p	1										3	3	1
1 ......................C 22	TTCAAGTAATTCAGGATAGGTTC	5p	1									3		3	1
1 .......C............. 21	TTCAAGTCATTCAGGATAGGT	5p	1									3		3	1
1 ...............C...... 22	TTCAAGTAATTCAGGCTAGGTT	5p	1										3	3	1
1 .....................T 21	TCAAGTAATTCAGGATAGGTTT	5p	1									3		3	1
1 ...................C 19	TTCAAGTAATTCAGGATAGC	5p	1				3							3	1
1 ........... .......... 21	TTCAAGTAATTAGGATAGGTT	5p	1									3		3	1
1 ..................T.. 21	TTCAAGTAATTCAGGATATGT	5p	1				3							3	1
1 ...........A......... 21	TTCAAGTAATTAAGGATAGGT	5p	1									3		3	1
1 ..........G........... 22	TTCAAGTAATGCAGGATAGGTT	5p	1									3		3	1
1 ..............C.... 19	TTCAAGTAATTCAGCATAG	5p	1				3							3	1
1 .........C.......... 20	TTCAAGTAACTCAGGATAGG	5p	1										3	3	1
1 ................G.... 21	TTCAAGTAATTCAGGAGAGGT	5p	1				3							3	1
cluster No. 70
1 GGTCCCTACCCGCAAGGAGCTCACAGTCTATTGAGTTCCTTTTCTGATTCTCCCACTAGATTGTGAGCTCCTGGAGGGCAGGCACT 86 rno-mir-28
1 ..................... 21	AAGGAGCTCACAGTCTATTGA	5p	0	6		12	3	16	16	28	10	29		120	8
1 ...................... 22	AAGGAGCTCACAGTCTATTGAG	5p	0	5		11	3	21	15	11	9	23		98	8
1 .................... 20	AAGGAGCTCACAGTCTATTG	5p	0	5		5	3	9	7	13		10		52	7
1 ......................A 22	AAGGAGCTCACAGTCTATTGAGA	5p	1			3			4	5		8		20	4
2 C.................... 21	CAGGAGCTCACAGTCTATTGA	5p	1										13	13	1
2 C..................... 22	CAGGAGCTCACAGTCTATTGAG	5p	1										4	4	1
1 ......................G 22	AAGGAGCTCACAGTCTATTGAGG	5p	1				4							4	1
2 C................... 20	CAGGAGCTCACAGTCTATTG	5p	1										3	3	1
1 .....................A 21	AAGGAGCTCACAGTCTATTGAA	5p	1									3		3	1
1 ...................... 22	CACTAGATTGTGAGCTCCTGGA	3p	0	4	3	49	943	47	36	36	40	123	54	1335	10
1 .................. 18	CACTAGATTGTGAGCTCC	3p	0				421			4		22		447	3
1 ..................... 21	CACTAGATTGTGAGCTCCTGG	3p	0			7	304	3	3	3	4	11	8	343	8
1 .................... 20	CACTAGATTGTGAGCTCCTG	3p	0				155						4	159	2
1 ..................... 21	ACTAGATTGTGAGCTCCTGGA	3p	0				49				5	5		59	3
1 ................... 19	CACTAGATTGTGAGCTCCT	3p	0				36							36	1
1 ................. 17	ACTAGATTGTGAGCTCC	3p	0				32							32	1
1 ...................... 22	ACTAGATTGTGAGCTCCTGGAG	3p	0				25							25	1
1 ................. 17	CACTAGATTGTGAGCTC	3p	0				25							25	1
1 ................ 16	CACTAGATTGTGAGCT	3p	0				21							21	1
1 ....................... 23	CACTAGATTGTGAGCTCCTGGAG	3p	0				16					4		20	2
1 .................... 20	ACTAGATTGTGAGCTCCTGG	3p	0				19							19	1
1 ................... 19	ACTAGATTGTGAGCTCCTG	3p	0				7							7	1
1 ..................... 21	CTAGATTGTGAGCTCCTGGAG	3p	0				7							7	1
1 ................ 16	CCACTAGATTGTGAGC	3p	0				6							6	1
1 ...................... 22	CCACTAGATTGTGAGCTCCTGG	3p	0				5							5	1
1 .................. 18	ACTAGATTGTGAGCTCCT	3p	0				4							4	1
1 ................... 19	CCACTAGATTGTGAGCTCC	3p	0				4							4	1
1 ....................... 23	CCACTAGATTGTGAGCTCCTGGA	3p	0				3							3	1
1 ......................A 22	CACTAGATTGTGAGCTCCTGGAA	3p	1	3		16	75	10	13	11	17	33	26	204	9
1 .....................T 21	CACTAGATTGTGAGCTCCTGGT	3p	1				90					3		93	2
1 ...............C.. 18	CACTAGATTGTGAGCCCC	3p	1				85							85	1
1 ..................C... 22	CACTAGATTGTGAGCTCCCGGA	3p	1				51							51	1
1 ......................T 22	CACTAGATTGTGAGCTCCTGGAT	3p	1				30			5		13	3	51	4
1 .....................C 21	CACTAGATTGTGAGCTCCTGGC	3p	1				38							38	1
1 ..................A 18	CACTAGATTGTGAGCTCCA	3p	1				36							36	1
1 ....................T 20	CACTAGATTGTGAGCTCCTGT	3p	1				29							29	1
1 ....................A 20	CACTAGATTGTGAGCTCCTGA	3p	1				23							23	1
1 ..................C.. 21	CACTAGATTGTGAGCTCCCGG	3p	1				22							22	1
1 ......................C 22	CACTAGATTGTGAGCTCCTGGAC	3p	1				18							18	1
1 .....................G 21	CACTAGATTGTGAGCTCCTGGG	3p	1				17							17	1
1 ....................C 20	CACTAGATTGTGAGCTCCTGC	3p	1				15							15	1
1 .................A 17	CACTAGATTGTGAGCTCA	3p	1				14							14	1
1 ...................A 19	CACTAGATTGTGAGCTCCTA	3p	1				14							14	1
1 .............A.... 18	CACTAGATTGTGAACTCC	3p	1				12							12	1
1 .....................A 21	ACTAGATTGTGAGCTCCTGGAA	3p	1				5			3		4		12	3
1 ..................C 18	CACTAGATTGTGAGCTCCC	3p	1				11							11	1
1 ............C......... 22	CACTAGATTGTGCGCTCCTGGA	3p	1				6					4		10	2
1 ...................C 19	CACTAGATTGTGAGCTCCTC	3p	1				9							9	1
1 ..................G... 22	CACTAGATTGTGAGCTCCGGGA	3p	1				9							9	1
1 ..................A... 22	CACTAGATTGTGAGCTCCAGGA	3p	1				8							8	1
1 .................A 17	ACTAGATTGTGAGCTCCA	3p	1				7							7	1
1 ..................A.. 21	CACTAGATTGTGAGCTCCAGG	3p	1				6							6	1
1 ..............C.. 17	ACTAGATTGTGAGCCCC	3p	1				6							6	1
1 ...................A.. 22	CACTAGATTGTGAGCTCCTAGA	3p	1				6							6	1
1 ..............A... 18	CACTAGATTGTGAGATCC	3p	1				5							5	1
2 A..................... 22	AACTAGATTGTGAGCTCCTGGA	3p	1				5							5	1
1 ...............C...... 22	CACTAGATTGTGAGCCCCTGGA	3p	1				5							5	1
1 ...................T 19	CACTAGATTGTGAGCTCCTT	3p	1				4							4	1
1 ...............C.... 20	CACTAGATTGTGAGCCCCTG	3p	1				4							4	1
1 .................A.... 22	CACTAGATTGTGAGCTCATGGA	3p	1				4							4	1
1 ...................C.. 22	CACTAGATTGTGAGCTCCTCGA	3p	1				4							4	1
1 .................C 17	ACTAGATTGTGAGCTCCC	3p	1				3							3	1
1 ......................A 22	ACTAGATTGTGAGCTCCTGGAGA	3p	1									3		3	1
1 ..........C........... 22	CACTAGATTGCGAGCTCCTGGA	3p	1				3							3	1
1 ............T......... 22	CACTAGATTGTGTGCTCCTGGA	3p	1				3							3	1
1 ................T..... 22	CACTAGATTGTGAGCTTCTGGA	3p	1									3		3	1
1 .................T 17	CACTAGATTGTGAGCTCT	3p	1				3							3	1
1 ....................T 20	ACTAGATTGTGAGCTCCTGGT	3p	1				3							3	1
1 ............C........ 21	CACTAGATTGTGCGCTCCTGG	3p	1				3							3	1
1 ....................C 20	ACTAGATTGTGAGCTCCTGGC	3p	1				3							3	1
1 ...................A... 23	CACTAGATTGTGAGCTCCTAGAG	3p	1				3							3	1
cluster No. 71
1 AAGAAATGGTTTACCGTCCCACATACATTCTGAATATGTATGTGGGACGGTAAACCGCTTCTT 63 bta-mir-299
1 .............................T...G............................. 63 cfa-mir-299
1 ...................... 22	TGGTTTACCGTCCCACATACAT	5p	0			3				4		4	3	14	4
1 ..................... 21	ATGGTTTACCGTCCCACATAC	5p	0							3	4	4		11	3
1 ...................... 22	ATGGTTTACCGTCCCACATACA	5p	0			4				3				7	2
1 ..................... 21	TGGTTTACCGTCCCACATACA	5p	0					3						3	1
1 .................... 20	TGGTTTACCGTCCCACATAC	5p	0									3		3	1
1 ...................... 22	TATGTGGGACGGTAAACCGCTT	3p	0			12	7	23	17	16		50	18	143	7
1 ...................... 22	GTATGTGGGACGGTAAACCGCT	3p	0	3		12		4	4	5		6		34	6
1 ..................... 21	GTATGTGGGACGGTAAACCGC	3p	0	3		4	3	5	4	5	3	5		32	8
1 ..................... 21	TATGTGGGACGGTAAACCGCT	3p	0					4	5	8		8	6	31	5
1 .................... 20	TATGTGGGACGGTAAACCGC	3p	0							4		4		8	2
1 ..................... 21	ATGTGGGACGGTAAACCGCTT	3p	0									3		3	1
1 ......................T 22	TATGTGGGACGGTAAACCGCTTT	3p	1					8	3	6		9	5	31	5
1 ......................A 22	TATGTGGGACGGTAAACCGCTTA	3p	1			4						4		8	2
1 ....................A 20	GTATGTGGGACGGTAAACCGA	3p	1					3		4				7	2
1 ....G................. 22	TATGGGGGACGGTAAACCGCTT	3p	1									3		3	1
cluster No. 72
1 GCTACTTGAAGAGAGGTTATCCTTCGTGTGTTTGTATGATTGTAATGAATATGCAAGGACAAGCTCTCTCCGAGGAGC 78 cfa-mir-300
1 ...A............. 17	TATACAAGGACAAGCTC	3p	1				16							16	1
1 ....A................ 21	ATATACAAGGACAAGCTCTCT	3p	1					4			3	4		11	3
1 ....A............. 18	ATATACAAGGACAAGCTC	3p	1				3							3	1
cluster No. 73
1 TATTATGGTGTGTTTTACGCTTTCTGCTAACGAATGCTCTGACTTTATTGCACTACTGTTCTTTACAGCTAGCAGTGCAATAGTATTGTCAAAGCATCTGAAAGCAGAATACACAGCAGTA 121 oan-mir-301
2 C.........GC.........................A.........G............................C.CG.....G 85 mmu-mir-301a
12 CCTGCTGGCTA.....G....C.........................A..G...................................C.GG.....GC... 100 rno-mir-301a
1 ....................................A............................................... 84 cfa-mir-301a
2 A....................................A...............................................G 85 hsa-mir-301a
2 A....................................A............................................... 85 ptr-mir-301a
1 ...................... 22	GCTCTGACTTTATTGCACTACT	5p	0	3	3	3			5					14	4
1 ..................... 21	GCTCTGACTTTATTGCACTAC	5p	0				3							3	1
1 ................... 19	CAGTGCAATAGTATTGTCA	3p	0			3			3	4				10	3
1 ......................... 25	CAGTGCAATAGTATTGTCAAAGCAT	3p	0	3		3								6	2
cluster No. 74
1 TTTCCTGCTGGCTGCGGGTGCTCTGACTAGGTTGCACTACTGTGCTGTGAGAAGCAGTGCAATGGTATTGTCAAAGCATCTGGGACCAGCCTCGAAG 97 mmu-mir-301b
1 .......................................GA..................................... 78 rno-mir-301b
1 .........A............... 25	CAGTGCAATAGTATTGTCAAAGCAT	3p	1	3		3								6	2
cluster No. 75
1 GAGTGGATATTGGCACTGACAGTGAGCGACTGTAAACATCCTCGACTGGAAGCTGTGAAGCAGCAGATGGGGCTTTCAGTCGGATGTTTGCAGCTGCCTACTGCCTTAGACTTCAAGAAATGTTAATATAGTTGCTT 137 oan-mir-30a
1 ..A.................................CA..A.. ............................ 71 rno-mir-30a
1 ....................................CA..A.. ............................ 71 mmu-mir-30a
1 ...................... 22	CTTTCAGTCGGATGTTTGCAGC	3p	0	20	3	90	34	54	81	75	27	46	15	445	10
1 ..................... 21	CTTTCAGTCGGATGTTTGCAG	3p	0	3		47	38	33	45	46	19	32	15	278	9
1 ..................... 21	TTTCAGTCGGATGTTTGCAGC	3p	0			6		6	4	4		4	4	28	6
1 .................... 20	CTTTCAGTCGGATGTTTGCA	3p	0			3	9	5				6		23	4
1 .................... 20	TTTCAGTCGGATGTTTGCAG	3p	0				5					5		10	2
1 ................... 19	CTTTCAGTCGGATGTTTGC	3p	0				3		5					8	2
1 ................... 19	TTTCAGTCGGATGTTTGCA	3p	0				3							3	1
1 .................A.... 22	CTTTCAGTCGGATGTTTACAGC	3p	1	9		19	19	34	25	19	16	21	9	171	9
1 .................A... 21	CTTTCAGTCGGATGTTTACAG	3p	1	4		24	50	26	10	20	4	8	7	153	9
1 .....................T 21	CTTTCAGTCGGATGTTTGCAGT	3p	1	5		28	25	16	27	18	11	11	7	148	9
1 ......................A 22	CTTTCAGTCGGATGTTTGCAGCA	3p	1			14	15	10	12	16	4	5		76	7
1 .................A.. 20	CTTTCAGTCGGATGTTTACA	3p	1				9			3	5	9		26	4
1 ....................A 20	CTTTCAGTCGGATGTTTGCAA	3p	1				12							12	1
1 .....................A 21	CTTTCAGTCGGATGTTTGCAGA	3p	1				11							11	1
1 ....................T 20	TTTCAGTCGGATGTTTGCAGT	3p	1					6		4				10	2
2 C.................... 21	CTTCAGTCGGATGTTTGCAGC	3p	1					4		3		3		10	3
1 .....................G 21	CTTTCAGTCGGATGTTTGCAGG	3p	1			3	5							8	2
1 ....................C 20	CTTTCAGTCGGATGTTTGCAC	3p	1				6							6	1
1 ....................T 20	CTTTCAGTCGGATGTTTGCAT	3p	1				5							5	1
1 ....................A 20	TTTCAGTCGGATGTTTGCAGA	3p	1				4							4	1
1 ..................A 18	CTTTCAGTCGGATGTTTGA	3p	1				3							3	1
1 ..............G....... 22	CTTTCAGTCGGATGGTTGCAGC	3p	1						3					3	1
2 C................... 20	CTTCAGTCGGATGTTTGCAG	3p	1					3						3	1
1 ......................G 22	CTTTCAGTCGGATGTTTGCAGCG	3p	1				3							3	1
cluster No. 76
1 CTGTTCTAAAGAGCCCTGAGTGACAGGTACTGTAAACATCCTACACTCTCAGCTGTAGATGTGAGAAAGCTGGGAGAAGGCTGTTTACTCTCTCTGCCTTGGAAATCAGCCAAAGAGAACAG 122 oan-mir-30c
1 ...................... 22	CTGGGAGAAGGCTGTTTACTCT	3p	0	3		12		9	8	9	19	40	16	116	8
1 ..................... 21	CTGGGAGAAGGCTGTTTACTC	3p	0					4			3	10		17	3
1 .................... 20	CTGGGAGAAGGCTGTTTACT	3p	0									7	5	12	2
1 ..................... 21	TGGGAGAAGGCTGTTTACTCT	3p	0										7	7	1
1 ......................T 22	CTGGGAGAAGGCTGTTTACTCTT	3p	1									3		3	1
cluster No. 77
1 GGAGGTATTGCACATGACTAAGTTGCATGTTGTCACGGCCTCAGTGCAATTTAGTATGTGTGATATTTTC 70 bta-mir-32
1 .........G........... 21	CAATTTAGTGTGTGTGATATT	3p	1			3		4						7	2
cluster No. 78
1 AAAAACGAAAAAGAGGCCTTCTCTTCCCGGTTCTTCCCGGAGTCGGGAAAAGCTGGGTTGAGAGGGCGAAAAAGGAAGAGGG 82 bta-mir-320
16 GCCTCGCTGTCCTCC.............................................................TATGGG 76 rno-mir-320
1 ...................... 22	AAAAGCTGGGTTGAGAGGGCGA	3p	0	506	45	824	368	1126	1298	1464	423	2894	10	8958	10
1 ....................... 23	AAAAGCTGGGTTGAGAGGGCGAA	3p	0	326	35	446	75	567	583	734	184	1083	3	4036	10
1 ........................ 24	AAAAGCTGGGTTGAGAGGGCGAAA	3p	0	62	5	80	10	114	85	157	33	204		750	9
1 ..................... 21	AAAGCTGGGTTGAGAGGGCGA	3p	0	52	7	67	33	80	71	95	34	173		612	9
1 ...................... 22	AAAGCTGGGTTGAGAGGGCGAA	3p	0	64	6	83	12	67	72	80	25	107		516	9
1 ................... 19	AAAAGCTGGGTTGAGAGGG	3p	0			7	402	5	8	13		13		448	6
1 ..................... 21	AAAAGCTGGGTTGAGAGGGCG	3p	0	14		18	93	41	37	55	10	87		355	8
1 ....................... 23	AAAGCTGGGTTGAGAGGGCGAAA	3p	0	25		20	6	20	22	23	10	34		160	8
1 .................... 20	AAAAGCTGGGTTGAGAGGGC	3p	0	3		3	84	7	9	10		7		123	7
1 .................. 18	AAAAGCTGGGTTGAGAGG	3p	0				95							95	1
1 .................. 18	AAAGCTGGGTTGAGAGGG	3p	0				56							56	1
1 ....................... 23	GAAAAGCTGGGTTGAGAGGGCGA	3p	0	4				6	7	10		26		53	5
1 ......................... 25	AAAAGCTGGGTTGAGAGGGCGAAAA	3p	0	11		5		7	7	13		10		53	6
1 ..................... 21	AAGCTGGGTTGAGAGGGCGAA	3p	0	8		7		10	6	10		9		50	6
1 ...................... 22	AAGCTGGGTTGAGAGGGCGAAA	3p	0	9		8	4	5	7	4	3	6		46	8
1 .................... 20	AAGCTGGGTTGAGAGGGCGA	3p	0	7		8	3		6	6		6		36	6
1 .................... 20	AAAGCTGGGTTGAGAGGGCG	3p	0	3			5	5	8	8		7		36	6
1 ........................ 24	AAAGCTGGGTTGAGAGGGCGAAAA	3p	0	5		4				7				16	3
1 ................. 17	AAAGCTGGGTTGAGAGG	3p	0				14							14	1
1 ................... 19	AAAGCTGGGTTGAGAGGGC	3p	0				8							8	1
1 .......................... 26	AAAAGCTGGGTTGAGAGGGCGAAAAA	3p	0						5	3				8	2
1 .................... 20	GAAAAGCTGGGTTGAGAGGG	3p	0				4					3		7	2
1 ................. 17	AAGCTGGGTTGAGAGGG	3p	0				4							4	1
1 ...................... 22	GAAAAGCTGGGTTGAGAGGGCG	3p	0									3		3	1
1 ................ 16	AAAGCTGGGTTGAGAG	3p	0				3							3	1
1 ......................T 22	AAAAGCTGGGTTGAGAGGGCGAT	3p	1	173	16	343	59	390	487	547	130	860	3	3008	10
1 .......................T 23	AAAAGCTGGGTTGAGAGGGCGAAT	3p	1	134	12	159	18	241	220	248	65	318		1415	9
1 .....................T 21	AAAAGCTGGGTTGAGAGGGCGT	3p	1	34		60	23	93	122	135	57	266		790	8
2 C..................... 22	CAAAGCTGGGTTGAGAGGGCGA	3p	1									32	757	789	2
1 ......................T 22	AAAGCTGGGTTGAGAGGGCGAAT	3p	1	31		42	9	35	52	44	8	47		268	8
2 C...................... 23	CAAAGCTGGGTTGAGAGGGCGAA	3p	1									5	237	242	2
1 .....................T 21	AAAGCTGGGTTGAGAGGGCGAT	3p	1	22		29	4	27	41	38	5	58		224	8
1 ..........G........... 22	AAAAGCTGGGGTGAGAGGGCGA	3p	1	13	3	12		10	11	24	11	44		128	8
1 ..........C........... 22	AAAAGCTGGGCTGAGAGGGCGA	3p	1	11	3	13	3	7	9	5		52		103	8
1 ...................T.. 22	AAAAGCTGGGTTGAGAGGGTGA	3p	1	5		11	8	12	10	11	5	28		90	8
1 ..................A 18	AAAAGCTGGGTTGAGAGGA	3p	1				88							88	1
1 ........................T 24	AAAAGCTGGGTTGAGAGGGCGAAAT	3p	1	8		11		14	17	18	4	15		87	7
1 ......................G 22	AAAAGCTGGGTTGAGAGGGCGAG	3p	1	4		8		16	10	12	7	30		87	7
1 .....................C 21	AAAAGCTGGGTTGAGAGGGCGC	3p	1			5	17	4	8	8	3	39		84	7
1 ...................A 19	AAAAGCTGGGTTGAGAGGGA	3p	1	3		4	16	8	7	12		17		67	7
1 .....................G 21	AAAAGCTGGGTTGAGAGGGCGG	3p	1	27	3	7		3	10	3		5		58	7
1 .....T................ 22	AAAAGTTGGGTTGAGAGGGCGA	3p	1	3		4	6	4	4	9	6	20		56	8
1 .....................T 21	AAGCTGGGTTGAGAGGGCGAAT	3p	1	9		10	3	6	6	4	5	10		53	8
2 C....................... 24	CAAAGCTGGGTTGAGAGGGCGAAA	3p	1										49	49	1
2 C.................... 21	CAAGCTGGGTTGAGAGGGCGA	3p	1										49	49	1
1 .......................G 23	AAAAGCTGGGTTGAGAGGGCGAAG	3p	1	3		5		7	9	11		13		48	6
1 ......................C 22	AAAAGCTGGGTTGAGAGGGCGAC	3p	1	4		7		3	3	8		21		46	6
1 ....................T 20	AAAGCTGGGTTGAGAGGGCGT	3p	1	4		5	7	4	4	5		13		42	7
1 ..........C............ 23	AAAAGCTGGGCTGAGAGGGCGAA	3p	1	6		4		3	7	5		17		42	6
1 ......................T.. 25	AAAAGCTGGGTTGAGAGGGCGATAA	3p	1	5				6	6	12		11		40	5
1 ..........G............ 23	AAAAGCTGGGGTGAGAGGGCGAA	3p	1	6	3	5		3	4	4		12		37	7
1 .....................T.. 24	AAAAGCTGGGTTGAGAGGGCGTAA	3p	1	3		3		7	7	5		11		36	6
1 .................T.... 22	AAAAGCTGGGTTGAGAGTGCGA	3p	1	3		6		3	5	9		10		36	6
2 C..................... 22	CAAGCTGGGTTGAGAGGGCGAA	3p	1										35	35	1
1 ..................A... 22	AAAAGCTGGGTTGAGAGGACGA	3p	1			3	20	3		3		5		34	5
1 .......................T 23	AAAGCTGGGTTGAGAGGGCGAAAT	3p	1	4		4		6	5	4		8		31	6
2 C.................... 21	CAAAGCTGGGTTGAGAGGGCG	3p	1										29	29	1
1 ...................T... 23	AAAAGCTGGGTTGAGAGGGTGAA	3p	1			4		7	4			9		24	4
1 ..........A........... 22	AAAAGCTGGGATGAGAGGGCGA	3p	1						3	4	3	13		23	4
1 ....................A.. 23	AAAAGCTGGGTTGAGAGGGCAAA	3p	1			3	5			4		11		23	4
1 .............T........ 22	AAAAGCTGGGTTGTGAGGGCGA	3p	1	7				7			3	6		23	4
1 ...................T 19	AAAAGCTGGGTTGAGAGGGT	3p	1				10	6				5		21	3
1 ...............G...... 22	AAAAGCTGGGTTGAGGGGGCGA	3p	1	12			6					3		21	3
1 ..............A.... 19	AAAAGCTGGGTTGAAAGGG	3p	1				20							20	1
1 .......................C 23	AAAAGCTGGGTTGAGAGGGCGAAC	3p	1				3	3		5		8		19	4
1 ..................T 18	AAAAGCTGGGTTGAGAGGT	3p	1				18							18	1
1 ...........G.......... 22	AAAAGCTGGGTGGAGAGGGCGA	3p	1								3	15		18	2
1 .................A... 21	AAAAGCTGGGTTGAGAGAGCG	3p	1				18							18	1
1 .....................G 21	AAAGCTGGGTTGAGAGGGCGAG	3p	1	6	3			4				5		18	4
1 .....T................. 23	AAAAGTTGGGTTGAGAGGGCGAA	3p	1			5		4		3		6		18	4
2 G..................... 22	GAAAGCTGGGTTGAGAGGGCGA	3p	1									17		17	1
1 .............C........ 22	AAAAGCTGGGTTGCGAGGGCGA	3p	1									17		17	1
1 ...................A.. 22	AAAAGCTGGGTTGAGAGGGAGA	3p	1	3			5		3			6		17	4
1 ..............T....... 22	AAAAGCTGGGTTGATAGGGCGA	3p	1	3						3	4	6		16	4
1 ...............G....... 23	AAAAGCTGGGTTGAGGGGGCGAA	3p	1	16										16	1
1 ........T............. 22	AAAAGCTGTGTTGAGAGGGCGA	3p	1	7								7		14	2
1 ...................G 19	AAAAGCTGGGTTGAGAGGGG	3p	1				14							14	1
2 T..................... 22	TAAAGCTGGGTTGAGAGGGCGA	3p	1									13		13	1
1 ..................T... 22	AAAAGCTGGGTTGAGAGGTCGA	3p	1					7		3		3		13	3
1 ........... .......... 21	AAAAGCTGGGTGAGAGGGCGA	3p	1					4		3		5		12	3
1 .................A 17	AAAGCTGGGTTGAGAGGA	3p	1				11							11	1
1 .................A.... 22	AAAAGCTGGGTTGAGAGAGCGA	3p	1				11							11	1
1 ...C.................. 22	AAACGCTGGGTTGAGAGGGCGA	3p	1									11		11	1
1 ......................T 22	GAAAAGCTGGGTTGAGAGGGCGT	3p	1					3	3			5		11	3
1 ....................T 20	AAAAGCTGGGTTGAGAGGGCT	3p	1				11							11	1
1 ..C................... 22	AACAGCTGGGTTGAGAGGGCGA	3p	1									10		10	1
2 C.................. 19	CAAAGCTGGGTTGAGAGGG	3p	1				7						3	10	2
1 ....................C 20	AAAAGCTGGGTTGAGAGGGCC	3p	1				10							10	1
1 ....................T 20	AAGCTGGGTTGAGAGGGCGAT	3p	1	4					3	3				10	3
1 ...............T...... 22	AAAAGCTGGGTTGAGTGGGCGA	3p	1				4					6		10	2
1 .............C......... 23	AAAAGCTGGGTTGCGAGGGCGAA	3p	1									10		10	1
1 ...................G... 23	AAAAGCTGGGTTGAGAGGGGGAA	3p	1	10										10	1
2 T...................... 23	TAAAAGCTGGGTTGAGAGGGCGA	3p	1										9	9	1
[truncated: 1,351 more rows]
