# Supplementary material for: MicroRNAome of Porcine Pre- and Postnatal Development
Source: PLoS One. 2010 Jul 12;5(7):e11541. doi: 10.1371/journal.pone.0011541 (PMC2902522; doi:10.1371/journal.pone.0011541)
Supplement: Table S12 — Profile of candidate miRNAs originating from predicted RNA hairpins (PC type pre-miRNAs). (0.32 MB XLS) [file pone.0011541.s019.xls]

## Sheet: Sheet1
Supplementary Table S12. Profile of candidate miRNAs originating from predicted RNA hairpins (PC type pre-miRNAs)
In "Relative abundance (logarithmic transformed)" column, for comparisons of the various libraries, the counts of the most abundant isomiRs of each library is normalized against total counts of the mappable sequences of this library and transformed into log2 values. In this way, the sequence counts are converted into relative abundance of miRNAs in a library and the comparisons of the relative ab…
Pre-miRNA ID	Cluster No.	Pre-miRNA name	Pre-miRNA arm	Unique miRNA ID	Most abundant sequence	Length of miRNA (nt)	Pre-miRNA sequence	Length of pre-miRNA (nt)	Genomic location of pre-miRNA based on Sscrofa9 genome assembly								Most abundant sequence																				Most abundant sequence in libraries expressed			All isomiRs
									1st location				2nd location				Counts										Relative abundance (logarithmic transformed)										Six prenatal libraries	Four postnatal libraries	Total ten libraries	Number	Counts
									Chromosome	Strand	Start	End	Chromosome	Strand	Start	End	E30d	E45d	E60d	E75d	E90d	E105d	Birth	30d	120d	180d	E30d	E45d	E60d	E75d	E90d	E105d	Birth	30d	120d	180d					E30d	E45d	E60d	E75d	E90d	E105d	Birth	30d	120d
1	1&2	PC1-1	3p	1	TCTGGCTGTGGTGTAGACCGT	21	ACCCAGTGTTGCCATGAGTTGTGGTGTAGGTCACAGAACGTGGCTCGGATCCCGCGTTGCTCTGGCTGTGGTGTAGGCCGTCGACTTCAGCACTGATT	98	1	+	12192864	12192961	1	-	11999103	11999200						3			17	6						-20.2334			-17.9014	-18.7924	1	2	3	2						3			24
2	3	PC1-2	3p	1	TCTGGCTGTGGTGTAGACCGT	21	CGTAGCTTCAGCTGACCGTCTACATCACAGACATAGCTCTGATCCCGAGTTGCTCTGGCTGTGGTGTAGACCGTCAGCTGTAGCTCCC	88	6	+	2352953	2353040										3			17	6						-20.2334			-17.9014	-18.7924	1	2	3	4						3			33
3	4	PC1-3	3p	1	TCTGGCTGTGGTGTAGACCGT	21	GGTGAGCTGTGGTGTAGGTCGAAGACACGGCTCAGATCCTGCATTGCTCTGGCTGTGGTGTAGGCCGTTGGCTACAGCTCCAT	83	8	+	104010778	104010860										3			17	6						-20.2334			-17.9014	-18.7924	1	2	3	2						3			23
4	5	PC1-4	3p	1	TCTGGCTGTGGTGTAGACCGT	21	CATGAGCTGTGGTGTAGGTCACAGGTGCAGCTCAGATCTCGCGTGACTCTGGCTGTGGTGTAGACCGGCAGCTGTAGCTCCAA	83	3	-	29725854	29725936										3			17	6						-20.2334			-17.9014	-18.7924	1	2	3	2						3			20
5	6	PC2-1	5p	2	TCCCTGTGGTCTAGTGGTTAGG	22	GGAGTTCCCTGTGGTCTAGGGGTTAGGACTCTGTGCTTTCACAGCTGGGACCCAGGTTCAATCCCTGGACTGGGAACTGA	80	1	+	16083679	16083758													6	5									-19.4039	-19.0555	0	2	2	4				5					13
6	7&8	PC2-2	3p	2	TCCCTGTGGTCTAGTGGTTAGG	22	AAAGCCAATTCCTTGCAATAAATTTAGACGGATAGAGGGAATTCCCTGTGGTCTTGTGGTTAGGACTTGGCACT	74	12	+	32216320	32216393	12	-	32320998	32321071									6	5									-19.4039	-19.0555	0	2	2	4				9					10
7	9	PC2-3	5p	2	TCCCTGTGGTCTAGTGGTTAGG	22	TTAGGGGAGTTCCCTGTGGTCTAGTGGTTAGGACTTGGCACTTTCACCATTCCGCCCTGGGTTCAATCTCTGGTCTGGGAACTGAGATCCCAC	93	5	-	58472044	58472136													6	5									-19.4039	-19.0555	0	2	2	6			3	9	8	7			13
8	10	PC2-4	5p	2	TCCCTGTGGTCTAGTGGTTAGG	22	TCCCTGTGGTCTAGTGGTTAGGGTTGTGTTCTCAGCCCCCAGCCAGACGAGAACAAAATCACACAGTAG	69	8	-	114231957	114232025													6	5									-19.4039	-19.0555	0	2	2	5				7					13
9	11	PC2-5	5p	2	TCCCTGTGGTCTAGTGGTTAGG	22	GTTTCCCAGTGGTCTAGTGGTTAGGACTCAGCACATTCACTGCTGCTGTGGTCTGAGTTCAATTCCTGGTCTGGGACCT	79	12	-	18716537	18716615													6	5									-19.4039	-19.0555	0	2	2	4				5					13
10	12	PC3-1	3p	3	GGACTTCCCGTGTGGCT	17	CACTGAGCCACGACAGGAACTCCCCACATCTTGTTTTAAATAAATCCAAATTCTCTTGGACTTCCCGTGTGGCTCACAACA	81	1	+	28425717	28425797													4										-19.9889		0	1	1	2				3					4
11	13	PC3-2	3p	3	GGACTTCCCGTGTGGCT	17	GAGATTATGGGTTTTCAATATTTATGTTCTGTTAGGAAGGGGCAAACAGAAAATAAGTATGGACTTCCCGTGTGGCTCACAACA	84	1	+	86285474	86285557													4										-19.9889		0	1	1	2				3					4
12	14	PC3-3	5p	3	GGACTTCCCGTGTGGCT	17	ATTTGTTGTTGCAGACTTCCCGTGTGGCTCACAACACATTTATTTGTCTTTGCTTTTTAGGGCCGCACCTGTGGCATACGGAC	83	12	+	35699602	35699684													4										-19.9889		0	1	1	2				3					4
13	15	PC3-4	3p	3	GGACTTCCCGTGTGGCT	17	AAGAGCATAAAGCAGCAGACGCAGGTCCCTGAATTGTTTCAATAAAAGGTTTGAAAAGATGGACTTCCCGTGTGGCTCACAACA	84	1	-	62064908	62064991													4										-19.9889		0	1	1	2				3					4
14	16	PC3-5	5p	3	GGACTTCCCGTGTGGCT	17	TTCTGGACTTCCCGTGTGGCTCACAACATAACTACTCGGCGTTGCTTCTACAGTGGCTGTGGCTCAACCCCTGGCCTGGGAACTTCCATAT	91	9	-	49068342	49068432													4										-19.9889		0	1	1	3				3		3			4
15	17	PC4	5p	4	TGGAATGTAAGGAAGGGGG	19	AGAGCAAGAGCCTCCCTGAGCTTTCGGAGTGGAAGGTAAGGAAGGGGGTCCAGGGGTCACCTTCCCTCTTGCCAGGGTCGCCACCGAGGAGCTCTCGGCTAGCTGTTTG	109	1	+	51268626	51268734							13		14	9	7						-17.4279		-17.8982	-18.6484	-18.7728				3	1	4	3			13	3	14	9	7	3
16	18	PC5-1	5p	5	GAATGTAAAGAAATGTAT	18	ATACAGTAACTTAATTTTCACAATGTAAAGAAATGTATTACTACTATATTTACAATTGAGTTAACCTGAAA	71	1	+	51779037	51779107											3	3	4								-19.9951	-19.1141	-19.9889		0	3	3	1							3	3	4
17	19	PC5-2	5p	5	GAATGTAAAGAAATGTAT	18	TCCCTTTAAATGTAAAGAAATGTATATATTATAAGCTGCAGCAATAACTTTAGCCTTTGAAGACC	65	16	+	18297278	18297342											3	3	4								-19.9951	-19.1141	-19.9889		0	3	3	1							3	3	4
18	20	PC5-3	5p	5	GAATGTAAAGAAATGTAT	18	CACGAATGTAAAGAAATATATGCCCGATGACAGAATTCGAGAGGCATTTGCCACATTCCTC	61	8	-	23541227	23541287											3	3	4								-19.9951	-19.1141	-19.9889		0	3	3	1							3	3	4
19	21	PC6	5p	6	TGGAGTTGACAATGGGGTTT	20	AGGTGGTCCTGAAGTTGACAATGGGGTTTTTATTCTTAAAGTCCCATATAATCACAAGACCAACT	65	1	+	52737741	52737805							8		11								-18.1284		-18.2461						2	0	2	1			8		11
20	22	PC7	3p	7	TTCAGAGTTCTACAGTCGACG	21	ATACCTCGTCAACATGATCATGCAGAATAAATTGCAATATCAGAGTTCTACAGTCGACAGGGAA	64	1	+	84692456	84692519											5										-19.2582				0	1	1	2			3				5
21	23	PC8-1	3p	8	ACTGGACTTGGAGTCAGAAAA	21	CTCTGTAATAACTCACCTATATTCATTGTCTTCTCTGATGCAGAATGCTGTCTAAAGATCACTGAACTTGGAGTCAGAAAA	81	1	+	110548700	110548780								31			3							-16.3059			-19.9951				1	1	2	2				34			3
22	24	PC8-2	3p	8	ACTGGACTTGGAGTCAGAAAA	21	CTGCTGGCATAGAGGACAGTGCTATTGGCTCCTGAGGACCCTTCTCTGGGCCTGAGCACTGGCCTTGGAGTCAGAAAAG	79	17	+	43670664	43670742								31			3							-16.3059			-19.9951				1	1	2	3				37			3
23	25	PC9	5p	9	TAGGATGTTGTTTATAGGGAGTAA	24	TAGGATGTTGTTTATAGGGAGTAATGGTTAAAAGCTGAGAACTCAGTGTTGGAATAACAAGTGCTCTCCATGGAT	75	1	+	125472843	125472917													3	58									-20.4039	-15.5194	0	2	2	3									3
23	25	PC9	3p	10	TGGAATAACAAGTGCTCTCCATGGA	25	TAGGATGTTGTTTATAGGGAGTAATGGTTAAAAGCTGAGAACTCAGTGTTGGAATAACAAGTGCTCTCCATGGAT	75	1	+	125472843	125472917														6										-18.7924	0	1	1	1
24	26	PC10-1	5p	11	GCAGGTGCGGCCACTTGTTT	20	CCCCTGGCCTGGGAACTTCCATATGCCGCAGGTGCAGCCACTTGTTTATTAAAAAAAAAAAAATTTTAATGGCTGCACCTGTGGCATATGGAAGTTTCTGTGTCAGA	107	1	+	136653586	136653692									3		3		6						-20.1206		-19.9951		-19.4039		1	2	3	4					6		3		6
25	27	PC10-2	3p	11	GCAGGTGCGGCCACTTGTTT	20	CTACTCAGTGTTACTTCTAGAACGCCGTGGTTGACCCCTGGCTCTGGAACTTCCATATGCCGCAGGTGTGGCCACTTGTTTAAGAAAAATAAAAAAAGTAAAT	103	1	+	219990729	219990831									3		3		6						-20.1206		-19.9951		-19.4039		1	2	3	3					3		3		6
26	28	PC11-1	5p	12	GAATATAAAGAAGAATGTAT	20	ATGATGGAAAAGAATATAAAAAAGAATGTATGTGTATATGTGCATGATTTTATATATTCCCATATA	66	1	+	148251465	148251530												6										-18.1141			0	1	1	2							3	6
27	29	PC11-2	3p	12	GAATATAAAGAAGAATGTAT	20	TATATCCAATCTTCTGGGATAAACTATGATAGAAAAGAATATAAAAAAGAATGTATAGGAGTTCTGGATGTT	72	2	+	73230328	73230399												6										-18.1141			0	1	1	2							3	6
28	30	PC11-3	5p	12	GAATATAAAGAAGAATGTAT	20	ACTGTGATGGAAAAGAATATAAAAAAGAATGTATGTGTATACTTTGTGTGTGTGTGTGTGTGTGTGTGATCACTTT	76	4	+	7838296	7838371												6										-18.1141			0	1	1	2							3	6
29	31	PC11-4	3p	12	GAATATAAAGAAGAATGTAT	20	ATGGTACAGGGTGTTATATCCAATCTCCTGGGACAGACCATGATGGAAAAGAATATAAAAAAGAATGTATATA	73	13	+	13770053	13770125												6										-18.1141			0	1	1	2							3	6
30	32	PC11-5	3p	12	GAATATAAAGAAGAATGTAT	20	ATAGTACAGGGAACTGCATACAATCTTCCGGAATAGATCATGATGGAGAGAATATAAAAAAGAATGTATGTTATATGTATAAC	83	8	-	13231314	13231396												6										-18.1141			0	1	1	2							3	6
31	33	PC12-1	5p	13	ACACATGGTCTAGCGGTTAGGATTCC	26	CTCTCCCACATGGTCTAGCGGTTAGGATTCCTGGTTTTCACCCAGGCGGCCCGGGTTCGACTCCCGGTGTGGGAAGG	77	1	+	148851464	148851540												3	8									-19.1141	-18.9889		0	2	2	4								3	15
32	34	PC12-2	5p	13	ACACATGGTCTAGCGGTTAGGATTCC	26	GTCTCCCACATGGTCTAGCGGTTAGGATTCCTGGTTTTCACCCAGGCGGCCCGGGTTCGACTCCCGGTGTGGGAACG	77	1	-	10249767	10249843												3	8									-19.1141	-18.9889		0	2	2	4								3	15
33	35	PC13	3p	14	TGGAATGTAAGGAAGTGTGTTT	22	AACAGCACCAGGAAACTAATGCTTCCAGCCAAGATGGAGTGTAAGGAAGTGTGTTTGCCTCGTGCTTGA	69	1	+	150919981	150920049									74										-15.4961						1	0	1	7				18	81		5
34	36	PC14	3p	15	TGGAATGTAAGGAAGAGGGTG	21	TCTCACTCTCAATGTCTGTTACATTGCACTGAACTCAATGGAATGTAAGCAAGAGGGTGTTT	62	1	+	154425086	154425147											6										-18.9951				0	1	1	2							6	4
35	37	PC15	3p	16	TGGAATGGAAGGAAGTGTGA	20	CAAGTGTCCTGCAGTTGCTAATTCTTTCAATCCATGGAATGGAAGGAAGTGTGAACCAGCCCACAGG	67	1	+	169189704	169189770							3		3				7				-19.5434		-20.1206				-19.1815		2	1	3	4			6		6		8		10
36	38	PC16	5p	17	TTTAGTGTGATAATGGCGTTTG	22	TGAGCGGAAGGATTGCCTAACAGTAGCTATTTAGTGTGATAATGGCGTTTGATAGTTTGGACACAAACACCATTGTCACACTCCACAGCTCTGCTAAGGAAGATCTGTAGC	111	1	+	169284197	169284307									4	3									-19.7055	-20.2334					2	0	2	3					4	3
37	39	PC17-1	3p	18	ACATAACTACTCGGCGTTGCT	21	TATGTACCAGAAACTGTGCTAGCACTGAGGGTATAGTGGCTAACAACATAACTACTCGGCGTTGCTTCTACAGTGTCTGTGGCTCG	86	1	+	171474486	171474571										3										-20.2334					1	0	1	2				3		3
38	40	PC17-2	3p	18	ACATAACTACTCGGCGTTGCT	21	CCAGGTGAGAAGACAGCCTGGCTGATGCCTTGATTGTAGTCTTGTAAGAACCTAACAGAGGGACTTCCCGTGTGGCTCACAACATAACTACTCGGCGTTGCTTCTACAGTGGCTGTGGCTCGACCCCTGGCCTGGG	136	3	+	41204983	41205118										3										-20.2334					1	0	1	2				3		3
39	41	PC17-3	3p	18	ACATAACTACTCGGCGTTGCT	21	TTGTTCCAGTTTAGTGGGAAGGACTTCCCGTGTGGCTCACAACATAACTACTCGGCGTTGCTTCTACAGACTTTAGTGGAAAGG	84	9	+	11300555	11300638										3										-20.2334					1	0	1	2				3		3
40	42	PC17-4	3p	18	ACATAACTACTCGGCGTTGCT	21	GAAGTAGTAAGCTGGACTTCCCGTGTGGCTCACAACATAACTACTCGGTGTTGCTTCTACAGA	63	14	+	70065536	70065598										3										-20.2334					1	0	1	1						3
41	43	PC17-5	3p	18	ACATAACTACTCGGCGTTGCT	21	GACTCCAGGCTGACGCTCAAAGACAGCAACCCGGACTTCCCGTGTGGCTCACATCATAACTACTCGGCGTTGCTTCTACAGTGGCTGTGGCTCGACCCCTAGCCTGGGA	109	17	+	41798232	41798340										3										-20.2334					1	0	1	2				3		3
42	44	PC17-6	3p	18	ACATAACTACTCGGCGTTGCT	21	CTGTGCCATGAGGGTGGTAGCTATTTAAGATACAGGTGAGGACTTCCTGTGTGGCTCACAACATAACTACTCGGCGTTGCTTCTACAGTGG	91	2	-	45189296	45189386										3										-20.2334					1	0	1	3				6		3
43	45	PC17-7	5p	18	ACATAACTACTCGGCGTTGCT	21	AAAGGACTTCCCCTGTGGCTCACAACATAACTACTCAGCGTTGCTTCTACAGTGGCTGTGGCTCCACCTCTAGCTGGGGACCTAGCGTATGCCGCAGGTGTGGCC	105	9	-	5618886	5618990										3										-20.2334					1	0	1	2				3		3
44	46	PC18	5p	19	TGGGGTGGGAGGATGGAGGGTG	22	AAATGTCAGTGTGGGAGCGGGGGGTGGGGGGGGAGGATGGAGGGTGAGGGTGAATGCTCAGGTTGGCTCTTGGAGAGACCCCTTGGAGGGTCCGCTGGGGCAGTT	105	1	+	175170955	175171059					37	6			10						-13.0095	-13.7047			-18.3836						3	0	3	2	37	6	8		10	3
45	47	PC19-1	5p	20	TCCCTGGTCTAGTGGTTAGGAT	22	AGTGTGCTTACAAGAGACAGACAAAGAGATGGGGAGTTCCCTGGTCTAGTGGTTAGGAATCAGTGCTTTCACTGCTGCAGCCCGGGTTCAATCCCTGGTCTGGGAACTGAGATGGCAC	118	1	+	176701056	176701173								73	3	7			60	16				-15.0703	-20.1206	-19.011			-16.082	-17.3774	3	2	5	2				73	3	7			64
46	48	PC19-2	5p	20	TCCCTGGTCTAGTGGTTAGGAT	22	GGGAGTTCCCTGGTCTAGTGGTTAGGATTTGGTGTGCTCACTGCTGCAGCCTAGGTTTAAGCCCTGGTCTGGGAACTGAG	80	12	-	40808305	40808384								73	3	7			60	16				-15.0703	-20.1206	-19.011			-16.082	-17.3774	3	2	5	8				88	3	7			223
47	49	PC20	3p	21	AACTATGATGAAAAATGTGG	20	TTTAGAATATTTTCCATAAAGAAACCAGTGATTTTTTTTGTTTGTTTGTTTTCCTTTTGGCAACTATGATGAAAAATGTGGTCTGTATGTGATATATTTTATTA	104	1	+	183783203	183783306								80										-14.9382							1	0	1	5				120				3
48	50	PC21	5p	22	TGAATGTAAAGAAGTATTAT	20	ACAGAGAGATGAATGAAAAGAAGTATTATTTCACTTAGAATGTTTATTTTGCTTGACGTTTAGTGCCTTCAATTTCTATTATTTCTTGT	89	1	+	197681910	197681998														16										-17.3774	0	1	1	2								4
49	51	PC22-1	5p	23	TAATGTAAGAAGTATGTAT	19	TAATCAAAATAGTCCAATTAAATGTAAGAAGTATGTATTGCATGCTAGGCATTGAACTTGGCTCTTTAGACAT	73	1	+	215764329	215764401														8										-18.3774	0	1	1	2									4
50	52	PC22-2	5p	23	TAATGTAAGAAGTATGTAT	19	TCAAAATAGTCCAATTAAATGTAAGAAGTATGTATTGCATGCTAGGCATTGAACTTGGCTCTTTAGA	67	1	-	215625019	215625085														8										-18.3774	0	1	1	2									4
51	53&54	PC23	3p	24	TGAGGTAGTAGTGTGGTTT	19	TCTCCACATCCGACTAACACTTATCTCTTGTTGGTTTGTTTGATAATAGCCAGGTGTGAGGTGGTAGTGTGGTTT	75	1	+	233211628	233211702	1	-	233735499	233735573							5		9	6							-19.2582		-18.819	-18.7924	0	3	3	1							5		9
52	55	PC24	5p	25	TGGAGTGTGACAATGAGGTT	20	TGAAGTGTGACAATGAGGTTTGCTGGACATAAAGAGAGAAGAGATGGTTTTGTAGACACTCAACTGTACCACAGC	75	1	+	235598561	235598635								47										-15.7055							1	0	1	4				86	8	4
53	56	PC25-1	3p	26	GGACTTCCCGTGTGGCTCACAACA	24	ACCTGTGATTCTACCTCACTACACCTTCAGATGTAGACAGAAGAAGGACTTCCCGTGTGGCTCACAACATAACTACTCGGCGTTGCT	87	1	+	280325406	280325492								3										-19.6751							1	0	1	3				6		3
54	57	PC25-2	5p	26	GGACTTCCCGTGTGGCTCACAACA	24	GGATTAAAGGACTTCCCGTGTGGCTCACAACATAACTACTCAGCGTTGCTTCTACAGTGGTTGTGGCTCGACCCCTAGCTTGGGAACTTCCATTAAAAA	99	1	-	248052049	248052147								3										-19.6751							1	0	1	3				6		3
55	58	PC26	5p	27	GAGTGTGACAATGGTCA	17	ATAAAGTGAGTGTGACAATGGTCAAAGGATGGACGAATATACTAATGAAAGAGTCCAAAACTAGATCCGGACATACACAGTCACTT	86	2	+	41567690	41567775								9										-18.0902							1	0	1	26				505
56	59	PC27	3p	28	TGAGGTAGTAGGTGTGTT	18	TGATCTAGAGTGTTATATGTACTATGTCTTACTAGTCCCACCTAACATTTTATGAGGTACTAGGTGTGTTGTACAGTGAAACAAACAAAGCTCAGGAAGG	100	2	+	55366808	55366907													5	4									-19.667	-19.3774	0	2	2	1									5
57	60	PC28	3p	29	ACAGTCTGCACATTGGTT	18	GTGGGCTTAAGAACACGACTTTCCTCCCTTACTGGACAGTCTGCACATTAGTTCTGAGTCACT	63	2	+	76418522	76418584					14		8	5	16	3	19	10	11		-14.4116		-18.1284	-18.9382	-17.7055	-20.2334	-17.3322	-17.3772	-18.5295		5	3	8	1	14		8	5	16	3	19	10	11
58	61	PC29	5p	30	GGAGTGACAATGGTGTTG	18	GGGTCCTCTTAGTTAGAAACAGGAGTGACAATGGTGATGGTTCTGTAAGCCATTTTCAGCACTTCTAAAGCTTAGTGGAAAT	82	2	+	87191668	87191749									7										-18.8982						1	0	1	3				6	7
59	62	PC30	5p	31	TGGAGTGTGAAAATGGAGTTT	21	ATTTTCCTGTAGAATCGATAGATGCGTAAGGGAATAGAAGACAATTGATTTTGGAGTATGAAAATGGAGTTTATGAAGACTGCAGTCTCTAACCACAGTATATCAATACTCCTTTGGGTATTTTTGCAGGAG	132	2	+	88498823	88498954					3	4	16		41	30	13	9	26	14	-16.634	-14.2896	-17.1284		-16.348	-16.9115	-17.8797	-17.5292	-17.2884	-17.57	5	4	9	4	3	4	19		45	37	13	9	30
60	63	PC31	3p	32	TGGAATGTAAAGAAAATGTAT	21	TACTGCATTTTTAATCACGCCACAGAAAAAAAGTTTCTTGGAATGTATAGAAAATGTATTC	61	2	+	99317447	99317507									4		4	7	17	29					-19.7055		-19.5801	-17.8917	-17.9014	-16.5194	1	4	5	1					4		4	7	17
61	64	PC32	5p	33	TGGAGTGTGACAATGT	16	ATGGAGTGTGACAATGTGAGAAAAGAGAATGTATACATGTATGTGTAACTGGGTCACCTTGAC	63	2	+	100808830	100808892													4	3									-19.9889	-19.7924	0	2	2	20				366					15
62	65&66	PC33	5p	34	GCGCGTGCGCGTCGGGT	17	AGGGGCGGGGCTAGGTGTGCGCGTGCGCGTCGGGTCCCCACAGGGAAGCCTTCCTGAGGGACCGCTCGCAGACTGAGCAGGCTCTTGAGCTCCCGCC	97	2	+	122624331	122624427	2	-	122446379	122446475				12		4								-17.6751		-19.8184					2	0	2	8				34		18
63	67	PC34	3p	35	TGAGGTAGGAGGTTGTATTT	20	TATATACAACTCCTGGAATAAGGTCATGGTCTAGTACCTAAACTTTTTTAACCTATGCTGAGTTAGGAGGTTGTATTTG	79	2	+	125905600	125905678							3		5	8	3		6				-19.5434		-19.3836	-18.8184	-19.9951		-19.4039		3	2	5	1			3		5	8	3		6
64	68	PC35-1	3p	36	ACAGCTCGGTCCTCTTT	17	ACCGTGGCTCGCTGGCCCCTCACTGCCTCGCGGGAGGCGCCTCCCTGCCCTGCAGCTCGGTCCTCTTTCCGCGGGAGTGCCGCGTTCGCTTT	92	2	+	136275868	136275959							5				7						-18.8064				-18.7728				1	1	2	3	4		5				7
65	69	PC35-2	5p	36	ACAGCTCGGTCCTCTTT	17	GCAGCTCGGTCCTCTTTTGGAGTTCCCATCATGGCTCGATGGTTAATGAACCTGGCTAGTATCCATGAGGATGCGGGT	78	7	-	16282756	16282833							5				7						-18.8064				-18.7728				1	1	2	3	4		5				7
66	70	PC36-1	5p	37	GGGGAACTCCCAGACCAGCTTC	22	CCACGGCAGTGACAATGCGGATCCTTAACTGCTAGGCCACGGGGGAACTCCCAGACCAGCTTCCACTCCCTTCAAGAAGCTGGTCTGGGAGTTCCCGGGTGGCCTAGTAGTGACGCTGCCGCT	123	3	+	9289202	9289324											3		3								-19.9951		-20.4039		0	2	2	1							3		3
67	71	PC36-2	5p	37	GGGGAACTCCCAGACCAGCTTC	22	TCACTACTAGGCCACCCGGGAACTCCCAGACCAGCTTCTTGAAGGGAGTGGAAGCTGGTCTGGGAGTTCCCCCGTGGCCTAGCAGTTA	88	3	-	9289227	9289314											3		3								-19.9951		-20.4039		0	2	2	1							3		3
68	72	PC37	5p	38	TGGAGTGTGACAATAGCCA	19	ACAGTGTAGTGTGACAATAGCCACCAAAATTTAAAGCAGCCATGCTACCCTTTGGCTAGCATCTATCAGACGGACATAAC	80	3	+	37805875	37805954								303					3	4				-13.0169					-20.4039	-19.3774	1	2	3	2				488					3
69	73	PC38	3p	39	GATCGATGTGGTGATGTGG	19	ATCTGCTCAGTTAGCCAGTCTGTTGTCCACCCCCTGCCCCAACCACCACCCGAGAACCCAGACCGATGTGGTGATGTGGGTCAAAGGCTGGGCTGCAAGGACTCAGCGAGGGACAGGTGAG	121	3	+	42909202	42909322							3	11									-19.5434	-17.8007							2	0	2	3			3	24
70	74&75	PC39	5p	40	CGGTGGTGTGACAAAC	16	CGTTAAGATATAGCGGTGGTGTGACAAACAAGTGCGAGTTTTACATGTAATTACCCTTGTTCTTAGGA	68	3	+	47154719	47154786	3	+	47339040	47339107			3				4						-19.5434				-19.5801				1	1	2	1			3				4
71	76	PC40	3p	41	TGAGGTAGTAGATAGTT	17	GTGTGTTCTCATTTGATTCTTACTCTATCTCTGTGAGGTAGTAGATAGTTATCATACTCTGAGCAAGA	68	3	+	49397008	49397075											4		15	8							-19.5801		-18.082	-18.3774	0	3	3	1							4		15
72	77	PC41	5p	42	TGGAGTGTAAAGAAGAATGTAT	22	ATGTATGGTGTGTAAAGAAGAATGTATTTGATTATGTAATTTTACCTCTTTTTTAGATCATAGTT	65	3	+	88414205	88414269							3			4	5		4				-19.5434			-19.8184	-19.2582		-19.9889		2	2	4	1			3			4	5		4
73	78	PC42-1	3p	43	TGGAAAAGAAGTATGT	16	GGGCCAGTGAGAGACTGGGACTATTGCTAGAACTACTGGAAAAGAAGTATGTCCTTTTTCCGTTGGGAT	69	3	+	104292350	104292418													3	3									-20.4039	-19.7924	0	2	2	2							3		9
74	79	PC42-2	5p	43	TGGAAAAGAAGTATGT	16	TAGGAGAGTTAAGGTAAATCATAATTGGAAAAGAAGTATGTGGAAAAGGAGGTGTGATTTTCACCTCTCCGTCCTTTCTAATATTACCAAATAAAGCTTGA	101	6	+	30185829	30185929													3	3									-20.4039	-19.7924	0	2	2	2							3		9
75	80	PC43	3p	44	GAATGGAAAGAAGGATGGAT	20	TTCATTCACTCATTTTTATTCCCAGAGCTTAACAAATATTTCAATAGAGTGCTCATTGCATGAATGGAAAGAAGGATGGATGGAAGA	87	3	+	111058699	111058785												7										-17.8917			0	1	1	8							9	38	25
76	81	PC44	5p	45	TGAGGTAGTTTGTACAGTT	19	GAAGTTCGGAAAGATTAAATTGAGGAAGTTTGTACAGTTAGTAGAACACAGTGTCAGAAATAATTTAGTTTGTAGTGAATACG	83	3	+	119895935	119896017							8	6	20	12	34	6	60	45			-18.1284	-18.6751	-17.3836	-18.2334	-16.4926	-18.1141	-16.082	-15.8855	4	4	8	3			8	6	20	12	41	6	67
77	82	PC45-1	3p	46	CGGGGTGTGGGGAGGGCC	18	TGTTTTCTCTTTGGTTGGTTTGGCTTTTCCTGCCCTTTTAAATGCAATTAGGATAGAAAGCGGGGTGTGGGGGGGGCCAGTTCTCAGGCCACCGGAGGACAGAAAAGGA	109	4	+	9566954	9567062										5			4							-19.4964			-19.9889		1	1	2	1						5			4
78	83&84	PC45-2	3p	46	CGGGGTGTGGGGAGGGCC	18	TCGTGGACAGAGCGGAGGGAGTGGAATCGGGTTGCCCTTGGGGGTCCCCTGATTGAGGGGCGGGGGGTGGGGAGGGCCCCTGGTTCTGTGGGTCTAGTTTTTTGTTTACTTG	112	8	+	1209050	1209161	8	-	1003095	1003206						5			4							-19.4964			-19.9889		1	1	2	1						5			4
79	85	PC45-3	3p	46	CGGGGTGTGGGGAGGGCC	18	CAAGGCCTGGCAGTGGGGATCGGGCTGCCCTGGGGGTAGGCGAGGTGTGGGGAGGGCCAGGGCCAGGCTGAG	72	2	-	8033612	8033683										5			4							-19.4964			-19.9889		1	1	2	1						5			4
80	86	PC46-1	5p	47	TGAGATGAAGCTGTAGCTC	19	TGACCAGAGGCATGAGATGAAGTTGTAGCTCAAAAGGAATCCAGTTGTTTGATTGCGTTTAAGTTAATTCACTTCTTTAGACTTTGGGTT	90	4	+	10825168	10825257												3	8	18								-19.1141	-18.9889	-17.2075	0	3	3	2								3	17
81	87	PC46-2	3p	47	TGAGATGAAGCTGTAGCTC	19	AAAGCATGAAGAGGTATGATATCAGGAGAAACAAAAATTGAATAAATAGATGTTCAACTGAGATGAAGATGTAGCTCTCTTGACCCCAGCAAGTAAG	97	8	-	91677705	91677801												3	8	18								-19.1141	-18.9889	-17.2075	0	3	3	3								3	8
82	88	PC47	3p	48	TGAGGTAGTAGGTGTGGT	18	CAAATGGGCTTTTATTTTTCTCAGAGCAAGACTTCTGGAGATGTCTGGAGGTAGGTAAACTGGGGTAGTAGGTGTGGTCTCATGGT	86	4	+	14889260	14889345							3		9	7	19		40	17			-19.5434		-18.5356	-19.011	-17.3322		-16.667	-17.2899	3	3	6	1			3		9	7	19		40
83	89	PC48	5p	49	CTGTATGAATTGACAGC	17	GTGGGCTCTGTATGAATTGACAGAATGTGTACCTGCACGATGTCGTATCCATGTTATTTATGTAAAGCTGAA	72	4	+	18725370	18725441												4	3									-18.6991	-20.4039		0	2	2	1								4	3
84	90	PC49	5p	50	ATGAAGGAGAAGTTGCTG	18	ACCCTCATTTCATCTGCATAAATGAAGGAGAAGTTGTTGATTATTTTCCACTCCTCTCATCTGTGTAGCTTTAAACTGAGATA	83	4	+	24950641	24950723									3				3						-20.1206				-20.4039		1	1	2	1					3				3
85	91	PC50	3p	51	TGAGGTAGGTTGTATAGT	18	TTGGAGATTATTGTTTAATATCATCTTGTCATTCCAAATAATTATAATATATGTGAGGGAGGTTGTATAGTCTCAAC	77	4	+	54336811	54336887							3		4		5		11	6			-19.5434		-19.7055		-19.2582		-18.5295	-18.7924	2	3	5	1			3		4		5		11
86	92	PC51	5p	52	TGAGGTAGTAGTTTGTGAA	19	TATTCTCTGCCAGCAGTTTGGAGGATGATGGGAGGTAGTAGTTTGTGAAAGTGTGGAATCATTAAGAGATACAGCTGATAATCACCCAGACGAAGGCAGTGGCAA	105	4	+	57207463	57207567								25										-16.6163							1	0	1	9				62
87	93	PC52	3p	53	GGAGTGTGACATGGTGTT	18	ACATCTTAGCCCACACATGTGGCTTTCTGTTTTTATTTTTCTATTGATAACCATCCCAGTGAGTGTGACATGGTGTCTCGTTGTGGTTTTGATTTC	96	4	+	80955479	80955574							8		12			3	7				-18.1284		-18.1206			-19.1141	-19.1815		2	2	4	1			8		12			3	7
88	94&95	PC53-1	3p	54	TGGAAAGGAAGTGTGTGA	18	CTTATATCACCTCATTGTTACGTGGGAGACAAGCCATAGGCACAGTCAACCCAGGCGTCATGGAAAGGAAGTGAGTGAGAAC	82	4	+	89723902	89723983	X	+	4533061	4533142							5		6	6							-19.2582		-19.4039	-18.7924	0	3	3	1							5		6
89	96	PC53-2	5p	54	TGGAAAGGAAGTGTGTGA	18	ATTGTTTGTTCAAATGGGGCATGGAAAGGAAGTGTCTGACCCCGAACCCCAAACAGGGTGACCTCCTTACCTCTCCTGCACGACAGACTCC	91	4	+	103568585	103568675											5		6	6							-19.2582		-19.4039	-18.7924	0	3	3	1							5		6
90	97	PC53-3	3p	54	TGGAAAGGAAGTGTGTGA	18	ACACTCTCACCGCAACTGGGTAAAACACTCCGCCTGCATCAGGACAAAGATGGAAAGGAAATGTGTGAAGTGCCACGTTGTTGGGGAGGGAGG	93	14	+	113813992	113814084											5		6	6							-19.2582		-19.4039	-18.7924	0	3	3	1							5		6
91	98	PC53-4	3p	54	TGGAAAGGAAGTGTGTGA	18	CACCTCTCGCCCCACTGCCCTTTCAAAAAGCTACACTGAAAAGGAAGTGTGTGATGGAGACA	62	15	+	62695229	62695290											5		6	6							-19.2582		-19.4039	-18.7924	0	3	3	1							5		6
92	99	PC53-5	3p	54	TGGAAAGGAAGTGTGTGA	18	AACGTTCTATGAAGCTTAAGTCTGAAAGGTAAATGGCTGTTGATTAGGGCCAGGCTGGAAAGGAAGTGGGTGAAGGAAGGGCATC	85	7	-	102661501	102661585											5		6	6							-19.2582		-19.4039	-18.7924	0	3	3	1							5		6
93	100	PC53-6	5p	54	TGGAAAGGAAGTGTGTGA	18	TCTCAAGATTGTGGAAAGGAAGTGAGTGAGCACAAGGTGCTCAGTGACTTCCCTTCTCTTTTTGGAG	67	13	-	87894212	87894278											5		6	6							-19.2582		-19.4039	-18.7924	0	3	3	1							5		6
94	101	PC53-7	3p	54	TGGAAAGGAAGTGTGTGA	18	GTAGTTGTCTAAAGTAGTTAGCCCTAACACAATGTGCAATAACTCTCTGAGTCCTTTCTAGGAAAGGAAGTGTGTGATGGAATAGAGACCTGAAGCAGGAGTTGCACATGTATGTTCTTGCCCTGTCTTCAATTATG	137	16	-	43504689	43504825											5		6	6							-19.2582		-19.4039	-18.7924	0	3	3	1							5		6
95	102	PC54	5p	55	GAGTGTGACAATGGTGAG	18	AATATCTTTATTGTTTGTAGTAGGAAAAGGTTGAGTGTGACACTGGTGAGTTTTATTCCACACAGTGTTGTGATTAGAAATTGCTCTTTATGAATGGTAATAAGATTA	108	4	+	93663638	93663745								8										-18.2601							1	0	1	5				15					3
96	103	PC55-1	5p	56	GAGCATGGTAATGGATTTA	19	GGAGCATGGTAATGGATTTATGGCGGGTCCTCCTCTGTGGGCCTCTCATAGTGTACCCATGCCAG	65	4	+	98057462	98057526												4										-18.6991			0	1	1	2								4
97	104&105	PC55-2	5p	56	GAGCATGGTAATGGATTTA	19	TACCTCTCAGAGCATGGTAATGGATTTATGGTAGGTCCGTCTCCGTGGGCCTATCATAGTGTACCCATGCTAGAGTAG	78	15	+	113468198	113468275	15	+	113484031	113484108								4										-18.6991			0	1	1	2								4
98	106	PC56-1	5p	57	GCATTGTGGTTCAGTG	16	TTTGGGAGTTTGCATTGTGGTTCAGTGGGTTAAGAACCTGACATAGTGTCCTTGAGGATGCAGGTTTGATCCCTGGCCTCGCTCCCG	87	4	+	115228335	115228421								9										-18.0902							1	0	1	2				9
99	107	PC56-2	5p	57	GCATTGTGGTTCAGTG	16	GGGAGTTCGCATTGTGGTTCAGTGGGTTAAGAACCCAATAGTATTCCTGAGGATGCATGTTCAATCCCTGGCCTTGCTCACTGG	84	14	+	57379312	57379395								9										-18.0902							1	0	1	2				9
100	108&109	PC56-3	3p	57	GCATTGTGGTTCAGTG	16	ACTTCCATATGCTGCAGGTTCAGCCCTAAAAAGTGTCTAAGGGAGTTCGCATTGTGGTTCAGTGGGTTA	69	5	-	70821363	70821431	5	-	70950902	70950970				9										-18.0902							1	0	1	2				9
101	110	PC57	5p	58	TGTATGTAAAGAAGTATGTAT	21	TCTGTGTTGTGTATGTTAAGAAGTATGTATGTGCATGTATGTATTTAAATACATTGGAACACCTG	65	4	+	128766710	128766774											7		7	12							-18.7728		-19.1815	-17.7924	0	3	3	3							7		10
102	111&112	PC58	5p	59	ATTCTGTAAACATCGACGTAT	21	TGATTCTGTCATTCTGTAAACATCGACGTATGATATGATTCCTAGTACGTCGATGTTTACAGAATCTCAGAGTTG	75	5	+	15282594	15282668	5	-	15485789	15485863									11										-18.5295		0	1	1	2									11
103	113	PC59-1	5p	60	TGAGGTAGTAGTGCTGT	17	TTTCATGTATGCATGGCTGAGGTAGTAGTGCTGAGTCTTTATTTTTTCTTTTTTAGATTCAGAATACAACTTTCTTGTAGTAATGTTA	88	5	+	19006652	19006739									3		3		6	4					-20.1206		-19.9951		-19.4039	-19.3774	1	3	4	2					3		3		9
104	114	PC59-2	3p	60	TGAGGTAGTAGTGCTGT	17	GAAGGTATCTAAAACCCCAAATAAAACTTTAAGTCTGATTTGCATTTCAATAGGTTTAAATGAGGTAGTAGTGCTGAA	78	5	-	37512127	37512204									3		3		6	4					-20.1206		-19.9951		-19.4039	-19.3774	1	3	4	2					3		3		9
105	115&116	PC60	5p	61	GAGGTAGTAGATTATAGTT	19	GTAGGTAGTAGATTATAGTGGAAAGGGCTTGGGCTTTGAAGTAATAAAGAGCTAGCTTTTCAATCTTGGCACCACTGCC	79	5	+	22024711	22024789	18	+	27323097	27323175					3		3		5						-20.1206		-19.9951		-19.667		1	2	3	1					3		3		5
106	117	PC61	3p	62	TAGGGCACAGGATGGGATGAGGA	23	GTACCCTGTGGTGCCTCCATTCCTTCGTCTGTGCACTAGAAAAATAACAGTACCTAGGGCACAGGATGGGATGAGGAGTAAACAGGGGTA	90	5	+	97203446	97203535					3										-16.634										1	0	1	2	3		3
107	118	PC62-1	3p	63	TGGAGTGTGACAATGTTTG	19	TTAAAGGCTGAATTGTGCTTTCTCAAAATTCATGGGTCAAAGTCCTCACTCCTGGGACCTTGGAATGTGACAATGTTTGAAGAGAAGGTCTTTAAAGA	98	6	+	13651210	13651307									149	41	11		55	54					-14.4864	-16.4608	-18.1207		-16.2075	-15.6225	2	3	5	4					227	59	11		87
108	119	PC62-2	3p	63	TGGAGTGTGACAATGTTTG	19	ACTTCATGTATAAAACAGACTGACTAAACTTGAGGTTGCAAACTAATTGTGGAGCTTGCATGGAGTGAGACAATGTTTGTGAGGGGAGGAA	91	9	+	14457708	14457798									149	41	11		55	54					-14.4864	-16.4608	-18.1207		-16.2075	-15.6225	2	3	5	4					226	57	20		55
109	120	PC63	5p	64	GGAATGTAAGGAAGTGTGGA	20	TTGATGCACTTTCGTGGGGAATGTAAGGATGTGTGGACAGTAGGATTGTACTGAGAAAGCAGGATTACATTCTTTGCTAAGTGTGTGCA	89	6	+	19624370	19624458								14										-17.4528							1	0	1	3				21			3
110	121	PC64-1	5p	65	TGGCGTAGATCACAGACACAGC	22	TCCAGCATTGCCATGAGCTATGGCGTAGATCACAGACACAGCTCAGATCTGGCATTGCTGTGGCTGTGGTGTAGGCCAGCAGCTTTGCTCCA	92	6	+	43795776	43795867													4	5									-19.9889	-19.0555	0	2	2	3					10				4
111	122	PC64-2	3p	65	TGGCGTAGATCACAGACACAGC	22	ACACAGGTTTAATCCCTGGCCTCGCTCAGTGGTTAAGGATATGGCGTTGTCGTGAGCTGTGGCGTAGGTCACAGACACAGCTTGGAC	87	8	+	114501345	114501431													4	5									-19.9889	-19.0555	0	2	2	2									7
112	123	PC64-3	3p	65	TGGCGTAGATCACAGACACAGC	22	AAATGTGTGCTGTGAAGTAGCCATAGAAAACACCCACAGAAAGGCGATGCTGTGAGCTGTGGTGTAGATCACAGACACAGCT	82	1	-	229978387	229978468													4	5									-19.9889	-19.0555	0	2	2	2					7				4
113	124	PC64-4	3p	65	TGGCGTAGATCACAGACACAGC	22	CCTGGCCTCAATCAGTGAGTTGGGGATCCGCTGTTGCCGTGAGCTATGGCGTAGATCACAGACTCAGCTCTGAGCTGCT	79	6	-	107256429	107256507													4	5									-19.9889	-19.0555	0	2	2	2									7
114	125	PC65-1	3p	66	TGGAAGGAAGTGTGTGA	17	TCCCTCTGCGGTTAGATTATTCCTTGCAGATAGCAATCAACTGGAAGGAAGTGTGTGTGTCTAATTTGCATGAGATT	77	6	+	47649969	47650045											5		5	4							-19.2582		-19.667	-19.3774	0	3	3	1							5		5
115	126	PC65-2	3p	66	TGGAAGGAAGTGTGTGA	17	ATAAGTTATACAGGACACTTCCATTGCAATGATAACAGTTCCTTGGGAACTATCTGAATGTGGAAGGAAGTGTGTGAAACAATGCAATGACTTGGTA	97	X	-	100098943	100099039											5		5	4							-19.2582		-19.667	-19.3774	0	3	3	1							5		5
116	127	PC66	3p	67	TGGAATGTAAAGATGGATGTAG	22	GTGGTGGACTGAATACTATGGCTGGTTTAGGTTTGCTGACTGTTTGTAAAAATTCTCCGGTGGAATGTAAAGATGGAAGTAGAACCTCGTTTCCTACGTCATTTACCAGGTCCCTCGAAG	120	6	+	53203132	53203251						11	14		28	30	7		3			-12.8302	-17.321		-16.8982	-16.9115	-18.7728		-20.4039		4	2	6	6		16	24	34	46	62	28		6
117	128	PC67	5p	68	AGGCTGAGAGCAGAGCTGG	19	GCGGGAGGCAGGCTGAGAGCAGAGCTGGGACACGGTGGGAATGCTTAAGCAGGGTCACCAAA	62	6	+	58291688	58291749													3										-20.4039		0	1	1	2									3
118	129	PC68	5p	69	TGGAGGGTGACAATGG	16	GAGGGCGTGGTCCAGGTCATGGGGCTGGAGGGTGACAATGGAGGTGGGAAAGACAGATCTCAGAGTCATTTAAGGTCAAAGAGTGATGTGGGACATGGGGCCGGG	105	6	+	63210790	63210894								6										-18.6751							1	0	1	13	13		46	18
119	130	PC69-1	5p	70	CTGTGCGTGGTTACTTTT	18	CCATGGGTGCTGTGCGTGGTCACTTTTGAATTTGTGGAAGTTGGAAATTAAGAGAGGCACAGAGTCACACTTGGAT	76	6	+	70205499	70205574													3	6									-20.4039	-18.7924	0	2	2	1									3
120	131	PC69-2	3p	70	CTGTGCGTGGTTACTTTT	18	TCCAAAGAGACTCTAAAATGCAAACATGGCCTCTGGGTCAGGACTGTGCTTGGTTACTTTTTATT	65	14	-	92394966	92395030													3	6									-20.4039	-18.7924	0	2	2	1									3
121	132	PC70	5p	71	TGGAGTGTGACAAATT	16	TTGGAGTGTGACAAATTTTTCCACAGTGAAACTATTTGAGGAATTAATATTTGCTAGTATACTCATA	67	6	+	77542995	77543061								79										-14.9563							1	0	1	4				139	4	6
122	133	PC71	5p	72	TCAGTGCATGACAGAACCA	19	TAAGTGATTGGAGGGCAGGGAATATATCTTTTGGGATTCAGTGCATGACAGAACCTTGCAAGGACACATAAGCACTGTGCAGCAGAAGCTGGCACTTTTTGCTCTCCTTTATGTC	115	6	+	95157134	95157248								11					3					-17.8007					-20.4039		1	1	2	5				27					3
123	134	PC72	5p	73	GAGTGTGACAATGGTGACT	19	CTACCAGAAAAGATAATTGCTTGAGTGTGATAATGGTGACTGACAATTTCATCTCCAAACTATTTATCAGTTCACACTCCATGTATTGGGAT	92	6	+	99639583	99639674								12										-17.6751							1	0	1	4				23					3
124	135	PC73-1	3p	74	TGAGGTAGTTGTACAGTT	18	TTAGAATCCCGCCCTGCAGAGCTTCAGGAATGAGTTACTTGAGGTAGTTGTACAGTGCTGTTTACA	66	6	+	104006741	104006806													5	7									-19.667	-18.57	0	2	2	1									5
125	136	PC73-2	3p	74	TGAGGTAGTTGTACAGTT	18	GTACTGTCAACATACTTTATCATCATGACTTACTATTTATGCTGAGCTTGGTAACATGAATGAGGTAGTTGTCCAGTTTC	80	15	+	54144965	54145044													5	7									-19.667	-18.57	0	2	2	1									5
126	137	PC74-1	3p	75	TGGAATAAAGAAGTATGT	18	ATCGTGGCAGCAGTATTTTTTTTTCTTTATCATTTGGATAAGATATTTACTGGAATAAAGATGTATGTTAGTTACTTT	78	6	+	114626681	114626758											3	3	6	5							-19.9951	-19.1141	-19.4039	-19.0555	0	4	4	1							3	3	6
127	138	PC74-2	3p	75	TGGAATAAAGAAGTATGT	18	CCTGTGGCAACTCTCTGCTTTCTGTCTGTGAATTCGCCTGTTCTGGATATTTCATATAAATGGAATAAAGAAATATGTGACCATTTG	87	17	+	40518301	40518387											3	3	6	5							-19.9951	-19.1141	-19.4039	-19.0555	0	4	4	1							3	3	6
128	139	PC74-3	3p	75	TGGAATAAAGAAGTATGT	18	ATGGGATGTATATGTGTGTATGGATGAGCAGTAGGTCCTATTGTATGGCATAAAGAAGTATGTCCAGT	68	14	-	69381821	69381888											3	3	6	5							-19.9951	-19.1141	-19.4039	-19.0555	0	4	4	1							3	3	6
129	140	PC75-1	5p	76	TGGAATGTGAAGTATGTAT	19	TGTGGTATTGGGTTGGAATGTGAGGTATGTATATATGTATATGTATTTTGTGTGTGTGTGTGTGCGTTTGTTTATTTACACTGATACCTCT	91	6	+	114676916	114677006													3	3									-20.4039	-19.7924	0	2	2	1									3
130	141	PC75-2	5p	76	TGGAATGTGAAGTATGTAT	19	AGATTTATGGATATGCTCTGATGGAATGTGAAGTCTGTATATAATAAGTCACACAGCACAATCACTCCGATAGAATGCTTTTTTTAAAAAA	91	5	-	24014782	24014872													3	3									-20.4039	-19.7924	0	2	2	1									3
131	142	PC76	5p	77	AGGAATTTGGGTTAAC	16	AAAAATAGACTTAGGAATTTGGGTTAACAGAATGCTCAATCCCATCTCTGGTACTTATCAGCTCCCTACAAATTCCAGGCTTTTGGG	87	7	+	7912073	7912159												17	7									-16.6116	-19.1815		0	2	2	2								20	7
132	143	PC77-1	5p	78	TCCCTGTGGTCTAGTGGTTAGGAT	24	ACATCCTAGATGGGAATCCCTGTGGTCTAGTGGTTAGGATTCAGTGCTTCCACCAGGTGGCACAGGTTCAATCCCTGGTCTGGGAACT	88	7	+	15784377	15784464								168					107	22				-13.8678					-15.2474	-16.9179	1	2	3	10				225					119
133	144	PC77-2	5p	78	TCCCTGTGGTCTAGTGGTTAGGAT	24	ACATCCTAGATGGGAATCCCTGTGATCTAGTGGTTAGGATTCAGTGCTTCCACCAGGTGGCATAGGTTCAATCCCTGGTCTGGGAACT	88	7	+	15835696	15835783								168					107	22				-13.8678					-15.2474	-16.9179	1	2	3	7				175					122
134	145	PC77-3	3p	78	TCCCTGTGGTCTAGTGGTTAGGAT	24	CCACACACAGTCAAAAAGCAAGTAAATAAAAAGAAGCATTGGGAGTTTCCCTGTGGTCTAATGGTTAGGATTTGCACTGTGTGGCC	86	8	+	70090778	70090863								168					107	22				-13.8678					-15.2474	-16.9179	1	2	3	5				168					114
135	146&147	PC77-4	3p	78	TCCCTGTGGTCTAGTGGTTAGGAT	24	ATAGCACCATTAAAAATGAGATAAAGGGGAGTTCCCCTGTGGTCTAGTGGTTAGGATTTGGTGCCTT	67	13	+	141470307	141470373	13	-	141347005	141347071				168					107	22				-13.8678					-15.2474	-16.9179	1	2	3	8				208					116
136	148	PC77-5	5p	78	TCCCTGTGGTCTAGTGGTTAGGAT	24	AAAAGGCAATATAGGGAGGTCCCTGTGGTTTAGTGGTTAGGATTCAGCTCTTGCACCACTGCTGCCCGGGGTTTGATCCCTGGTCTGGG	89	12	-	41680448	41680536								168					107	22				-13.8678					-15.2474	-16.9179	1	2	3	6				172					116
137	149	PC78	5p	79	GGGGAACCTGGTGCTAAACCGT	22	TGTGGGGAACCTGGTGCTAAACCGTTGGTAGATAAACCTGTTTCTGGTTTCGTATGCGGCAGAGCAGCTCCCTCGC	76	7	+	49175189	49175264												5	13									-18.3772	-18.2884		0	2	2	3								8	17
138	150	PC79	3p	80	GACACAAGGGTTTGTA	16	TGGATAAACAGTTATGCAAAAGGGTGTGGCTCTTAATAGTGTTAAGAAAAATGTCAACGTGACACAAGGGTTTGTAAG	78	7	+	51084848	51084925											4		3								-19.5801		-20.4039		0	2	2	1							4		3
139	151	PC80-1	5p	81	TGAGTAGGTTGTATAGTT	18	TTTTTTTTGGAATCGTATGAGTAGTTTGTATAGTTTGAAGATTTAAGCCCTTGTTGGCTACATCATTTACAACTATTTTCTCCCATTCCATAGAC	95	7	+	74978317	74978411								3	8		8		10	7				-19.6751	-18.7055		-18.5801		-18.667	-18.57	2	3	5	3				3	8		8		17
140	152	PC80-2	5p	81	TGAGTAGGTTGTATAGTT	18	ATATGAGAAGGTTGTATAGTTTATCTGTTTCCACATATGTGGTGACCAAAGGAGCACGGCACTTTTCAATC	71	3	-	61123915	61123985								3	8		8		10	7				-19.6751	-18.7055		-18.5801		-18.667	-18.57	2	3	5	2				3	8		8		13
141	153	PC81	3p	82	AGCCAGGGCTGCAGGCAAA	19	GCAGGTGTTTTGGAATATTGCAGGATTAAATTGCAATGATAAATTGATCAGGCCCAAGCCAGGACTGCAGGCAAAGAAGGGCACCACA	88	7	+	79778587	79778674								3	3									-19.6751	-20.1206						2	0	2	1				3	3
142	154	PC82	3p	83	GTAGGGCGGAGAGAAGCTCA	20	ACTATGAAATCTCTCTACTTATGGGAGTTTTATAAGTGCTCACAGAAGCAGTTTTCCTACGTAGGGCGGAGAGAAGCTCATCGG	84	7	+	84990226	84990309										21	17	148	52							-17.426	-17.4926	-13.4896	-16.2884		1	3	4	15				14		24	20	301	116
143	155	PC83	5p	84	TGGAATGTAAAGAAGTGTAC	20	CTATACCATAAGAATTTGAAATGTAAAGAAGTGTACTTCTATCAGTAGTTTTGGTACTTTCTTTTATAATTATTTTTATTTGTTCTTTTCAGGTAA	96	7	+	85256298	85256393											9	11	28	27							-18.4102	-17.2397	-17.1815	-16.6225	0	4	4	1							9	11	28
144	156	PC84	3p	85	TGGAAAAGAAGTATGTAC	18	ATATTCATACATGTCAATGATGAGGCTTGGAAACATTTTTTATAACTGGAAAAGAAGTATGAACAG	66	7	+	94855358	94855423												5	9	9								-18.3772	-18.819	-18.2075	0	3	3	1								5	9
145	157	PC85	5p	86	TGGAATGTAAGTAAGTGTGTGT	22	CCTGTTTCCAATTTCATTAAAAGCTGGAATTTAAGTAAGTGTGTGTTATTATTTGGGGGATAGCTATAACCATTATTTATTTATCTAGAGTAACTTCATTGCAAAT	106	7	+	94961477	94961582									5	3	7	75	9	6					-19.3836	-20.2334	-18.7728	-14.4703	-18.819	-18.7924	2	4	6	2					9	3	11	88	14
146	158	PC86	5p	87	TGAGGTAGGAGGTTGGAGTGTT	22	GGATTTTGTTTTTGTTTGTTTGCTCTGAGGAAGGAGGTTGGAGTGTTGGGCATTCGGAGGAACCTTGATCCCATATAGGCCAAGAGAGGAGAGAAGCGATGTGGAAG	107	7	+	106666754	106666860					3		10								-16.634		-17.8064								2	0	2	1	3		10
147	159	PC87-1	5p	88	AAATGTAAAGAAGTATGTAA	20	TCTGTCTCTAGCAAACTGCTGAAAATTTAAAGAAGTATGTAAAAATAGGAGGGGACTATTTTAAAAATACCTCTTTAAACAGTACTGGGGGACATG	96	7	+	111033454	111033549											3	6	3								-19.9951	-18.1141	-20.4039		0	3	3	1							3	6	3
148	160	PC87-2	3p	88	AAATGTAAAGAAGTATGTAA	20	TATTATAATATTGAATACTTTATTTAGAATTACTTAATCCTAATTAAATGTTAGTTTAAAAATGTAAAGAAGTATGCAATAAAATAGTTCA	91	10	-	2923547	2923637											3	6	3								-19.9951	-18.1141	-20.4039		0	3	3	2				3			3	6	3
149	161&162	PC88	5p	89	CCTGGACTTGGAGTCAGAAA	20	CATTCTTAGCCTGGACTTGGAGTCAGAAAGAATCAGATTCAAGACTCAGTTTTACCACTTATTCATGCTAGGACCA	76	7	+	123179084	123179159	7	-	122983979	122984054										5										-19.0555	0	1	1	6				3				5	10
150	163	PC89	3p	90	ACGGATCCGTCTGAGCTTGGCTA	23	TCTCCAGCCTGCTGAAGCTCAGAGGGCTCTGATTCAGAAAGATCATCGGATCCGTCTGAGCTTGGCTGGTCG	72	7	+	133929745	133929816								3					3					-19.6751					-20.4039		1	1	2	3				8					3
151	164	PC90	3p	91	TGGAATGTAAAGGTATGTAT	20	GTTTTTAAGTTTTTAGTGACATTTTCCATAGCCATGGAATGTAAAGGCATGTATAACTTGAGCAT	65	8	+	21155130	21155194										3	6	3	7	11						-20.2334	-18.9951	-19.1141	-19.1815	-17.9179	1	4	5	2						3	6	3	11
152	165	PC91	3p	92	AGGACGGGAAGAGAGGAG	18	ATCCTTTTCATCCTGAACCCCCCCAAGACATATGCTAGTTCAAGACACTTCAAGGAAGGGAAGAGAGGAGAGAAAAGTAG	80	8	+	31855631	31855710					8		74		39	19	9		7		-15.219		-14.9189		-16.4201	-17.5704	-18.4102		-19.1815		4	2	6	7	8		86	61	39	19	9		7
153	166&167	PC92-1	5p	93	TGGAATGTAAGTGTGTGA	18	TTGGAATGTAATTGTGTGAGCTTTGAAATCTGACCTTTGTTGGTTAGTGCTGACTGTCCATTCAAC	66	8	+	38914451	38914516	8	-	39065733	39065798							4		3								-19.5801		-20.4039		0	2	2	1							4		3
154	168	PC92-2	5p	93	TGGAATGTAAGTGTGTGA	18	CATTCATGCTTTATATTTCCTTTTTGAGTTAATTTGGAATGTAATTGTGTGAAATAACTAACATAGCAGGCCTGAGATTGCTTTCCTTACAAAGGTCAACTTGCATGATTA	111	16	-	70874670	70874780											4		3								-19.5801		-20.4039		0	2	2	1							4		3
155	169	PC92-3	3p	93	TGGAATGTAAGTGTGTGA	18	AAACATTTGGCAATCCCAAATCCTTACAGAAAGTAATTTTCTTGGAATGTAAGTGGGTGATTTATTTGGAG	71	18	-	29831738	29831808											4		3								-19.5801		-20.4039		0	2	2	1							4		3
156	170	PC93	5p	94	TGAATGTAAAGAAATGTAT	19	TCTGAATGGAAAGAAATGTATATGTTTTGAGATCATTCAAGGCTTTCAACCATTTTTCCTCATATTCCATTTGCC	75	8	+	42664928	42665002													3	4									-20.4039	-19.3774	0	2	2	3								3	7
157	171	PC94-1	3p	95	TGAGGTAGTTTGTATGGTT	19	AACCTCAACTATTATAGTTCTAATAATTTTACAAGCAAAATAAAAATAAAAGGAAATTTATGAGTTAGTTTGTATGGTTATTTTATGTTAGAGGAAGAGGAAA	103	8	+	53422246	53422348									4		3		7						-19.7055		-19.9951		-19.1815		1	2	3	1					4		3		7
158	172	PC94-2	3p	95	TGAGGTAGTTTGTATGGTT	19	CCTCCAGGGGTGCAGTAAAATTAAGACAAAGACTAGTTGTGAGGTAGTTTGTATTGTTCTTGGCAC	66	16	-	55440975	55441040									4		3		7						-19.7055		-19.9951		-19.1815		1	2	3	1					4		3		7
159	173	PC95	5p	96	TGGAATGTAAAGAAGTATCA	20	CATTTTGAAATGTAAAGAAGTATCAATACAGAAGTATCAATGTAAAGGAACTAACAGTGTTGTAGGTCAATTATATTAAACAAACAA	87	8	+	65642741	65642827								436					3					-12.4919					-20.4039		1	1	2	3				770	3		3		3
160	174	PC96	5p	97	TGGAGGACAATGGTGTTT	18	AAGGGCTGTTTTGAAAAACTGGAGGAAAATGGTGTTTGGAAATAAAGCCCATTGCAGAAAACAAATAGCCATG	73	8	+	84353133	84353205								4		3			5	3				-19.2601		-20.2334			-19.667	-19.7924	2	2	4	2				4		3			9
161	175	PC97-1	3p	98	CGGGGTGTGGGGAGGG	16	CAGCCTGGGTCATGGACCACAGCTCTTGTAGGTCAGTCACTGGACGGGGTGTGGGGAGGGGCCACGACCTAGGGCA	76	8	+	116741692	116741767								3					6					-19.6751					-19.4039		1	1	2	1				3					6
162	176	PC97-2	3p	98	CGGGGTGTGGGGAGGG	16	AGCCCCGAGCCTGAGAGCCTGTCCCTGCTTCCAGCGGGGTGTGGGGAGGGCCCTGGGCTCGGGCAG	66	4	-	135998218	135998283								3					6					-19.6751					-19.4039		1	1	2	2				3		5			6
163	177	PC97-3	5p	98	CGGGGTGTGGGGAGGG	16	CGGGGTGTGGGGAGGGGGTTCTGGAACAAACTGACGTGGTAGTGACTCTGGGCTCTCCGTGCATTTAATCAGAACC	76	12	-	41146441	41146516								3					6					-19.6751					-19.4039		1	1	2	1				3					6
164	178	PC98-1	3p	99	TGGAATGTAAGTATGTAT	18	TAAAAGTAGCACTGATGCTGATTTGAGAGTTGAGGTCCTGCCTTGGCCCCATTCCTTAAAGGAATGTAAGTATGTAAGGTTTTAAGGTAGGCCCCTTCCAGCTTAGAAGCTTTCCTCCAGTGCTGACTTGAG	132	9	+	66472725	66472856											3		8	5							-19.9951		-18.9889	-19.0555	0	3	3	1							3		8
165	179	PC98-2	3p	99	TGGAATGTAAGTATGTAT	18	CACAAATTACAAATGTTGGCAGGAATGTGAAGAAAAGGGAATTCTCTGTACACTGATGGTTGGAATGTAAGTTTGTATA	79	14	+	78765663	78765741											3		8	5							-19.9951		-18.9889	-19.0555	0	3	3	1							3		8
166	180	PC98-3	3p	99	TGGAATGTAAGTATGTAT	18	GCTGTCCATTCTTCATTGTCCTTACCCCCACTCTCCTTTGGAATGTAAGTATGAATTAAATGTGCCCC	68	7	-	118332157	118332224											3		8	5							-19.9951		-18.9889	-19.0555	0	3	3	1							3		8
167	181	PC99	5p	100	GGAATGTAAAGAAGTGTAT	19	AGTGCTAGTGGGAATGTAAAGAAGTGTAGCCACTTTGGAAAACAGCCTGGCTAAAGACAGGTCCTCAAAAATGCTAA	77	9	+	81492463	81492539													29										-17.1309		0	1	1	5				3					41
168	182	PC100	5p	101	TGGAATGTAAAAGTATGTA	19	TGCCTCCTCACTATGTATTAATCAATGGCCTAGGTCCTAGGAATGTAAAAGTATGTAAGACATACTCATGCCCAGAGGACCTTTATTCAATTGTGGAGACAAGTGTAAAGAGAAG	115	9	+	91175368	91175482													3	4									-20.4039	-19.3774	0	2	2	2									6
169	183	PC101	3p	102	TGGAATGTAAGGAAGTGTAAA	21	TGGCACGGACAAAGCCCCAGGCATATTTCTACTATAGACTTTCCTATTCCTAGAGACCTGTGGAATGTGAGGAAGTGTAAAC	82	9	+	113997124	113997205								129			5							-14.2489			-19.2582				1	1	2	5				228			17
170	184	PC102	3p	103	GGGGAACCTGGTGCTGAACCAT	22	GGGAAATGGGGCATATGGACTGAAAGCCAGGCTGCCCCCTTGGCCATCATGCCCTGGACCTTTGTGGGGAACCTGGTGCTGAACCATTTGTAGACATCCTGCT	103	9	+	115624036	115624138													8										-18.9889		0	1	1	6				8					46
171	185	PC103	3p	104	GGAAAAGAAGTATGTAT	17	AAAGAAATAAGAACCCTCTCCAGTGGGGTGTGGAGTGCTAACTGGGAAAAGAAGTATGTAAGGGGTTTTTCTCATG	76	10	+	9147919	9147994												35	16									-15.5698	-17.9889		0	2	2	5								52	34
172	186	PC104	3p	105	TGGAGTGTGAATGGTGTTT	19	ATCAGGTGTTAAAAATGTTCCATGGCCCAAGGGGTATCTTGGACTGTGAATGGTGTTTTGGATACCTCTA	70	10	+	24551590	24551659									12	5	3		4	3					-18.1206	-19.4964	-19.9951		-19.9889	-19.7924	2	3	5	1					12	5	3		4
173	187	PC105-1	3p	106	TGAGAGGTTGTGTGGTT	17	GATCCTCATTGATCCCCATAACAACTCTGCACAGTGGCTGAGTATTAAGTGTGAGCTACAGAGAGGTTGTGTGGTTTATTTGAGGTGTCACC	92	10	+	51034917	51035008											3		5	3							-19.9951		-19.667	-19.7924	0	3	3	1							3		5
174	188	PC105-2	3p	106	TGAGAGGTTGTGTGGTT	17	CCATATTTACAAGCAGGTCTCATATGGACTAAGAAAGTCGTGAGAGGTTGTGTGGTGTTTAGTG	64	14	-	19217983	19218046											3		5	3							-19.9951		-19.667	-19.7924	0	3	3	1							3		5
175	189	PC106-1	3p	107	TGAGGTAGTTGTGTGGTT	18	GCTGAAAACATACCAGTCAAAGCAAAAATCAGCCCTTATACTAGCTTTCGGTGCTGTGGTAGTTGTGTGGTTCTTT	76	10	+	56984807	56984882													7	3									-19.1815	-19.7924	0	2	2	1									7
176	190	PC106-2	5p	107	TGAGGTAGTTGTGTGGTT	18	AATGAGATAGTTGTGTGGTTTAGGTTTAATTTGTTCCTGTGTCTTATGAAACTCAGAAAACAATGAGCTGTTCCCTGTCTT	81	3	-	93436712	93436792													7	3									-19.1815	-19.7924	0	2	2	2					3				7
177	191	PC107	5p	108	TGGAATGTAAAGAAGG	16	CCGGGGAGGAATTTGGCCTGGAATGTAAAGAAGGTAAATTAGCACCATTTTTAATGTGGCCTCCTCCTTTC	71	10	+	60558429	60558499								61										-15.3294							1	0	1	24				452			3		20
178	192	PC108	3p	109	CCACATGGTCTAGCGG	16	CCACCAGGCCATGTGTGATTAGAGGTGGCAGGGTTAGTAAAGAAAACGGGCTATCTCCCACATGGTCTAGCGGTTAGGATTCCTG	85	X	-	98879286	98879370								3										-19.6751							1	0	1	5				3				3	15
179	193	PC109	5p	110	TGGAGTGTGACAATGGCTGA	20	TGAAGGGGGAGGGCATGGAGTGTAACAATGGCTGAACACTCAGCTAAAGTTCCAAAACTGAGAAAAAATCTCCTTAGG	78	11	+	36957607	36957684								422						7				-12.539						-18.57	1	1	2	5				517
180	194	PC110	5p	111	GGAATGGAAAGAAGTA	16	GTACATGGAATGGAAAGAAGTAAGTTGATTAGTAAGAAACCAAGAAGTAACATTTTGAAATATACCATGGGT	72	11	+	37908196	37908267												3										-19.1141			0	1	1	4				45				7	3
181	195	PC111	5p	112	TGAGTGTGACATGGTGTTT	19	TATCTGAGTGTGACATTGTGTTTTGGAGGAGACAGAAATGTGTCATAGCTTTGGCAAATCCAGGACTATTTGCACAGCAGCAG	83	11	+	38183806	38183888														17										-17.2899	0	1	1	2					3
182	196	PC112	3p	113	GAGGTAGGTTGTATAGTT	18	AACATCACACCTTATATGCTATGATCTTAATATAAGAGAGTTAGGTTGTATAGTTACTAAACCATGTGATTCT	73	11	+	43132413	43132485									3			3	4						-20.1206			-19.1141	-19.9889		1	2	3	1					3			3	4
183	197	PC113	3p	114	TGGGAAGGAAGTGTGTGA	18	GGTGGCAGCAGTTTCTGCTCTAAGTGTGTGTGACTGTCTTTGTGGGGGGCAAGAGAGGGTTGGGAAGGAAGTGTGTGATGCTAGAA	86	11	+	48423360	48423445											3										-19.9951				0	1	1	3							13		11
184	198&199	PC114	3p	115	GGAATGTAAGGAAGTTGTGA	20	CATTCAAGTTCCAAGGTCAAGTCTTCACAGAGGAATGTAAGGAAGATGTGAGCTTCAAATTAAGATGGAAATTGAACT	78	11	+	53837633	53837710	11	+	53927010	53927087					3		7	11	4						-20.1206		-18.7728	-17.2397	-19.9889		1	3	4	3				82	3		7	11	4
185	200	PC115-1	3p	116	TGGAAAAGAAGGATGTAT	18	TATGTTGTTTGTCTGCTTACCGTTCTAGCTAGAAACTCTAGTTTGATGGTAAAAATAACTGGAAAAGAAGGATATAT	77	11	+	59855346	59855422												6	4									-18.1141	-19.9889		0	2	2	1								6	4
186	201&202	PC115-2	5p	116	TGGAAAAGAAGGATGTAT	18	GTGGGGAGGTTAAGAGGAAAAGAAGGATGTATCTGGCGTATGCACAGCAGTATGTAGAGCATGTCTGCATCTTTTATCAATTTGATCTTTCT	92	1	-	275346959	275347050	16	-	69131423	69131514								6	4									-18.1141	-19.9889		0	2	2	1								6	4
187	203	PC116-1	3p	117	ACGCGGTCTGAGTGGT	16	GCTGCCATTTGCCATTGATGATCGTTCTCGTTTTTCTTTTCGGAGGAACGAGAGGGAGAGAACGCGGTCTGAGTGGTTTCGGGTTTT	87	11	+	69208643	69208729							9	3	4	12	11	3	7				-17.9584	-19.6751	-19.7055	-18.2334	-18.1207	-19.1141	-19.1815		4	3	7	14	7		9	3	4	12	11	3	20
188	204	PC116-2	3p	117	ACGCGGTCTGAGTGGT	16	CTGCCATTTGCCATTGATGATCGTTCTCGTTTTTCTTTTCGGAGGAACGAGAGGGAGAGAACGCGGTCTGAGTGGTTTCGGGTTTT	86	12	-	32936618	32936703							9	3	4	12	11	3	7				-17.9584	-19.6751	-19.7055	-18.2334	-18.1207	-19.1141	-19.1815		4	3	7	15	7		9	3	4	12	11	3	20
189	205	PC117	3p	118	CACAGGGTAGAACCACGGAAA	21	AGCACTTTTGTTTTCTTTCTTCCTGCCTCACACAGGGTAGATCCACGGAAAGTGAAAGTCTG	62	12	+	7712665	7712726										3	8		9							-20.2334	-18.5801		-18.819		1	2	3	1						3	8		9
190	206	PC118-1	3p	119	AGGTGCGGCCACTTGTTT	18	GTGGCTGTGGCTCGACACCTGGCTCAGGAACCTGCCTATGCAGCAGGTGCGGCCACTTGTTTA	63	12	+	34215379	34215441									14	13	31		37						-17.8982	-18.1179	-16.6259		-16.7794		2	2	4	17			7		53	17	87		89
191	207	PC118-2	3p	119	AGGTGCGGCCACTTGTTT	18	TTGCTTCTACAGTGGCTGTGGCTTGACCCCATATGGAAGCTGGGGAACTTCCATATGCCACAGGTGCGGCCACTTGTTTGGAGTTCC	87	X	+	45889340	45889426									14	13	31		37						-17.8982	-18.1179	-16.6259		-16.7794		2	2	4	9			7		14	29	56		37
192	208	PC119	3p	120	AAGAATGGTTTGTAGCCGGACATTG	25	GACCTTGGGGCAAAGAGGAAGCGGCTATTTCTACGCTCAGTGCCCAGAACAGTGGGCACTAAGAATGGTTTGTAGCCGGACATTGCTGAAAGAAG	95	12	+	35660175	35660269							4			3							-19.1284			-20.2334					2	0	2	1			4			3
193	209	PC120	3p	121	TGGAATGTAAAGAAGAGTA	19	CCCCCCCAAATTAGTTACCCATGTAAATTTATGTAGGATGGGATGTAAAGAAGAGTATTTGGGGAAA	67	12	+	52670252	52670318								58										-15.4021							1	0	1	2				58			3
194	210	PC121-1	3p	122	TGGAATGTAAGAAGTGTGA	19	GACTTGCGTTAGACTCTTGCTTTCTCATCTGTGAAGGGGGAACAGTCTAGTGTGAGATGGAATGTAAGAAGTCTGAGTGCAGACG	85	13	+	56375105	56375189									4			3		4					-19.7055			-19.1141		-19.3774	1	2	3	1					4			3
195	211&212	PC121-2	5p	122	TGGAATGTAAGAAGTGTGA	19	AAAGCTGTATTTCATTCTGGAATGTAAAAAGTGTGAAAATCAATTGAATTATATATCAATGACATGCAGTAAC	73	15	+	116561323	116561395	15	-	116337566	116337638					4			3		4					-19.7055			-19.1141		-19.3774	1	2	3	1					4			3
196	213	PC122	5p	123	TGGAATGTAAATGTATGTAT	20	AAGGAATGTAAATGTATGTATGACTGTGTCACTTGCTGTACTGCAGAAATTGCCACAACATTGTAAATAAACTATATTTTA	81	13	+	66356764	66356844												3	4	3								-19.1141	-19.9889	-19.7924	0	3	3	2								3	7
197	214	PC123	5p	124	AGGTAGTAGGTTGTATGGGT	20	CATTGTGTCAATTTCTGCTGTATAGGTAGTTGGTTGTATGGGTAGTGACCCAGCCACATACACACACACACACACACACACACAC	85	13	+	93189307	93189391					3		11		7	4	17	3	8		-16.634		-17.6689		-18.8982	-19.8184	-17.4926	-19.1141	-18.9889		4	3	7	1	3		11		7	4	17	3	8
198	215	PC124	5p	125	GAAAAGAAGTATGTAT	16	TTATCCATCTGGAAGAGAAAAGAAGTATGTATGGGAATGTAAATGAATACATTTCTTCTTTTTTGAGAAAATCTTGCTAGGGAAAA	86	13	+	109552200	109552285												3										-19.1141			0	1	1	2					5		20	38	16
199	216	PC125	3p	126	TGGAATGTATGAAGTGTGTG	20	CTCAAAAAGCACACATCAATTCATCCAAACCATGTGTCAGATGTAAGTTCTTTAGGGAATTGGTATGTATGAAGTGTGTGGTAAAGGAGGAA	92	13	+	114841286	114841377									4		8								-19.7055		-18.5801				1	1	2	1					4		8
200	217	PC126-1	3p	127	TGGAATGTAAAGAAGATA	18	TTCCTACTCATGTCTCTGTTGCCTTCCATCACTTAAAGAATTGCAATGTAAAGAAGATATTCTAGATA	68	13	+	119815673	119815740								31										-16.3059							1	0	1	2				31				4
201	218	PC126-2	3p	127	TGGAATGTAAAGAAGATA	18	ACCATCTCCTTTATTTATTCAAATGCACAATTCCAAATCCATGCATAATGTGAGAATTGGAATATAAAGAAGATATC	77	13	-	63268	63344								31										-16.3059							1	0	1	2				31				4
202	219	PC127	5p	128	TGGAGTGTGACAATGGTTT	19	AATGGACTGTGACAATGGTTTAAAGCTTTATTCCTCTCTTCAGCTACAAGTCATCACAATTCTGA	65	13	+	127917675	127917739							1165										-10.9423								1	0	1	15			1301	783	12		3	3
203	220	PC128	5p	129	TGGAGTGTGACAAGAT	16	CTCCCATGTGGAGTGTGACAAGATTGTTTAATAAGCAAATAGAACATACCCAAAGGAAT	59	13	+	129504533	129504591								106										-14.5322							1	0	1	4				119	3
204	221	PC129	5p	130	AAATGTAAAGAAGTATGTAC	20	GAACTGCCATTTTCACTCACAAATGAAAAGAAGTATGTACTGAGTGACTACTCTGTGCTTTATATGTTTGGGTTTGGTGGGGGTGTGAAGGGAGAGT	97	13	+	132804432	132804528												7	9									-17.8917	-18.819		0	2	2	1								7	9
205	222	PC130	5p	131	TCCCTGGTCTAGTGGTTAGGTT	22	GAGTTGTGGGAGTTCCCTTGTCTAGTGGTTAGGTTATTGGGCACTTCCACTGCTGTGGCCAAAAAAAAAAGAGGGGGGAGAGTTGGACAAATG	93	14	+	6194833	6194925								7										-18.4528							1	0	1	2				7					6
206	223	PC131-1	5p	132	CAGGTGCGGCCACTTGTT	18	TGCAGGTGTGGCCACTTGTTTAAAAAAAAAAGAAAATTGTCATTGTCTTGAACTCCCATACTTTAG	66	14	+	25503044	25503109									3	3	3		4						-20.1206	-20.2334	-19.9951		-19.9889		2	2	4	3					6	10	3		4
207	224	PC131-2	3p	132	CAGGTGCGGCCACTTGTT	18	TGCTTCTGCAGTGGCTGTGCCTCGACCCCTGGCCTGGGAATTTCCATATGCCGCAGGTGCGGCCACTTGTTGAAAAA	77	1	-	4052092	4052168									3	3	3		4						-20.1206	-20.2334	-19.9951		-19.9889		2	2	4	7	16		62	4	31	26	56	6	68
208	225	PC131-3	5p	132	CAGGTGCGGCCACTTGTT	18	TATACCACAGGTGCGGCCACTTGTTGAAAAAGAAAAAAAAAAGACAGCAGGATGGAAACCTTGGTTAC	68	X	-	72037101	72037168									3	3	3		4						-20.1206	-20.2334	-19.9951		-19.9889		2	2	4	5	16		62	4	28	26	53	6	62
209	226	PC132-1	5p	133	GGAATGTAAAGAAGTAATT	19	AAAGCTTCAGCTGGAATGGTAGGAGCCTTAATTATGTCTTTCCCCAGGAATGTAAAGAAGTAATTGTGTTTAGAACATGTAGGCTCTCTGGGGACTGAGCTTGGGCTATTTTCAAGTGAAGCAGA	125	14	+	39889599	39889723								7										-18.4528							1	0	1	23				607					26
210	227	PC132-2	5p	133	GGAATGTAAAGAAGTAATT	19	AAAGCTTCAGCTGGAATGGTAGGAGCCTTAATTATGTCTTTCCCCAGGAATGTAAAGAAGTAATTGTGTTTAGAACATGTAGGCTCTCTGGGGACTGAGCTTGGGCTATTTTCAAGTGAAGCAG	124	14	-	40000902	40001025								7										-18.4528							1	0	1	23				607				15	5
211	228	PC133	3p	134	TGGAATGGAAGGAAGTGTGTGA	22	ATTTTTGAAGTGACAAAATTATAGTGATGAGATCAGGGATTTCAAGGAATTGGAATTGAAGGAAGTGTGTGACTATTATGGGGTCGTCTGAGAGCGT	97	14	+	45293077	45293173					24	41	218	16	289	354	680	60	637	64	-13.634	-10.9321	-13.3602	-17.2601	-13.5306	-13.3508	-12.1707	-14.7922	-12.6737	-15.3774	6	4	10	5	36	48	252	21	374	414	822	175	738
212	229	PC134	5p	135	TGGAATGTAAGGGAGT	16	CCTGGAATGTAAGGGAGTAAGTGACATTCTAGTGAAAACCTTGAATTTGCTTTATTAAAGATAAATAAATTACATGCCAAC	81	14	+	46581633	46581713								7										-18.4528							1	0	1	8				103			4	7
213	230	PC135	5p	136	AGGCTTAGAGAATATCATG	19	CACCAGAAATCACTTCCCTCAAGGCTTAAAGAATATCATGTTCATTAACATGAGAGCTGTCTGAGAGAGTGCACTATGCTT	81	14	+	53437622	53437702							5					3	8				-18.8064					-19.1141	-18.9889		1	2	3	1			5					3	8
214	231	PC136	3p	137	GGGTGCTGTGGTCTAG	16	GCTAGGCCTGTACACCTTGGCTCAAGGCTCTCCTGTGAGCAGACTAGGGGTGCTGTGGTCTAGG	64	14	+	89149747	89149810					4								3		-16.219								-20.4039		1	1	2	1	4								3
215	232	PC137	5p	138	CGGGACGGGTGTCGGG	16	CAAAGGATGGTGCCCGGGACGGGTGTCGGGGTCGGGCCCTGAGCATCCGTGCCGCTCCTGGCTCCGGCCTCCC	73	14	+	142109226	142109298							5	6	4				5	4			-18.8064	-18.6751	-19.7055				-19.667	-19.3774	3	2	5	8			11	45	4		3		5
216	233	PC138	3p	139	CGCGACTCCAGATCAGACG	19	ACATGACTCACGTAGCCCAGAGGCCTCTGGAAAGCTTTCTGTCATTCGGGCGACTCCAGATCAGACGGCCTCTGATTTTCCCAGTTACGGTCACAG	96	14	+	144872560	144872655													9										-18.819		0	1	1	2			3				6		18
217	234	PC139	5p	140	TGAGGTAGTAGGTATAGT	18	TATAGACTCCTTAAGTCAGATAATTTCTTTTGAGGACCAAGTCTGAGGTAGTAGGTAGAGTGAATTTACCAAATTGTGGGTCTTGGTGTCTAAGAGAACTAAGAATGACTTCCAGTCTTTT	121	15	+	12795290	12795410							6		19	6	11		17	11			-18.5434		-17.4576	-19.2334	-18.1207		-17.9014	-17.9179	3	3	6	2			6	7	19	6	11		17
218	235	PC140-1	5p	141	ATCCCACCGCTGCCACCAAT	20	ATCCCACTGCTGCCACCAATACTGATAAAACAAAATACAACCAAGTAAATTGCAAAGGTCATGTTGGCCTTAGTCAGTGA	80	15	+	22334237	22334316							3			3							-19.5434			-20.2334					2	0	2	1			3			3
219	236&237	PC140-2	5p	141	ATCCCACCGCTGCCACCAAT	20	CAACCACCCCATCCCACCCCTGCCACCAATCCCAAAGGCCTCTCTGACTCCCCTGCAGGCAGTGGACAGGGTGGGCT	77	4	-	114638481	114638557	4	-	114768784	114768860			3			3							-19.5434			-20.2334					2	0	2	1			3			3
220	238	PC141	3p	142	TGGAGTGTGACATGGTGT	18	GCCCACATTTCCCATATTTGCTCACTCCTGGTGGTGGACATGCTTGGAGTGTGACATCGTGTGTCATAGCAGAATGGCATGTGTTT	86	15	+	34690352	34690437							5	4	20	8			10	10			-18.8064	-19.2601	-17.3836	-18.8184			-18.667	-18.0555	4	2	6	1			5	4	20	8			10
221	239	PC142	5p	143	GGAATGTAAAGTATGTAT	18	ATCTGGTAGGAATGAAAAGTATGTATGTGTCTATGTATGTATTTATTTATTACTCTAATA	60	15	+	36092562	36092621											3	4	4								-19.9951	-18.6991	-19.9889		0	3	3	1							3	4	4
222	240	PC143-1	5p	144	TGGGAAAGAAGTATGTAT	18	TACAATGGGAAAGAAGTATGTATGTATACCTGAATGTAGAAGTACAGATAAGAGAAGCTTTAACATTTGT	70	15	+	39862473	39862542													3	5									-20.4039	-19.0555	0	2	2	3			7		25	20	115	126	244
223	241	PC143-2	5p	144	TGGGAAAGAAGTATGTAT	18	ATGGAACAGGTAATGTGGGAAAGAAATATGTATACATGTATGTGTAACTTGGTCACTGAGCTTTTCAGC	69	X	-	77491274	77491342													3	5									-20.4039	-19.0555	0	2	2	1									3
224	242	PC144	5p	145	GTATGCCGTCTTCTGCTT	18	CTAAGCTCCAGGTATGCTGTCTTCTGCTTTCCTTTTTGTTCTTCAAATCCCCTAAGCCTTTCTTTGACCTCAGACATTTCCACATGCTG	89	15	+	52244069	52244157								28					13					-16.4528					-18.2884		1	1	2	2				28					25
225	243	PC145	5p	146	TGGAGTGTGACCATGGTTTG	20	ATACCAATTCATGGACTGTGACCATGGTTTGGCTGGATAGGTAGGGACTTGGAAGGAATATGATTGGAAA	70	15	+	52717207	52717276									4				7	9					-19.7055				-19.1815	-18.2075	1	2	3	3					4				19
226	244	PC146-1	5p	147	ATCACATTGCCAGGGAAA	18	ATGACATTGCCAGGGAAACCGCTTTAGACTGGGTGGTCAGGGATCTCCTCTCTGAAGATGTATC	64	15	+	57466198	57466261								12					4					-17.6751					-19.9889		1	1	2	1				12					4
227	245	PC146-2	3p	147	ATCACATTGCCAGGGAAA	18	TCATCTGTGGCAAGGTTCAGATACAAACTTGAAGTGTGTATTTATTTTTAATTACATTGCCAGGGAAAA	69	11	-	71666450	71666518								12					4					-17.6751					-19.9889		1	1	2	1				12					4
228	246	PC147	5p	148	TGAGGTAGTTGTGCTGTT	18	CAAAGAGGGGCAACTGAAGTCTTGAGTGAGGAAGTTGTGCTGTTCTCCAGGGTGGGGGTAGGCATGGGGTCAAGTGAGATGGGATTGGGGGATGGCCTCACTGA	104	15	+	66666263	66666366									3					4					-20.1206					-19.3774	1	1	2	1					3
229	247	PC148	3p	149	TGGAATGTACAGAAGTAT	18	ACATGATATCTTTGTATAGTGACAGATGGTATCCAGACTTATTGTGGTGATCATTTTGGAATGTACAGAAGTATCAGAT	79	15	+	77524823	77524901														10										-18.0555	0	1	1	6				68					3
230	248	PC149	5p	150	TGGAATGTAAAGAAATGTAA	20	NAAAATCTTGGACAGAATTGTGAAATGTAAAGAAATGTAAATAATAATTTAAAATTTCTGCAAGGAAAAGTTCAGTCCTGATTGCT	86	15	+	92203793	92203878													4	3									-19.9889	-19.7924	0	2	2	1									4
231	249	PC150	5p	151	TGAGGTAGGAGGATGGAGTGTG	22	CGGGCAGGTGTAGTTGATGAGGTAGGAGGATGGAGTGTGCTTTATTTAACAACTGGCTGGCTTGCTTTATAACTCTTAAGTGTTTAGACATACAGGCG	98	15	+	97029993	97030090							3										-19.5434								1	0	1	7			18			92
232	250	PC151	5p	152	TGGAGTGTGACAATCA	16	CTCAGCTTGGAGTGTGACAATCATGACACCAGATCTGAAACCCCAGTGGGTGGTCATCATGCTTCTTGGCTCAA	74	16	+	4461806	4461879								496					3					-12.3059					-20.4039		1	1	2	20				3453					14
233	251	PC152	5p	153	CAGCGGTGATGACATT	16	TCACTGCAGCGGTGATGACATTCCCGGCCAGGTTGCTCATCAAGTGGAAGGTTTGGTCACTGCTCAGAGG	70	16	+	5155991	5156060									6				15	3					-19.1206				-18.082	-19.7924	1	2	3	3					10				25
234	252	PC153	5p	154	TGGGAAAAGAAGTATGTAT	19	AAATATGGGAAAAGAAGGATGTATAATGTTAATTGTGTGTCCATTATCCATTTTCTTCAGACTCACAGCATCCTTGTACCTATA	84	16	+	27954152	27954235												7	6	7								-17.8917	-19.4039	-18.57	0	3	3	2								13	10
235	253	PC154-1	5p	155	AGCTGGTAAAATGGAAAAT	19	TCCAAGCAAGAAAGTAGAAGCTGGAAAAATGGAAAATAGATGGACTAGACTGTGTTTTTTGTTTTTTTTGTTTGTTTGTTTTTTGTTTTTT	91	16	+	36684544	36684634											3	3									-19.9951	-19.1141			0	2	2	1							3	3
236	254	PC154-2	5p	155	AGCTGGTAAAATGGAAAAT	19	CTTAATTGATAAACTAAATGGAGAGTAGCTGGTAAAAAGGAAAATCTTCCTCTCTTCGCCCTAGCTTGAATTTACCTCTCTGAACAGTATGAAGATTCCT	100	14	-	9759206	9759305											3	3									-19.9951	-19.1141			0	2	2	1							3	3
237	255	PC155	3p	156	TGGGTAGTAGATTGTATAGTT	21	AGCTTCAGTTTTTGTCTATATCCTTCATCACGTTTTCAGTTCTCACTACTATGTGGGGAATGGATAGTAGATTGTATAGTTTTA	84	16	+	38979738	38979821							4		13	6	6		10	14			-19.1284		-18.0051	-19.2334	-18.9951		-18.667	-17.57	3	3	6	1			4		13	6	6		10
238	256	PC156	3p	157	GGGTGCTGTAGGCTTA	16	ATAAGCAGAGTCAAGCCTGGTTAGCACTTGGATGGGAGACCGTCTGGGCATACCGGGTGCTGTAGGCTTAAGTGGGTTGGGGATCTGCTGTT	92	16	+	45030131	45030222								5										-18.9382							1	0	1	16				44
239	257	PC157	3p	158	AGGTAGTAGGTTGTATAGAT	20	TCTTCTCTACCCCCCCCGCCCCCAGCAAAGCTTCTGCAAGGTGGTAGGTTGTATAGATCT	60	16	+	72426351	72426410							5				3						-18.8064				-19.9951				1	1	2	1			5				3
240	258	PC158	3p	159	TGGAATGTAAGGAAGAGAGTG	21	TATAAACAAAGGTACTACTGATTCTTACTATGATTTCTCATGTTAATAGTTGGAAAGTAAGGAAGAGAGTGCTAGGTTTCTC	82	17	+	1313130	1313211										3	5									-20.2334	-19.2582				1	1	2	3				8		3	5
241	259	PC159-1	5p	160	TGGTGTGACAATGGTGTT	18	TTCCTTGTTGTACTTCTGCTGTTCTTATATTGAAGTAGTCCACTGGTGAGACAATGGTGTTAATGAGGCCAGGGTCAAACCATAAGGTATGATTAACTTTTATTGTAGTAAGTATATCAGG	121	17	+	12322285	12322405								3	3									-19.6751	-20.1206						2	0	2	1				3	3
242	260	PC159-2	3p	160	TGGTGTGACAATGGTGTT	18	GGGAAATTTTAACATCAAATGGATATTTGATGATAGTAAGGAAGCATTGTTAAAATTTTAGGTGTGACAATGGTGTT	77	1	-	109209344	109209420								3	3									-19.6751	-20.1206						2	0	2	1				3	3
243	261	PC159-3	3p	160	TGGTGTGACAATGGTGTT	18	TTTTCTCAAGGCCACCATAACATCTTTGTTTCTCAGACAATATATCACAGGGTTAAACACTGGTGTGACAATGGTGTAAAAAAGAGAAAGAAA	93	1	-	293030530	293030622								3	3									-19.6751	-20.1206						2	0	2	2				7	3
244	262&263	PC160-1	3p	161	ACAACATAACTACTCGGCG	19	CTATTCAGTTATCTGTAGAAGCAATGAGGACTTTGCGTGTGGCTCACAACATAACTACTCAGCGTTGCTTCTATAGTGGCTGAGGCT	87	17	+	13717695	13717781	17	-	13793089	13793175				3										-19.6751							1	0	1	2				3		3
245	264&265	PC160-2	5p	161	ACAACATAACTACTCGGCG	19	ACTCAGGACTTCCCATGTGGCTCACAACATAACTACTCGGCATTGCTTCTACAGTGGCTGTGGCTCGACCCCTGGCTCGGGAACTTCCTGTTG	93	13	-	6380785	6380877	13	-	6625251	6625343				3										-19.6751							1	0	1	2				3		3
246	266	PC160-3	3p	161	ACAACATAACTACTCGGCG	19	ATAAGAAAGAATGTATAGGACTTCCTGTGTGGCTCACAACATAACTACTCTGCGTTGCTTCTACA	65	13	-	105494730	105494794								3										-19.6751							1	0	1	2				3		3
247	267	PC161	5p	162	TGGAGTGTGACCATGG	16	TTTCTCCAAAAGTCCAGTTGGAGTGTGACCATGGATGGACAGACAAATCCACATATGCCCACAAAACACAAATGGATAGATGGAGCTA	88	17	+	22461432	22461519													5										-19.667		0	1	1	7				528	3				5
248	268	PC162	5p	163	TGGATGTAAAGAAGTATGT	19	TTTGAAAAGGATGTAAAGAAGTATGTGTTAATTGCAGTTTTACAACTGAGACAGCTCCGTCCTCTTTCCCA	71	17	+	30041952	30042022									6		4	4	22	11					-19.1206		-19.5801	-18.6991	-17.5295	-17.9179	1	4	5	3					6		4	8	25
249	269&270	PC163	5p	164	GGAGTGACAATGGTGGTT	18	AGAAGGGTAAGGGGGAGTGACAATGGTTGTTAATAGGTATAAAGTATCTTTGGGGGAATGATATAAATACTCTAAAACTTGGAGTTCCTAT	91	17	+	39527619	39527709	17	+	39694073	39694163			4		4								-19.1284		-19.7055						2	0	2	1			4		4
250	271	PC164	5p	165	TGGAATGTAAAGAAGATG	18	AAAATTTGGGTCTCCTGTCCATGGGTTCGAGTGGAATGTAATGAAGATGTAAGTTTCTATTACTTTTTCCCAGTCCAAGGACAATGTTGGTATCTCTCAAATAAG	105	18	+	19401625	19401729								17										-17.1726							1	0	1	3				31
251	272	PC165	3p	166	TGAGATGAAGCACTGTATCA	20	ATTTTACTTAAGAAAAGCTGAAACTCGCCTTGGGCACCATTTAGAAATTGAGTTGAAGCACTGTATCAGTAATTA	75	18	+	42593048	42593122								223										-13.4592							1	0	1	6				353					3
252	273&274	PC166-1	3p	167	TGAGGTAGTTGTATAGTT	18	CTCCTGATCATTTTTTAATGGGGTATTTTTTAATATATAAAGCTGCATGAGGTATTTGTATAGTTTGGAAATTAATCCCCTTGTCAGTTG	90	18	+	46896565	46896654	18	-	46821792	46821881					5		6		8	4					-19.3836		-18.9951		-18.9889	-19.3774	1	3	4	1					5		6		8
253	275	PC166-2	5p	167	TGAGGTAGTTGTATAGTT	18	TAGGAAAGATAGTGAGGTAGTTTTATAGTTTGGGGGTGTGAAAAATAGGGCCACAAATAAGAATCATTGTTTTCAAA	77	8	-	42501213	42501289									5		6		8	4					-19.3836		-18.9951		-18.9889	-19.3774	1	3	4	1					5		6		8
254	276&277	PC167	3p	168	AACCAGACTCTGAGAGCAGGACT	23	TGAGCCTGCCTTCCTGTCGTTGCCCTCTCTGTCTTGGTCTGGATTTTCCCAAACCAGACTCTGAGAGCAGGACTGGAGTACAGGTAGT	88	X	+	7186209	7186296	X	-	7080967	7081054					4										-19.7055						1	0	1	3	4		3		12
255	278	PC168	5p	169	GGAGTGTGACAATGGGTTTT	20	TATAGGAGTGTGTCAATGGGTTTTTTATGACTGCCATATTTCTATTGTTGGCATTATAAAGAAACATCATGGTTGATATTTCCT	84	X	+	44039938	44040021							6		6	6	3		4				-18.5434		-19.1206	-19.2334	-19.9951		-19.9889		3	2	5	1			6		6	6	3		4
256	279	PC169	5p	170	TGAGGTAGTAGGTGTGTGG	19	TCACAGAATAGGAAGGGCATGGAGTTCTAGGAGCTGCTGAGGTAGGAGGTGTGTGGGCGGATGTCTAAATTTCACTTCAAAGATTTCTAGGTAAGAGTCCTTCAATTTCTGGCA	114	X	+	57863060	57863173									4	3			13	6					-19.7055	-20.2334			-18.2884	-18.7924	2	2	4	1					4	3			13
257	280	PC170	3p	171	TGAATGTAAAGAAGTA	16	AGTGGCAGACAATTCTACTAAAACCTGGCTTAGGCAGAAAAGGGACTCAAGAGTTGAATGTAAAGAAGTAGGGGTAGGTGAGGCTTAG	88	X	+	58813272	58813359														21										-16.9851	0	1	1	4				15					4
258	281	PC171	5p	172	TTGAATGTAAAGAAGTATGT	20	TCAGTTTTGAATGTAAAGAAGCATGTTATAAAACAGAGTAGCATATCGTTTTTATTTGAAATATGTATTTGTACATGTAGACGC	84	X	+	61439120	61439203													26										-17.2884		0	1	1	8				25					30
259	282	PC172	3p	173	TTGACAGAAGATAGAGAGCAC	21	TCATTGAGGCAAAAGGGTTTTTTTAACTAATAAAGTGGACTTCTGCAAGATTAATATTGACAGAAGATAGAAAGCACAAATATACAAGACTAGGAATGAAAATACAGTTGCCTCAGAAA	119	X	+	110196120	110196238								48					7					-15.6751					-19.1815		1	1	2	3				56					7
260	283	PC173	3p	174	TGGAATGTAAGGAAGCGATA	20	ATCTTGCTTTCTCACCGACAGAATTTTCCGTGGAAATCATGGAAGGACGAGAATGGAATGGAAGGAAGCGATAA	74	X	+	112961797	112961870								51										-15.5877							1	0	1	4				62					3
261	284	PC174	3p	175	GCGCGTGCGCGCCGGG	16	GCGCCTGTGTGTGTGTGTGTGTGTGTGCGTGTGTGTGCGCGCGCGCGTGCGCGCCGGGGGG	61	X	+	115082230	115082290								9										-18.0902							1	0	1	2				9					3
262	285	PC175-1	5p	176	TATCCAGGCAGGTGCTGTTCTCT	23	TGCTGTGTGTGGTGCCCTATCCAGGCAGGTGCTGTTCTCTTTACTAGTGAACGGCGCCTGTGTGGTTAGAGTAAGGCTCACAAGA	85	X	+	117268550	117268634													16	4									-17.9889	-19.3774	0	2	2	2									19
262	285	PC175-1	3p	177	TGAACGGCGCCTGTGTGGTTAG	22	TGCTGTGTGTGGTGCCCTATCCAGGCAGGTGCTGTTCTCTTTACTAGTGAACGGCGCCTGTGTGGTTAGAGTAAGGCTCACAAGA	85	X	+	117268550	117268634														4										-19.3774	0	1	1	2
263	286	PC175-2	5p	176	TATCCAGGCAGGTGCTGTTCTCT	23	CGGTGCCCTATCCAGACAGGTGCTGTTCTCTTGACGACTGCTGAACGGCGCCTGTGTGGTTAGAGCAAGG	70	X	+	117270803	117270872													16	4									-17.9889	-19.3774	0	2	2	1									16
263	286	PC175-2	3p	177	TGAACGGCGCCTGTGTGGTTAG	22	CGGTGCCCTATCCAGACAGGTGCTGTTCTCTTGACGACTGCTGAACGGCGCCTGTGTGGTTAGAGCAAGG	70	X	+	117270803	117270872														4										-19.3774	0	1	1	2
264	287	PC176-1	3p	178	ACGCCTGTCTGAGCGTCGCT	20	TGATCATCGACACTTCGAACGCACTTGCGGCCCCGGGTTCCTCCCGGGGCTACGCCTGTCTGAGCGTCGCTTGAAAA	77	EST GI:182822994	+	86	162					41		243		111	176	194	43	162		-12.8614		-13.2036		-14.9111	-14.3589	-13.9802	-15.2728	-14.649		4	3	7	28	78		346		186	273	348	72	396
265	288	PC176-2	5p	178	ACGCCTGTCTGAGCGTCGCT	20	GGGGCTACGCCTGTCTGAGCGTCGCTATTCCACCGCCAGCACCGCTCCAGTAGCGATGGCTCCCCTCGTGGCCTT	75	EST GI:54522507	+	81	155					41		243		111	176	194	43	162		-12.8614		-13.2036		-14.9111	-14.3589	-13.9802	-15.2728	-14.649		4	3	7	22	75		332		183	269	344	72	381
266	289	PC177	5p	179	GCGTGCGCGTCGGGTC	16	GCCGCGCCGCGCGCGTGCGCGTCGGGTCCCGGCGCGCCGGTCCCCCCCGCCGGGTGCGCCCCCGGGGCCGCGGTTCCGCGCGGCGCCT	88	EST GI:84134386	+	5	92								11										-17.8007							1	0	1	12			13	26		13			4
267	290	PC178	3p	180	CGGGACGGGTGTCGGGGG	18	CCTTCGCCGGTCTCCTCCCGCCCCCCCGCCTCCCACCTCCGCGGGGGGCGGGTGGGGGGGCGGCGGGACGGGTGTCGGGGGGAAGGGCG	89	EST GI:90237084	+	337	425								13										-17.5597							1	0	1	13			14	44			3
268	291	PC179	5p	181	AGCGCGCGAGAGGGAC	16	CGCCGGCAGTCGGAGCAGCGCGCGAGAGGGACGGGAGCGGGGCGCGCGGTCGCCCGGGGACGCCGGGGTCGCGGGGG	77	6	-	250685	250761								24										-16.6751							1	0	1	26				149			3
268	291	PC179	3p	182	ACGCCGGGGTCGCGGG	16	CGCCGGCAGTCGGAGCAGCGCGCGAGAGGGACGGGAGCGGGGCGCGCGGTCGCCCGGGGACGCCGGGGTCGCGGGGG	77	6	-	250685	250761							4	5									-19.1284	-18.9382							2	0	2	10			7	8	3	3	16
269	292	PC180	5p	183	GCGCGCGTGCGCGTCGGGT	19	GCCGCGCCGCGCGCGTGCGCGTCGGGTCCCGGCGCGCCGGTCCCCCCCGCCGGGTGCGCCCCCGGGGCCGCGGTTCCGCGCGGCGCC	87	EST GI:84137414	-	318	404													4										-19.9889		0	1	1	2						3			4
270	293	PC181	3p	184	GAATGGAATGCTTGTTTTGGTTG	23	ATAGTAATTAAGTACTTGGCGTTTTGGTTTGCATACGAATGGAATGCTTGTTTTGGTTGCAGGGAATAGTTTAGTTAGAATTTCA	85	EST GI:15056218	+	204	288							4				10	3					-19.1284				-18.2582	-19.1141			1	2	3	16			4		3		17	53	9
271	294	PC182-1	3p	185	GCTATTAAAGGTTCGTTTG	19	CGATGTTGGATCAGGACACCCAAATGGTGCAACCGCTATTAAAGGTTCGTTTGTTCAACGATT	63	EST GI:183016851	+	384	446							3					3					-19.5434					-19.1141			1	1	2	2			3					10
272	295	PC182-2	5p	185	GCTATTAAAGGTTCGTTTG	19	CAGGAATTCGGCACGAGGCCGCTATTAAAGGTTCGTTTGTTCAACGATTAAAGTCCTACGTGATCTGAGTTCAGA	75	EST GI:182526235	+	10	84							3					3					-19.5434					-19.1141			1	1	2	2			3		4	6	11	10	5
273	296	PC183	5p	186	TGGAATAAAGAAGTATGTA	19	GAGGACTATACTGGTGGAATAAAGAAGCATGTAAGCCGCAGACTACTGAATTATAGAGATTACCTGACTTCAAAAAATGTTGAGCCATTGTCA	93	16	-	37531013	37531105											10	3									-18.2582	-19.1141			0	2	2	2							13	6
274	297	PC184	3p	187	GCAACCGATCCCGGAG	16	GAATCCGGAGTGGCGGAGATGGGCGCCGCGAGGCGTCCAGTGCGGTAACGCAACCGATCCCGGAGAA	67	6	-	250207	250273											8		4								-18.5801		-19.9889		0	2	2	2							8		4
275	298	PC185	5p	188	CCGCTGATGATGTGTTGTTGCCA	23	CCCCGCGTCCGCTGATGATGTGTTGTTGCCATGGTAATCCTGCTCAGTACGAGAGGAACCGCAGGTTCAGACATTTGGTGTATGTGCTT	89	EST GI:84137085	+	31	119														6										-18.7924	0	1	1	2				52					4
276	299	PC186	3p	189	GACCATAAACGATGCCGACTG	21	GAACGAAAGTCGGAGGTTCGAAGACGATCAGATACCGTCGTAGTTCCGACCATAAACGATGCCGACTGGCGATG	74	EST GI:49416458	+	65	138								4					3					-19.2601					-20.4039		1	1	2	4				7			8		3
277	300	PC187	3p	190	TGGAGTGTGACATTGG	16	TGTGTGGTCCTCTCCAAAGGGGAAATGTATTCTGGTTCAAGGGACTTTTTGAGCCTCTATGGAGTGTGACATTGGGATACATGTAGAGCCTTCTATTTATTGCCACTGGACAGGATGACTTT	122	EST GI:8327358	+	41	162								20										-16.9382							1	0	1	10				462					5
278	301	PC188	3p	191	TTCTGAGCCGCCAAGAAAGGGC	22	ACTCAGAGGGCCTTTTGCTCGTGACCTTCTGAGCCGCCAAGAAAGGGCACAGTGAAAACACCACTTTTGGGTGAAGCGGCAGCAAGTTGTGCTGTTTTGCTTCAATCG	108	EST GI:182723878	+	1	108													4										-19.9889		0	1	1	3							3	8	17
279	302	PC189	3p	192	TGGAGTGTGACAATGGTGCTG	21	GCAATCAGGGACCCTGTGAAGCACCAGCCAGGATGTGTGAAGAAGAGGACAGCACTGCCCTGGTGTGTGACAATGGTGCTGGGCTCTGTAAGGCCGG	97	EST GI:49414160	+	20	116							15	2122	17	7							-17.2215	-10.2089	-17.6181	-19.011					4	0	4	8			67	5031	67	41	4
280	303	PC190	3p	193	TGAGGTAGTAGGTTAT	16	ACTGACCCACTGAGCACAGCACTTCTGGATTTTCCTCACTGGAATTTTTTTGAGGTAGTAGGTTATAGAGAA	72	EST GI:183050557	+	231	302								4										-19.2601							1	0	1	10			7	115	20	10	25		11
281	304&305	PC191	3p	194	AGGGCCACGGTGCGGG	16	CCACCCCGGCCTCGCCTCCTCCTCCCCCCCTTCCCGGGGTGTGGGGAGGGCCACGGTGCGGGTCGGGGCGG	71	EST GI:84134193	+	202	272	6	-	251649	251719				10			3							-17.9382			-19.9951				1	1	2	5				13			6		4
282	306	PC192	3p	195	CACGGGGTCAGCGGCGATG	19	GGGGGGTTGGTTTTTTTGGTCCTCGGCCACGCCGTCACGAGCGAAGCGAGCGCACGGGGTCAGCGGCGATGTCGGCCACCCACCCGACCCGTC	93	EST GI:84134193	+	320	412								5										-18.9382							1	0	1	3				8	3
283	307	PC193	5p	196	ACATGGACTAGCAATTTCGGTTGGG	25	AACATGGACTAGCAATTTCGGTTGGGGTGACCTCGGAGTACAAAAAACCCTCCGAGTGATTTTAATCTAGACAAACCAGTCAAA	84	EST GI:182778937	+	21	104							8		4	11	8	10	17				-18.1284		-19.7055	-18.3589	-18.5801	-17.3772	-17.9014		3	3	6	11			25	3	4	27	21	43	51
284	308	PC194	3p	197	GCGCGTGCGCGTCAGG	16	GGTGCGGTGCGTGCGTGTCGCGCCGAGCCACCACCCCGTCTACTCTCGACGCCGAGCCGAGCGCGTGCGCGTCAGGTCCCGGAGCACCAGT	91	EST GI:51309151	+	77	167								4										-19.2601							1	0	1	4			6	11		11	5
285	309	PC195-1	3p	198	GTGCGGCCACTTGTTT	16	CGGCGTTGCTTCTACAGTGGCTGTGGCTCGACCCCTGGCCTGGGAACTTCCATATGCCGCAGGTGCGGCCACTTGTTTAGGAGTGGCGAAC	91	EST GI:116340634	+	33	123									8		15		10						-18.7055		-17.6732		-18.667		1	2	3	9			4		17		31		20
286	310	PC195-2	3p	198	GTGCGGCCACTTGTTT	16	TCTACAGTGGCTGTGACTCGACCCCTGGCTCAGGAACTTCCATGTGCCGCTGGTGCGGCCACTTGTTTA	69	4	-	37686639	37686707									8		15		10						-18.7055		-17.6732		-18.667		1	2	3	12					11	7	68		10
287	311	PC196	5p	199	GTGTGGTGATGTGGCGCT	18	ATGTGGTGATGTGGCGCTCTCCTGGGCTTGGGCTTAAGCCGCGCCAGATGAGAACACCACCCA	63	EST GI:54524939	+	1	63								11										-17.8007							1	0	1	3				17	4				3
288	312	PC197	3p	200	CGCGGCTGGACGAGGCGCCG	20	TAAGGGCTGGGTCCGGTCGGGCTGGTGCGCGTAGCGGGGCTGGGCGCGCGCCGCGGCTGGATGAGGCGCCGCCGC	75	EST GI:90239755	+	113	187										3	10		4	4						-20.2334	-18.2582		-19.9889	-19.3774	1	3	4	6						3	16		8
289	313	PC198	3p	201	GCTGGACGAGGCGCCG	16	TTGGCTCTAAGGGCTGGGTCGGTCGGGCTGGTGCGCGAAGCGGGGCTGGGCGCGCGCCGTGGCTGGACGAGGCGCCGCCGCTACTTCCACTCACGGTTCATTAACTCCCTTGTAACATCGCCTAT	125	EST GI:90233183	+	121	245											12										-17.9951				0	1	1	8				8			28		4
290	314	PC199-1	3p	202	CGCCCCCCGGTCGGCGTC	18	NGCGGCGGGGGGTGTCGCGGGGGTGGGCGGGCGGGGCCGGGGGTGGGGCCGGCGGGGGACCGCCCCCCGGTCGGCGTCCACGGCCGCCGCCGGGCGCATTTCACCGCGGC	110	EST GI:84138448	+	533	642							4										-19.1284								1	0	1	4			4	3			6
291	315	PC199-2	3p	202	CGCCCCCCGGTCGGCGTC	18	GGGGGTGTCGCGGGGGTGGGCGGGCGGGGCCGGGGGTGGGGCCGGCGGGGGACCGCCCCCCGGTCGGCGTCCACGGCCGCCGCCGGGCGCATTTCCACC	99	6	-	252051	252149							4										-19.1284								1	0	1	4			4	3			6
292	316	PC200-1	3p	203	AGGACGGGAAGAGAGG	16	TGAGGTACCCCCGCCTCAGAAGAGAACCAAGCACAAGCAGAAGGACGGGAAGAGAGGCTCACAGGGATGCCAGC	74	12	-	24313823	24313896							15	17		14							-17.2215	-17.1726		-18.011					3	0	3	3			15	26		14
293	317	PC200-2	5p	203	AGGACGGGAAGAGAGG	16	GGACGGAGAAAATTAACTGGTGTGAGGACGGGAAGAGAGGGCGCTGGGCAGAAACCCCAGAGGCCAAAACATCCGCTCTAACGCAGGAGGGGATCTGGTG	100	12	-	56253148	56253247							15	17		14							-17.2215	-17.1726		-18.011					3	0	3	4			15	35		14
294	318	PC201	5p	204	CGCCGCCGGAAACCCCCC	18	AGTCTATTCTCCCCCGTGGCGCCGCCGCCGGAAACCCCCCACCGCGGACGCTACGCCGCGACGAGTAGGAG	71	EST GI:40483144	+	341	411								5										-18.9382							1	0	1	3				14
294	318	PC201	3p	205	CACCGCGGACGCTACGC	17	AGTCTATTCTCCCCCGTGGCGCCGCCGCCGGAAACCCCCCACCGCGGACGCTACGCCGCGACGAGTAGGAG	71	EST GI:40483144	+	341	411								5										-18.9382							1	0	1	3				8		3
295	319	PC202	3p	206	TAATGGAATGCTTGTTTTGGTTG	23	ATAGTAATTAATTACTTGGCGTTTTGGTTTGCATACTAATGGAATGCTTGTTTTGGTTGCAAG	63	EST GI:59813330	+	366	428														3										-19.7924	0	1	1	2			4				10	3	4
296	320	PC203	3p	207	TACGCCTGTCTGAGCGTCGCT	21	ACATTGATCATCGACACTTCGAACGCACTTGCGGCCCCGGGTTCCTCCCGGGGCTACGCCTGTCTGAGCGTCGCTTGACGATCAAAAA	88	EST GI:182601937	+	4	91							7	8	13	18	9		68	26			-18.321	-18.2601	-18.0051	-17.6484	-18.4102		-15.9014	-16.6769	4	3	7	28	28	12	62	13	51	62	67	11	188
297	321	PC204-1	5p	208	GCGGCGACTCTGGACGCGAGCC	22	CCGGCGGCGGCGGCGACTCTGGACGCGAGCCGGGCCCTTCCCGTGGATCGCCCCAGCTGCGGCGGGCGTCCCGGCCGCTCT	81	EST GI:84135750	+	416	496								3		5	3		10					-19.6751		-19.4964	-19.9951		-18.667		2	2	4	23				57		14	32		33
298	322	PC204-2	3p	208	GCGGCGACTCTGGACGCGAGCC	22	CGCGGGCCCACGGGGGCCCGGGCACCCGGGGGGCCGGCGGCGGCGGCGGCTCTGGACGCGAGCCGGGCCCTTCCCGTGGATC	82	EST GI:29280732	-	24	105								3		5	3		10					-19.6751		-19.4964	-19.9951		-18.667		2	2	4	22				17		14	32		40
299	323	PC205	5p	209	TGAGGTAGTAGGTTGCATAGTTA	23	GTTCCTAGGAAGAGGTAGTAGGTTGCATAGTTTTAGGGCAGAGATTTTGCCCACAAGGAGGTAACTATACGACCTGCTGCCTTTCTTAGGGC	92	EST GI:59775038	+	114	205						3	34		24	29	30					-14.7047	-16.0409		-17.1206	-16.9604	-16.6732				4	1	5	12		3	34	260	28	29	34		5
300	324	PC206	3p	210	CAGGGAATAGTTTAGT	16	TATGGGTTTTTTTGTTTTAAAAATAGTAATTAAGTCCTTGGCGTTTTGGTTTGCATACAAATGGAATGCTTGTTTTGGTTGCAGGGAATAGTTTAGTTAAAATTTCACCTTTG	113	EST GI:29279242	+	88	200												4										-18.6991			0	1	1	3			4				10	7	4
301	325	PC207	5p	211	TGGAATGTAAGGAAGTTTGA	20	TGGGATGTAAGGAAGTTTGAGGGAGAAAAGGGAGGCTATGGCATTGTCTTTTTTTTTTTTTTTTTTTTAAACATAGA	77	EST GI:182789002	+	395	471							4	61		3	9	4	3	3			-19.1284	-15.3294		-20.2334	-18.4102	-18.6991	-20.4039	-19.7924	3	4	7	4			4	96		3	9	4	8
302	326	PC208	3p	212	GAATGGAATGCTTGTTTTGGTTGA	24	TTATGGGTTTTTTTGTTTTAAAGATAGTAATTAAGTACTTGGCGTTTTGGTTTGCATACGAATGGAATGCTTGTTTTGGTTGAAAAAAAAAAAAAAAAAACTCGAGG	107	EST GI:182555735	+	152	258											7										-18.7728				0	1	1	6							7	9	3
303	327	PC209	3p	213	GTGGGGCGCGGGACATGTGGCGTA	24	GAAGAGCCCAGCGCCGAATCCCCGCCCCGCGGTGGGGCGCGGGACATGTGGCGTACGGAAGCTT	64	EST GI:25014247	+	210	273													17										-17.9014		0	1	1	3									17
304	328	PC210-1	5p	214	CCTGGTGCTAAACCAT	16	GTGGGGAACCTGGTGCTAAACCATTCGTAGACAAGTCAGCTAAGAAAATGTGGAAGGTGCCAGTTCTGCT	70	EST GI:33290924	+	383	452					36	11	65	61	69	76	74	75	84	45	-13.0491	-12.8302	-15.106	-15.3294	-15.597	-15.5704	-15.3707	-14.4703	-15.5966	-15.8855	6	4	10	132	39	14	68	101	69	79	74	224	1767
305	329	PC210-2	5p	214	CCTGGTGCTAAACCAT	16	TTCATGGGGAACCTGGTGCTAAACCATTTGTGGACGACTTGCCTCTGGGCTGGGGTTTCGTACAGAGCAGAGCACCTCCCTCGC	84	9	-	63015674	63015757					36	11	65	61	69	76	74	75	84	45	-13.0491	-12.8302	-15.106	-15.3294	-15.597	-15.5704	-15.3707	-14.4703	-15.5966	-15.8855	6	4	10	128	46	17	68	121	75	86	77	221	1754
306	330	PC210-3	3p	214	CCTGGTGCTAAACCAT	16	GAAGGCCCTCCAGTTTTCAGGATATGTGTACAGGGTCCCGGCCGCCATCCCACGCGTCCGCCTGGTGCTAAACCATTCGTAGACAAACCCTTGTGTCGAGGGCTGACTTTCAAT	114	EST GI:84136185	-	24	137					36	11	65	61	69	76	74	75	84	45	-13.0491	-12.8302	-15.106	-15.3294	-15.597	-15.5704	-15.3707	-14.4703	-15.5966	-15.8855	6	4	10	3	36	11	65	65	69	76	74	75	84
307	331	PC211	5p	215	CGACTCTTAGCGGTGG	16	ACGACTCTTAGCGGTGGATCACTCGGCTCGTGCGTCGATGAAGAACGCAGCTAGCTGCGAGAAT	64	EST GI:40441645	+	1	64								77					4					-14.9933					-19.9889		1	1	2	10				229				7	25
308	332	PC212	3p	216	GGGGCTACGCCTGTCTGAGCGTCGCT	26	ATTGATCATCGACACTTCGAACGCACTTGCGGCCCCGGGTTCCTCCCGGGGCTACGCCTGTCTGAGCGTCGCTGGTTCACGTGATCGCG	89	EST GI:40441645	+	85	173					4		21		17	20	27	6	48	5	-16.219		-16.7361		-17.6181	-17.4964	-16.8252	-18.1141	-16.4039	-19.0555	4	4	8	3	4		21		17	20	27	6	52
309	333	PC213	5p	217	CCCCCACAACCACGTTGACTGACTG	25	TCTCCCCCCACAACCACGTTGACTGACTGTGTTTGGTCTTCATCGAGAAGTAGTGATGGGTAG	63	EST GI:182772617	+	1	63								29					5	10				-16.4021					-19.667	-18.0555	1	2	3	4			3	46					5
310	334	PC214	5p	218	ACGAGGTTGGTGGTGAC	17	GGAGAAGGACGCCGTCCTCGGCCTGTGGGGCATAGTGAATGTGGACGAGGTTGGTGGTGAGGCCCTGTGCAGGCTGCTGGTTGTCTACACCCTGAACTCATAGGTTCTTCGAGTCCTTTG	120	EST GI:74360523	+	11	130								25					6					-16.6163					-19.4039		1	1	2	1				25					6
311	335	PC215	5p	219	ACGAGGGTCGTGGGTGAC	18	GAATTCGGCACGAGGCTCGTGGGTGACGTGGGCCAGACTGTAGACGACCCCTATGCCACCTTTGTCAAGATGCTGCCGGACAA	83	EST GI:182477238	+	1	83								22					5					-16.8007					-19.667		1	1	2	1				22					5
312	336	PC216	5p	220	GCGCGTGCGCGTCGGG	16	GCCGCGCCGCGCGCGTGCGCGTCGGGTCCCGGCGCGCCGGTCCCCCCCGCCGGGTGCGCCCCCGGGGCCGCGGTTCCGCGCGGCGC	86	EST GI:84136645	+	52	137							3	68	5	3	5		5				-19.5434	-15.1726	-19.3836	-20.2334	-19.2582		-19.667		4	2	6	10			10	124	5	11	12		11
313	337	PC217	3p	221	CGCGGGCCCACGGGGG	16	CGTCCGGTGGCTCGGGCCCCGGTGGCGGGGGGGGTCCCCCGCGGGGTCCCGCGGGCCCACGGGGGCCCGGGCACCCGGGGG	81	EST GI:84135088	+	8	88								3										-19.6751							1	0	1	3				3	3	3
314	338	PC218	5p	222	CGGAGTGTGACAATGGTGTTTGA	23	TTCCTTAGCAGAGCTGTGGAGTGTGACAATGGTGTTTGTGTCCAAACTATCAAACGCCATTATCACACTAAATAGCTACTGTTAGGCAA	89	EST GI:182841862	+	406	494										224										-14.011					1	0	1	44				264	3	343			34
315	339	PC219	5p	223	GGAGTGTGACAATGGTGGT	19	GGACTGTGACAATGGTGGTGATGAGTGGGGACAGGAGATCCGCCTCACTGAGCAAGCCGTGCAGGCC	67	EST GI:40394492	+	172	238					6				17						-15.634				-17.6181						2	0	2	4	10			3	45
316	340	PC220	3p	224	TGGGGTGGAAGGAAGTGTGGGA	22	GGCCACAGTATAATCCAAACCAGAGTGACAAGGAGCTGGTCGAAGCTCAAAAATCCTAAGTGGGGTGGAATGAAGTGTGGGAA	83	1	-	26283355	26283437							14		13	28	16		6				-17.321		-18.0051	-17.011	-17.5801		-19.4039		3	2	5	1			14		13	28	16		6
317	341	PC221	3p	225	TGGAGTGTGACAAGAGCG	18	TGGGGGCCACTTCAGTTTGGATGATCTTGAGACCCTCCCACAAGACCTTGGCATGCTAAGTGGAGTGTGACAAGAGCTGAGAACCAAGATTAGCTAGAAAGCCCCTGGG	109	1	-	26919967	26920075								4										-19.2601							1	0	1	2				4
318	342&343	PC222	5p	226	GAGTAGTAGGTTGTATGGTT	20	AAAAGAGGAGAATAGTAGGTTGTATGGTTGAAAGCTTGGTTTATTGGGTCAGAGGCAGTTATATTTTATAGCACTACTATTTCTTCTCT	89	1	-	35892910	35892998	1	-	35968390	35968478					6			4	13						-19.1206			-18.6991	-18.2884		1	2	3	1					6			4	13
319	344	PC223	5p	227	TGAGGTAGTAGGTTGGTT	18	GGGGAGGTAGTAGGTTGGTTGGGGAGCCTGGGGTTAATAAATACAAATGATTGCCTTTGG	60	1	-	71329313	71329372											9		12	9							-18.4102		-18.4039	-18.2075	0	3	3	3							9		21
320	345	PC224	5p	228	TCCCTGTGGTCTAGTGGTTAG	21	ACAACTGGGAGTTCCCTGTGGTCTAGTGGTTAGAATTTGGCACTTGCACTGCTATGGCCCAGGTTTGATCCCCGGTCTG	79	1	-	82300168	82300246													4										-19.9889		0	1	1	4			3	168	8	7			117
321	346	PC225-1	5p	229	GGAATGTAAAGAATGTAT	18	AAAGCCGAATGTAAAGAATGTATGATTGCCTTATAGTTATAGCTACTTTATACTTAGGCATG	62	1	-	84033765	84033826											8	14	5								-18.5801	-16.8917	-19.667		0	3	3	1							8	14	5
322	347	PC225-2	5p	229	GGAATGTAAAGAATGTAT	18	TAAAGATGTAAAATATATAATGAATTGGGGGAATGTAAAGCATGTATTTACTAAAGCATACAAGGTTTTAATTTTCTTTCTAGATTATGTATAATATATTTATA	104	2	-	82880551	82880654											8	14	5								-18.5801	-16.8917	-19.667		0	3	3	3							11	21	13
323	348	PC226	5p	230	TAAGGTAGTAGTTTGTACAGT	21	TAATTTTGAACTTCCTCAAGGTAGTAGTTTGTACAGTATCTGACAGGATTGAGTATCACAGTGTATTCCTTGAGAATTCAGAACAT	86	1	-	98967457	98967542													4	3									-19.9889	-19.7924	0	2	2	5				12		3			4
324	349	PC227-1	5p	231	TGGAGAGAAAGGCAGTTGA	19	GCTGGAGAGAAAGGCAGATGAGGCAAGAGAAGATCTACAAGTTTATTTGTGCAATTTTTTTCCTGG	66	1	-	119715210	119715275								4		4	5	3	8	4				-19.2601		-19.8184	-19.2582	-19.1141	-18.9889	-19.3774	2	4	6	1				4		4	5	3	8
325	350	PC227-2	5p	231	TGGAGAGAAAGGCAGTTGA	19	GTAGCTATGGACCAGTTCCTTCTGCATCCAGAGCCTGGAGAGAAAGGCAGTTGGCAACACCAGCTCTCCCTCTAAAGCTCCTCATTAGGAGAAACTGTTTATCACCCACTAGC	113	14	-	23823926	23824038								4		4	5	3	8	4				-19.2601		-19.8184	-19.2582	-19.1141	-18.9889	-19.3774	2	4	6	1				4		4	5	3	8
326	351	PC227-3	3p	231	TGGAGAGAAAGGCAGTTGA	19	GTCCTCTTTTGGTTTTTGTCTTTTAACCCCTGCCTTTAGTATTTTCCTGACCAACACACATGGAGAGAAAGGCATTTGATGTCAGAAACACAAATTCAGGCATG	104	14	-	145357679	145357782								4		4	5	3	8	4				-19.2601		-19.8184	-19.2582	-19.1141	-18.9889	-19.3774	2	4	6	1				4		4	5	3	8
327	352	PC228	3p	232	GAATGAAAAGAAGTATGAAT	20	CATGATGGGAATTCCAAGAAAGAATTTTTCAATGAATGAATGAATGAAAAGAAGAATGAATCTGTACATCCACATCTTC	79	1	-	125457175	125457253											3	9									-19.9951	-17.5292			0	2	2	2							7	13
328	353	PC229-1	3p	233	TGGAAAAGAAGTATGTATT	19	GTTGTGGAAAACAAGTATTTTGTTTGTTTTTGTTTTCCTTTGAATGGAAATGAAGTATGTATTTTTGCTTTCTACTGG	78	1	-	139560889	139560966												3	5	11								-19.1141	-19.667	-17.9179	0	3	3	1								3	5
329	354	PC229-2	5p	233	TGGAAAAGAAGTATGTATT	19	AATGTGGAAAATAAGTATGTATTTGTCATTTAATCCCAACTTTTAAAATCTGAGAAATGCCTTTTCTATTGC	72	1	-	202007585	202007656												3	5	11								-19.1141	-19.667	-17.9179	0	3	3	1								3	5
330	355	PC230-1	3p	234	TACAGTATGTGATAACTGA	19	ACAGGAAAATACTATACCAAAAGAAATCTTAGACCACAGTATTAATAGCCAAATAAATACAGTATGTGAAAACTGATGATGATTTTTCTGTAATTTTCCAAA	102	1	-	184358749	184358850													11	8									-18.5295	-18.3774	0	2	2	1									11
331	356	PC230-2	3p	234	TACAGTATGTGATAACTGA	19	GCTTTGAAAGACAATGAAAGGCCTTGGAGTTCTAGATTGTTTATATTGAGACCAAATAAATACAATATGTGATAACTGATCTGGATAAAAACTAAAAAGGAAGAGCATTATTGGGAAAATTGCTGA	126	14	-	97893673	97893798													11	8									-18.5295	-18.3774	0	2	2	1									11
332	357	PC231	3p	235	TGGAGTGTGACTGGTGTTT	19	AGATTTCAAAAGTATTCATTGGGGGATAGTTGAACAACGATTGGAGAGTGACTGGTGTTTTTTGAGAAGG	70	1	-	239199256	239199325									5				3	3					-19.3836				-20.4039	-19.7924	1	2	3	1					5				3
333	358	PC232	5p	236	TCCCTAGTGGTTAGGATTCGGC	22	AGGAGTTCCCTGGTTCCCTAGTGGTTAGGATTCAGCACTACCACTGTTGTGGCCTGGGTTCAATCCCTGGGTTGGGAACTGAG	83	1	-	245226101	245226183													20	17									-17.667	-17.2899	0	2	2	1									20
334	359	PC233	3p	237	CCAGTAGTCTGCACATTGGTTAA	23	TCCGTCTACCCAGTGTTTAGACTATCTGTTCAGGACTCCCAAATTGTACAGTAGTCTGCACATTGGTTAGGCTGG	75	1	-	283325992	283326066														489										-12.4437	0	1	1	16			3	12					10
335	360	PC234	3p	238	TGGAATGTAAAGAAGCAA	18	TATTTTGTTTTTTCCATATATGCCATAGGTAATGCTATTTTGTTGGTGGTGCTTTGGGTGGAATTTAAAGAAGCAAATCA	80	2	-	26046477	26046556								134										-14.194							1	0	1	3				311					4
336	361	PC235	3p	239	TGGAATGTAAAGAATGTA	18	AAATACTTTCATTGTAATCCTCATGTGATTCTCATTCTTATATTTACTGTATGAGTTAAATGGAATGTAAAGAATTTAATGATTCACTAAGGATTTTTCCAGTATTCTACATTGAAAATAAAGTGTTTTTG	131	2	-	34298396	34298526											3										-19.9951				0	1	1	2							3		3
337	362	PC236	3p	240	AGAATGTAAAGAAGGATGTAT	21	TTACTGTATAGCTCAGGAAACTATATACAATCTCCTGGATAGATAGAAAAGAATGTAAAAAAGGATGTATATATGTATATAACTGAGTCACTTTGCTATACAGCAG	106	2	-	34677189	34677294									3		3								-20.1206		-19.9951				1	1	2	3					6		9
338	363	PC237	5p	241	TGAGGTAGTAGTACAGTT	18	ACTGAGGTAATAGTACAGTTTCTAAAATTCCTTCATGTTTAAATAATTTTGGTCATTGTTATTGTCTCTCA	71	2	-	90203491	90203561							3	6	6	7	22	3	33	29			-19.5434	-18.6751	-19.1206	-19.011	-17.1207	-19.1141	-16.9445	-16.5194	4	4	8	1			3	6	6	7	22	3	33
339	364	PC238	3p	242	TGAGGTAGTAGGTGGTTT	18	CAACATCTTTTATGCCTAATTGTTCCTTTTTCTCCTTGTGAACACACCTGGATAAGCTGATGAGGAAGTAGGTGGTTTTTTTTGTTGTTT	90	2	-	100036677	100036766											5		9	7							-19.2582		-18.819	-18.57	0	3	3	1							5		9
340	365	PC239	3p	243	TGGAATGTAAAGTGTGTGA	19	GAACGTGCTTGTTTACTGTCTGGTAATTATACTGTCTCGTTTGGTGGAATTTAAAGTGTGTGAAGAGGTCATGGGT	76	2	-	130316956	130317031									3		11		8	5					-20.1206		-18.1207		-18.9889	-19.0555	1	3	4	1					3		11		8
341	366	PC240	5p	244	AGACGGATGACCTTGCTGTTT	21	CAAGAAGAAAGGGGAAAAAAAGACGGATGACCTTGCTGTTTACATTTAGAAAGGATAAGCAGCAAGGTTGTCTGTCTTTTTTTCCTCTCTGTTCTTCAGC	100	2	-	131648312	131648411									5		9	3							-19.3836		-18.4102	-19.1141			1	2	3	5					14		12	3	4
342	367	PC241	3p	245	GAGTGTGACAATGGGGGTT	19	GCACCCCCCAGACCTCATCTAAGCCTCGTTACCGCCCGAAGGACTCACCTTCCAGTGTGACAATGGGGGTTAGGGCTTCAACATACAGGTTTGGGGAGGGGA	102	3	-	4276030	4276131									4		3								-19.7055		-19.9951				1	1	2	2			4		4		3
343	368	PC242	5p	246	TGAGGGTAGATTGTATAGTT	20	AGGGAAATGAGGGTTGATTGTATAGTTATTCATCTGGAACCAACCTCATCCCTCCCTTCATC	62	3	-	43740583	43740644													3	3									-20.4039	-19.7924	0	2	2	1									3
344	369	PC243-1	3p	247	TGGAATGTAAGGTGTGTG	18	CTCTCTTGTCTGGATGTATCTGCGCACCTCAGGACAGGTAGCATTCTGGGATGTAAGGTGTGTGGGTATTTAGCAGGACCC	81	3	-	55271167	55271247									3		3								-20.1206		-19.9951				1	1	2	1					3		3
345	370	PC243-2	3p	247	TGGAATGTAAGGTGTGTG	18	GAGTGGGGGATATCAACCCTTCGTCTTAGGGGAGAGAGTGTCCTCACTTCAATGTCTGCCTGGGATGTAAGGTGTGTGGTTATGATTCTCCAATT	95	15	-	41410949	41411043									3		3								-20.1206		-19.9951				1	1	2	1					3		3
346	371	PC244	5p	248	GGAATGTAAGGAAGGGTGA	19	AAATGTACAACTTTCCTAGGGAAAAATAAGAATACTGTAGGAATGTAAGGATGGGTGAACATAAAAGTATTATCATCTACCCATATATTTCTTTTCCACTATATAAGCATACAAAG	116	3	-	61211349	61211464							5				5	10					-18.8064				-19.2582	-17.3772			1	2	3	3			5	3			8	10
347	372	PC245	3p	249	AGGACGGGAAGAGAGGAGAGCG	22	CCGGCGCGAGGCGCGCGGCCGGGGCTTCCTCTGGGCTCTTTGTTGAGGAGGACGGGGAGAGAGGAGAGCGCGCTGCGCCGCCAGCGCTTG	90	3	-	66275572	66275661								82										-14.9026							1	0	1	8	7			222
348	373	PC246	5p	250	TTCTACAGTCCAACGATC	18	CATGCCTTCTAACACAACAGTGATTCTACAGTCCAAGGATCAAGGAGTCATTTCAATTTTTAGATCTTTTTATTGAAGAATTACATTTGAAAGGCAGT	98	3	-	79988988	79989085									6		3		3						-19.1206		-19.9951		-20.4039		1	2	3	1					6		3		3
349	374	PC247	3p	251	ACGATTGATAGCTCTTTC	18	CAAGGACAACTAGCTTGAGAAATATATATGGCATACTCAGTAGTAGGGTCACGATTGATAGCTCTTTCCACA	72	3	-	95030829	95030900								29										-16.4021							1	0	1	3				36
350	375	PC248	5p	252	TTCGTCTGACGTTTTT	16	ACTTCGTCTGACGTTTTTTAAACCCCTACCCGTTTCGGGAAAAAAGGCTTTACCTAGAATGTTTGAATGAGCA	73	3	-	104502723	104502795							3						3				-19.5434						-20.4039		1	1	2	1			3						3
351	376&377	PC249	3p	253	CAGTAGTCTGCACATGGTT	19	TGCCTCATTGCAATACTATCAAAAACAGCACACATTTGTTATCTCATAGCTTCTATGGTTCAGGAGTCTGCACATGGTTTAGTATGGCCTTTTATAAGGCTGCAATTAAGGTTTTGGCCAGGGCTGC	127	3	-	114566660	114566786	3	-	114756201	114756327			3					3					-19.5434					-19.1141			1	1	2	3	7		3					3
352	378	PC250	5p	254	TCCAGTGATCAGGTTACGATGGA	23	CTGGTTGTAGGGATCCAGTGATCAGGTTACGATGGATTTCTCAAGTGGCAACCTCGTAGCTTGCTCACCAAATCCCTATAACACG	85	3	-	116622955	116623039													3										-20.4039		0	1	1	1									3
352	378	PC250	3p	255	CCTCGTAGCTTGCTCACCA	19	CTGGTTGTAGGGATCCAGTGATCAGGTTACGATGGATTTCTCAAGTGGCAACCTCGTAGCTTGCTCACCAAATCCCTATAACACG	85	3	-	116622955	116623039								3										-19.6751							1	0	1	1				3
353	379	PC251	3p	256	GGAGTGTGACAATGGTGATG	20	AAAGCCATTTCCCTTCTCCCCAGCTCTGGGCATCGACCAAAGATCCTTTCAGACTCAGGAGTGTGACGATGGTGATGC	78	4	-	14316698	14316775					3		4	131					3		-16.634		-19.1284	-14.2267					-20.4039		3	1	4	6	3		7	292					3
354	380	PC252	5p	257	ACCCTGTGGTCTAGTGGTTAGGAT	24	ATCATTGGGAGTTCCCCTGTGGTCTAGTGGTTAGGATTCTGTGCTTTCAACACTGTGGCCTGGGTTTAATTCCTGGTCTG	80	4	-	22897180	22897259								29										-16.4021							1	0	1	8				40					12
355	381	PC253	5p	258	TGGAATTAAAGAAGTATGTA	20	GGGGTGGAGGTGGAATTAAAGGAGTATGTAAGTGTCCAGATCCCAATTCCAATTCATAGA	60	4	-	29886704	29886763											5	9		15							-19.2582	-17.5292		-17.4705	0	3	3	3							14	12
356	382	PC254-1	5p	259	TGGAATGTAAGGAAGC	16	GAACCTGAAAGCCTGCTGGAATGTAAGGAAGCGATGTAGGATATGGCCTTTTATCTCCTTACTTACTCCACTTGCTGTCAGGGCC	85	4	-	31273594	31273678								51										-15.5877							1	0	1	19				493					6
357	383	PC254-2	3p	259	TGGAATGTAAGGAAGC	16	ACAGGGGCCGCCGGAGGCCTTGCTGTGGGCGGCTTTGAGTGGAATGTAAGGAAGCGGCCTCAAG	64	6	-	116974878	116974941								51										-15.5877							1	0	1	14				291					6
358	384	PC255	3p	260	TGGAGTATGACAATGGAGTTT	21	TCTTTCTTTGAAAATGTCTTAAAATCTTCAGTGGTTCAGTCTAGAATGAAGTATGACAATGGAGTTTTGCATATATTTGTAAGAATAT	88	4	-	50367404	50367491									4	4									-19.7055	-19.8184					2	0	2	1					4	4
359	385	PC256	3p	261	CAGGCACGCGGTGAATGCCAT	21	TCAAGACCAGACTCTGCCCTCCGTGTTCACAGCGGACCTTGATTTAATGTCATACAATTAAGGCACGCGGTGAATGCCAAGAGCGGAGCCTACGGCTGCA	100	4	-	72452802	72452901														9										-18.2075	0	1	1	2									5
360	386	PC257	3p	262	TGAGTGTGAAAATGGTGTTTG	21	TGTTAGTGTTCATTGTTATTGCCCCCTCAGGGGACCCACAGATGTAGGTTCTCTTAACCTGAGTGTGTAAATGGTGTTTGATGTTTAATAGTCCTGATGAGGTAGATAGTATAATTAATCTC	122	4	-	91747178	91747299														34										-16.2899	0	1	1	5									6
361	387	PC258	5p	263	GTGAGGGGCCAGAATCAGGGAG	22	AGCGTGTGCTGGGTGAGGGGCCAGAATCAGGGAGCGAGGCTAAGAAAGGGTTCCCTGGGATGAGGGGCTCTGGGGGCACCTAGGTAACCAC	91	4	-	93801835	93801925											3		3								-19.9951		-20.4039		0	2	2	2							6		3
362	388	PC259	3p	264	TGAACTGTCATACTCCCACATCC	23	CCAGAGGCAATGTGGAGTGACTGTCAGATGCAGCCATCAGAATAGGTGATTTGGCTGAACTGTCATACTCCCACATCCTCCAC	83	4	-	99530698	99530780										4										-19.8184					1	0	1	3			4	3		4
363	389	PC260	3p	265	GGGATTATATCAACAAT	17	TTAGCTATACAACGGGGTTAATAATCCCATTATCATCGGGATTATATCAACAAGGACCTACTGTATAGCACA	72	4	-	107550993	107551064							5										-18.8064								1	0	1	2	3		9				5
364	390	PC261	5p	266	TGAGGTAGTAGGTATGGT	18	GGCTTAATACCTGTGAAGGAACTGAGGTAGTAGGGATGGTCCTTTATCACGTCTACCAAGTTGCACCTAAACATATTTTAAATG	84	4	-	117193473	117193556							3		9	3	10		19	10			-19.5434		-18.5356	-20.2334	-18.2582		-17.741	-18.0555	3	3	6	1			3		9	3	10		19
365	391	PC262	3p	267	AGGCCTCTCCGAGTCCGCC	19	CGAGGCCCGCGGGGGAGTGAGAAGGCAGGGATCAAAGCCTGACCGGGTTGTTAGCCAGGCCTCTCCGAGTCCCCCGGGCGCCCTA	85	4	-	130230658	130230742								3					3					-19.6751					-20.4039		1	1	2	1				3					3
366	392	PC263	5p	268	ATGTCCGCGGGTTCCCTATCC	21	ATATACGGTCGGCCCTCCATGTCCGCGGGTTCCCTATCCCGGGTTGGTTGAGTTCGCGGATGCGGAACCTGCGGATACGGAGGGCTGATTGTACTC	96	5	-	4391274	4391369													9										-18.819		0	1	1	9							3		27
366	392	PC263	3p	269	ATGCGGAACCTGCGGATACGGA	22	ATATACGGTCGGCCCTCCATGTCCGCGGGTTCCCTATCCCGGGTTGGTTGAGTTCGCGGATGCGGAACCTGCGGATACGGAGGGCTGATTGTACTC	96	5	-	4391274	4391369													214										-14.2474		0	1	1	39	13		3	41			3		545
367	393	PC264	3p	270	GGAATGTAAAGAAGCATGTAA	21	ACTGTGAAATTACAGTTTAAGCAACAAAGCTTTTTAAAGTGTTAGGAATGTAAAGAAGCATGTAAACAAACTGATTTTCATTAC	84	5	-	22536839	22536922											4										-19.5801				0	1	1	25				497			152	3	11
368	394	PC265	3p	271	TGGACTTTAAAGAAGTATGTAT	22	AATGATGAAATAAACTTTTTTTTTACAAGAAATTCTGGACTTTAAAGAAGTATATATTTGATCTAA	66	5	-	38533298	38533363											3			10							-19.9951			-18.0555	0	2	2	3							6		3
369	395	PC266	5p	272	TGAGTGTGACAATGGTGA	18	ATGCTGTGAGGGTGACAATGGTGATGTAGTTTTATAACACCACTTTTCTCATCATAGGTA	60	5	-	41358071	41358130														5										-19.0555	0	1	1	4				6
370	396	PC267	3p	273	TGGAATGTAAAAAAGAATGTAT	22	TACTGTATAGCACAGGTAACTATATCCAGTCTCTTGGGATAGACCATGATGGAATGTGAAAAAGAATGTATATATATTA	79	5	-	47911241	47911319											17										-17.4926				0	1	1	3							20		4
371	397	PC268	5p	274	TGGAATGTAAAGAAGAATGA	20	CCTAGCCACTGGAATTTAAAGAAGAATGAAGCTCACTTTGCCATACACAAGATAGTTTGATTGTGTCTTTACCCTCCCCAGCTCAT	86	5	-	48732753	48732838								40										-15.9382							1	0	1	2				40			9	3
372	398	PC269	5p	275	CAGCGCCGCGGGAGCC	16	CCGCCCAGGCGGAACGATACGGCAGCGCCGCGGGAGCCTCGGTTGGCCTCGGATAGCCGGTCCCCCGCCGTCCCCGCCGGCGGGCCGCCGCGCGCGCCCG	100	6	-	248325	248424								28										-16.4528							1	0	1	15				145					3
373	399	PC270	5p	276	CGGGTTTTTCTTGGTGGGG	19	CCCTCGCGGGGGCGCGCCGGGTTTTTCTTGGTGGGGGCCGGGCCGCCCCTCCCACGGCGCGACCGCTCTCCCACCCCGGCCTCGCCTCC	89	6	-	251701	251789								9										-18.0902							1	0	1	12				48	4
374	400	PC271	5p	277	TGGCACAGGGTCCAGCTGTCGG	22	CAAGGGGGCTGTCCCCATGGCACAGGGTCCAGCTGTCGGCTGTAATACCCGATGGGTCGATGATGGTCCCTGTGTTTGGGGCGAGCACTCCGAA	94	6	-	43886629	43886722													8										-18.9889		0	1	1	6				3		6			15
374	400	PC271	3p	278	GATGATGGTCCCTGTGTTTGT	21	CAAGGGGGCTGTCCCCATGGCACAGGGTCCAGCTGTCGGCTGTAATACCCGATGGGTCGATGATGGTCCCTGTGTTTGGGGCGAGCACTCCGAA	94	6	-	43886629	43886722								6					3					-18.6751					-20.4039		1	1	2	2				15					3
375	401	PC272	3p	279	TGAGGTAGTAGTGCTGTT	18	AGAAGTCATGAGTGGTATTAAGCAATGTCTTATAAAGATCATCCTCATTTGAGGTTGTAGTGCTGTTACTTGTGCAATGCTAAGCAACACTAAT	94	6	-	56815947	56816040							4		5	3	13		18	15			-19.1284		-19.3836	-20.2334	-17.8797		-17.819	-17.4705	3	3	6	2			4		5	3	18		18
376	402	PC273	5p	280	GAGTGTGACCATGGTGTTT	19	GATGTTGGCGAGTGTGACCAAGGTGTTTTCCCGAAGCATCTCCAAGCAGTCCCACCACC	59	6	-	57794245	57794303									4			3	7						-19.7055			-19.1141	-19.1815		1	2	3	1					4			3	7
377	403	PC274	5p	281	TGAGGTAGTAGGTTGTGGA	19	CCTTGTGAAGGAATCCTTTCCTTGAGGTAGTAGGCTGTGGATTTCCTTCTGGTCACTTCAGGGTTATTTCTGGCACATAA	80	6	-	71691475	71691554								17		3								-17.1726		-20.2334					2	0	2	2				17		3	7
378	404	PC275	3p	282	ATCGATGTGGTGATGTGG	18	CCAGCATGTTTGAAATGGCCCACAGGATTAGAGCACTGCATTAAGATCTGAATCTTTATTGATGTGGTGATGTGGTGCTCTCCTGGGCTTGGGCCTAAGCCATGCCAG	108	6	-	78883659	78883766								93										-14.721							1	0	1	3				104	4				3
379	405	PC276	5p	283	TGAGGTAGTAGATGTATAGT	20	AAAGAGGTAGTAGATGTATAGTCCAGGTTTCTAACTTGATGGCGTATCTAATTAGTCCTCACA	63	6	-	100969945	100970007									13				14	8					-18.0051				-18.1815	-18.3774	1	2	3	3					16				21
380	406	PC277	5p	284	TGGAATGTAAAGACTA	16	TTATCATGCACATTATAATGCTCAGGATACTTGCCTGTGAGCTCCTGGAATGTAAAGACTATGTCGTCTTTCTCTGGTATCTCCAAGCATGTGGATATCCAAAGGGTATTTGATTGAGTGAACA	124	6	-	108881690	108881813								3										-19.6751							1	0	1	3				3			9	3	4
381	407	PC278	5p	285	CTCAGTGATGAGAACTTTGA	20	GTTGTCTCAGTGATGAGAACTTTGTCCAGTTCTGCTACTGACATGAAGTGACGATAAAGTATATCTGAGGAGACAGT	77	6	-	119373194	119373270												3										-19.1141			0	1	1	2								3	3
381	407	PC278	3p	286	TGAAGTGACGATAAAGTATATCTGAG	26	GTTGTCTCAGTGATGAGAACTTTGTCCAGTTCTGCTACTGACATGAAGTGACGATAAAGTATATCTGAGGAGACAGT	77	6	-	119373194	119373270													5										-19.667		0	1	1	1									5
382	408&409	PC279	3p	287	CAGGTGCGGCCACTTGTTT	19	TCTACAGTGGCTGTGGCTCGATCCCGGCTTAGGAACTTCCATATGCTGCAGGTGCGGCCACTTGTTTA	68	7	-	558959	559026	7	-	37579218	37579285							16										-17.5801				0	1	1	13			4			4	53
383	410	PC280	5p	288	GCGTTGTGGTATAGTGG	17	GTTCCAGAGTTCCCGTTGTGGTATAGTGGTTAACGAATCCAACTAGGAACCTTAAGTTGCAGGTTCTCTGGCCT	74	7	-	71123995	71124068								13										-17.5597							1	0	1	3				16			3
384	411	PC281	5p	289	GAGAGATCAGAGGCGCAG	18	GGAGAGATCAGAGGAGCAGAAAAACTGTTCCCGGGGTTCCGCCCTCCCAGGTGGGCTGTGCTCTGGTCCTTGACATCTTC	80	7	-	101746200	101746279							3										-19.5434								1	0	1	2			3		3
385	412	PC282	5p	290	TGAGGTAGTAGGTTGTACAGG	21	TATGAGGTAGTTGGTTGTACAGGTATTTCCTGCTTGTAGTAACTCAGATGATTTCCTTGGC	61	7	-	125228359	125228419								46					3					-15.7365					-20.4039		1	1	2	1				46					3
386	413	PC283	3p	291	GGAATGTAAGGGAGTGTGTGA	21	GAGGCGGGCGACGAATAACTTACTGACAATGGGCACCGGTCAATACTGGGGGTAGGGGAATGTTAGGGAGTGTGTGAGTGTGTGTGTGTG	90	7	-	126524820	126524909											13	46									-17.8797	-15.1755			0	2	2	4							23	52	3
387	414	PC284-1	3p	292	GGAATGTAAAGAAGAATGAAT	21	AATTATATCTAGTCTTCTGGGATAGACCACAATGGAAAGGAATATAAAGAAGAATGAATATATGT	65	8	-	16955671	16955735											6	9									-18.9951	-17.5292			0	2	2	3							10	19
388	415	PC284-2	3p	292	GGAATGTAAAGAAGAATGAAT	21	ACTTATTCATTCATCAAACATTTAGAGAACAGCTACTATGTGATTGCCTGTTGGGAATGTAAAGAAGAATGAATAGTT	78	17	-	9838398	9838475											6	9									-18.9951	-17.5292			0	2	2	19				108	3		343	128
389	416	PC285	3p	293	TGGAATGTAAAGAATG	16	TATTTCTCTGCATTCTATTTCAGTGTATCATAGGGCATTTACAACTGTGGAATGTAAAGAATGATGGTA	69	8	-	79148895	79148963								8										-18.2601							1	0	1	5				68				4
390	417	PC286-1	3p	294	TACGTAGATATATATGTATTTT	22	CACATACATATATATATATACATACATACATATACATACATACATATATATACGTATATATATATGTATTTT	72	8	-	82786453	82786524							3			4			13	5			-19.5434			-19.8184			-18.2884	-19.0555	2	2	4	2			3			4			18
391	418	PC286-2	3p	294	TACGTAGATATATATGTATTTT	22	TCTAGCCTCCCAAATATATATATATATGTACGTATGTGTATATGAATGTATACGTAGATATATATGTATTTTTGGTGGGTTTAA	84	X	-	97562455	97562538							3			4			13	5			-19.5434			-19.8184			-18.2884	-19.0555	2	2	4	2			3			4			18
392	419	PC287	3p	295	TCTGTGAACTAGAAACCTCTGG	22	TCTTACACAGCTTTCCAGAGGTTTCCAGCTTATAGGATATTCATATGGTAGTTCTGTGAACTAGAAACCTCTGGAAAGTGGTGTACAT	88	8	-	97945306	97945393								4					23					-19.2601					-17.4653		1	1	2	2				8					23
393	420	PC288	5p	296	AAATGTAAAGAAGAATGTAT	20	GCAAAATGACAAAATGTAAAGAAAAATGTATAATTCATTTCCCTGATATTTTATTGTTTAAG	62	9	-	18879049	18879110											3	7									-19.9951	-17.8917			0	2	2	1							3	7
394	421	PC289	5p	297	TGGAATGTAAAGAAGCATA	19	GTAGGGATGGAATGTGAAGAAGCATATAATAAGCTTAGAACAATATTTTCCACATAGTAACTCCTCAG	68	9	-	20504006	20504073								13										-17.5597							1	0	1	3				17
395	422	PC290	5p	298	TGGGGTGGGAGGATGTGGGGTG	22	AAAACTCGGTTCTGGGGTGGGAGGTTGTGGGGTGGGGTTCTTAGATCTAGTGTCAGCCTACTGCTGGGTGAG	72	9	-	21352213	21352284							4										-19.1284								1	0	1	3			7						3
396	423	PC291	3p	299	GAATGTAAAGAAGTATGGAG	20	AGAAAAGTCCTAGGAAGTTGAACTTTTATGTTGTTTTATCTCTGATTTTGAGATAATTTTGAATGTACAGAAGTATGGAGTTTTTTTAT	89	9	-	23200964	23201052						3										-14.7047									1	0	1	2		3						4	3
397	424&425	PC292	5p	300	TGAGATGAAGCTGTAGCT	18	CAAGGTATATGGAGGTTCCCAGGCTAAGGGTTGAGTTGAAGCTGTAGCTGCCGGCCTACGCCACAGCCAGAGCCATGCTGGATCCAAGCTGCGTCTGAGACCTATACCA	109	9	-	45113466	45113574	9	-	45114271	45114379									9	16									-18.819	-17.3774	0	2	2	1									9
398	426	PC293	5p	301	GCATGAGCGCACGTGT	16	GCATGAGCGCACGTGTTAAGACTAATCGAACCATCTAGTAGCTGGTTCCCTCTACATCTTCAATGTGGTTCACTT	75	EST GI:34156636	-	624	698								4										-19.2601							1	0	1	3				12					3
399	427	PC294	5p	302	TGGAGTGTAAGGACGTGTGTGA	22	TACCCTGACCTGGCAGATGGAGTGTAATGACGTGTGTGAGAAATCGTCATGCCCCATCCTACCACAAGCTGCTAGAACCACAAGGCAA	88	9	-	60289694	60289781											3										-19.9951				0	1	1	2							3
400	428	PC295	5p	303	TGAGGTAGTAGATATAGTT	19	TTGCAGTGGTTTGAGGTAGTAGAAATAGTTTTTAATGTCAGGAATTTGGCAGGAAAATGAGGGCAACCATGAAGCTGGGT	80	9	-	81339023	81339102								5	18	3	6	4	28	9				-18.9382	-17.5356	-20.2334	-18.9951	-18.6991	-17.1815	-18.2075	3	4	7	1				5	18	3	6	4	28
401	429	PC296	3p	304	CCCCCACAACCACGTTTGACTGAC	24	CAGTTGGTCCGAAGGCTGTGGGTTATTGTTAACTCAGTTAACATTGTCTCCCCCCACAACCACGTTTGACTGACTGTGTTT	81	9	-	101923584	101923664								43										-15.8338							1	0	1	40			9	272			7		20
402	430	PC297	3p	305	ATCCCACTCCTGACACCA	18	CATGCCTGCTTGCTGTCAGCACTCACCTGAGGAGAACTCTCTCTACCTGTTCCTTCCATGATCCCACCCCTGACACCAAAAGTGAAGCACGCATTAG	97	9	-	124738393	124738489							10	41									-17.8064	-15.9026							2	0	2	1			10	41
403	431	PC298	3p	306	TGGAGTGTGACACTGG	16	ACAGTCGGAAGAGGTTCTCCTCCCCAAAGCTAGAATTCAGACCTCCCTGGAGTGTGACACTGGATGTGTCGGAGCGGCCCACTGAACGGCAGA	93	10	-	3256247	3256339								26					3					-16.5597					-20.4039		1	1	2	3				66					3
404	432	PC299	3p	307	ACGACTCTGGTGGAGGT	17	ATTCTGGTGACAAGGGCCTGTCAGCGTAGGTTCATCCATCACAACAAATGAACGACTCTGGTGGAGGAGGCTGTGTGTTCTCGGGGA	87	10	-	12179537	12179623								20					9					-16.9382					-18.819		1	1	2	1				20					9
405	433	PC300	5p	308	TGAGGTAGTAGGTGGTGG	18	GAGGGCAGGGTAGGCTTCTGGTGTGGTTGGCTGCTGAGAGGTAGTAGGTGGTGTGGGGCTGCTGCTAGCCTGCTGCAGAGCAGGACCAGGTCTCCATGTGGCTATT	106	10	-	26535265	26535370														3										-19.7924	0	1	1	2									3
406	434	PC301	5p	309	TGAGGTAGTAGGCATGGTT	19	CATTAAACTTTAGATTGAGGTAGTATGCATGGTTTATAGATTCCCTAAGTCAGGGATGCATGATAACCCTTTTTTTTTTTGTTTATTT	88	10	-	41236393	41236480													5	4									-19.667	-19.3774	0	2	2	1									5
407	435	PC302-1	5p	310	TGGAAAAGAAGTATGTAT	18	AAAAAAAAAAAATCAGAGTGGAAAAGAAATATGTATGTTTATGTATATATATAAACCCTACTCTTAAAACCAGATTTTGATTTAAG	86	10	-	41247700	41247785							7		25	20	112	126	238	269			-18.321		-17.0617	-17.4964	-14.7728	-13.7218	-14.0941	-13.3059	3	4	7	1			7		25	20	112	126	238
408	436	PC302-2	5p	310	TGGAAAAGAAGTATGTAT	18	CTCAAATATGTCTAAGCTTCCCAAACCAGAATGGAAAAGAATTATGTATACTAGCTCAAAATGGCAATTCTTCCTTTTCTGGAACAAAGGGTATTAAAGCGAATGTTTA	109	14	-	12869703	12869811							7		25	20	112	126	238	269			-18.321		-17.0617	-17.4964	-14.7728	-13.7218	-14.0941	-13.3059	3	4	7	2			7		25	20	112	126	242
409	437	PC303	3p	311	TGGAATGTAAAGAATA	16	TAAGCCCAAACTAGATAATGTATTTGAAAAACAGGCTTTGAACTAGTTTGCTGGAATGTAAAGAATAAATGTGTTTCAAGTTATGGCATGGGTGAC	96	10	-	48830655	48830750								13										-17.5597							1	0	1	5				53			3
410	438	PC304	3p	312	GAGTGTGACAATGTGTTTG	19	TGAGGGCCAACACCGCTAACATTGCCTCAAAGTAAAAAAGAACTTTATTTCACCCAGTGTGACAATGTGTTTGGTCTCTG	80	10	-	51767759	51767838							6	3	13		3		3				-18.5434	-19.6751	-18.0051		-19.9951		-20.4039		3	2	5	3			9	3	19		3		3
411	439	PC305	3p	313	CAGCAATGATGGATCTGAGCCG	22	CCAGGCTAGGGGTCTAATCGGAGCTGTAGCCGCTGGCCTACACCACAGCCACAGCAATGATGGATCTGAGCCGCC	75	11	-	2598621	2598695							3			3			3				-19.5434			-20.2334			-20.4039		2	1	3	1			3			3			3
412	440	PC306	3p	314	TGGAATGTAAGGAAGTGTTTT	21	AAGTTGTGAGAATTCAGTAAAATGTGAAATATTCTAGTGCAGTGTTTGGCATGTAAGGAAGTGTTTTTATAAATG	75	11	-	15187381	15187455								49										-15.6454							1	0	1	3				103	4	3
413	441&442	PC307	3p	315	TTCCTATGCATATATTCTTT	20	TTTTTGCATATGGAGCTCATGAAACACAAATTGTCCAAGAGAATCTTTCCTATGCATATATTATTTGTAGTACTTCAAAAGCTTGTGCAATAA	93	11	-	39728199	39728291	11	-	39884102	39884194									10	3									-18.667	-19.7924	0	2	2	1									10
414	443	PC308-1	3p	316	GGAGTGTGACAATGTTTG	18	AATCAGGAGAGCCTGGGGGGCCAGAAATTCAACTCTCAACCTGAGTGTGACAATGTTTGCTAAGAAATTTGGTTCTCCTGCTT	83	12	-	6216836	6216918							7		13		4		4				-18.321		-18.0051		-19.5801		-19.9889		2	2	4	3			7		18		4		4
415	444	PC308-2	3p	316	GGAGTGTGACAATGTTTG	18	CTGACGGGCCGTGATCTTCTTATTCACGCTATGCTGCTTCCAAGAATGAGAAACTTCCAAGGAGTGAGACAATGTTTGTGTC	82	14	-	138025953	138026034							7		13		4		4				-18.321		-18.0051		-19.5801		-19.9889		2	2	4	1			7		13		4		4
416	445	PC309	5p	317	AAAAGGGGTTGAGAGGGCGA	20	GCAGGGAAGGGTGGAAAAGGGGTTGAGGGGGCGAGCCGTGAGAATTAAATGAATTCTCGCAACCCCCAGAGCCAGGGCCAAGCAGACTGGA	91	12	-	6723378	6723468											3		6								-19.9951		-19.4039		0	2	2	1							3		6
417	446	PC310	5p	318	CAGCGGTGATGACATTC	17	GGAGTCGGGTGGAAGGAGGGTGGCCAGCGGTGATGACATTCCAATAAAGCACGTGTTAGACTGCTGACGCGGGTGATGCGAACAGGAATCTGAGCCCGGCC	101	12	-	12437380	12437480							5		4					4			-18.8064		-19.7055					-19.3774	2	1	3	4			5		4				7
418	447	PC311	3p	319	GGAAAGGATGAAGAGCTGACTGATGG	26	TCACATTCCTTTGGCCACGATGGCCGGCGGGGAGCCCGTGGAAAGGATGAAGAGCTGACTGATGGGGCCTAGGAATGAAG	80	12	-	50308630	50308709										4	3	4	27							-19.8184	-19.9951	-18.6991	-17.234		1	3	4	4						4	3	4	33
419	448	PC312	3p	320	GAGCTGTAGGTCGGGTG	17	GCCCCGCCTTTCAGGGGGCGTGGCCGCTTAACCGCGCTCGTCGCCATTTCCTCGCCGTCAGAGCTGTAGGTCGGGTGTCGTCTGGTCCCCGGAGAGGCAATTGGGAGG	108	13	-	57113165	57113272								4										-19.2601							1	0	1	2				4					3
420	449	PC313	5p	321	TGAGGTAGTTTGTACAGT	18	GAGGAATGAGTGAGCTAGTTTGTACAGTGCCTGACACATGTATATAAATGGTATAAATATTAGCCTCATTTTATTTAAG	79	13	-	67434325	67434403											7		4								-18.7728		-19.9889		0	2	2	1							7		4
421	450	PC314	3p	322	TGGAAAAGAAGTATGTAA	18	ATATAATGAAGGAAGAAACAGAAAATTTTATGAAACTATTCTTGAGTATAAGCTGCTACCTGGAAAAGAATTATGTAAG	79	13	-	91329081	91329159												7	6	4								-17.8917	-19.4039	-19.3774	0	3	3	1								7	6
422	451	PC315	3p	323	ACAGGAGTCTGCACAG	16	CCTGCCTGTCTTGCAGTTTAAATTCCTCTTGACCTGTCCCATGTAGACTTCTGAGGACAGACAGGAGTCTGCACAGAGATGCTGGGGCAGCAGCAGGGGGTGGGAGGCAGAGACAAGGACAGGAGT	126	13	-	101081832	101081957					9										-15.0491										1	0	1	2	9			14
423	452	PC316-1	5p	324	AAGGATGATACATTATT	17	AAATTGAATCCAGTATATAAAAAGGATGATACATTATGACTAAGTGAGGTTTATCCTGGAAATACAAAGCTGGTTCAACAT	81	13	-	108219177	108219257					9	3	16		3	3	3		3		-15.0491	-14.7047	-17.1284		-20.1206	-20.2334	-19.9951		-20.4039		5	2	7	2	9	3	19		3	3	3		3
424	453	PC316-2	3p	324	AAGGATGATACATTATT	17	AACCTTTAACATATTAGTAAATTCAATCCAAAACCATATTAAAAGGATGATACATTATGTCTAAGTAA	68	15	-	83801128	83801195					9	3	16		3	3	3		3		-15.0491	-14.7047	-17.1284		-20.1206	-20.2334	-19.9951		-20.4039		5	2	7	1	9	3	16		3	3	3		3
425	454	PC317	3p	325	TGAGGTAGTAGGCTGG	16	AGAGTTCAGCAAGGCTGAATCTGGGCTCTGCTGCTGGGTGAGGTAGTAGGCTGGGTTCTGCAGCTGGGCAGT	72	13	-	112267348	112267419								3										-19.6751							1	0	1	2				3					3
426	455	PC318	3p	326	TGGAGGGTGACAATGGTGAA	20	TCACCATTGCTCCCTTTTGTAGGGGTATTTGCTCAAGATGGTCAGAAACTCTCTTAGTCTGGAGGGAGACAATGGTGAAGG	81	13	-	120021622	120021702								4										-19.2601							1	0	1	3		3		7
427	456	PC319-1	3p	327	TGAGGTAGATTGTATAGT	18	AACTATTTTGTTTCAAAAATAAGCATTAAAAGGGATCACTCAGGATCTAAATTAGGCTATTGTGGTAGATTGTATAGTAGT	81	13	-	125814969	125815049									6		3		8	11					-19.1206		-19.9951		-18.9889	-17.9179	1	3	4	1					6		3		8
428	457	PC319-2	3p	327	TGAGGTAGATTGTATAGT	18	ATATTTAGACTTTTGCAGCCTGCCTACTGTTCCAGAGAACTCAAAACAGGGAGGTAGATTGTATAGCAAAGTGTAAAAGA	80	16	-	22071702	22071781									6		3		8	11					-19.1206		-19.9951		-18.9889	-17.9179	1	3	4	1					6		3		8
429	458	PC320	5p	328	GAATGTAAAGAAGAATGTGT	20	GAAAAAGAATGTAAAGAAGAATGTGTGTGTGTGTGTGTGTGTGTGTCTGTGTATCACTTCACTGTACAGAAGAAATTACATTGTTT	86	13	-	126085219	126085304												12										-17.1141			0	1	1	3							6	57	4
430	459	PC321	5p	329	TGGAATGTAAAGAAGTTTT	19	AAAAAGTGATACAAAAGATTGGAATCCTGGAATGTGAAGAAGTTTTGAGACTTTCTTAACTAATGTACTTCAATTCTATTTTCCCTTATGTGCACTTAGA	100	14	-	43187699	43187798								16				5						-17.2601				-18.3772			1	1	2	2				25				5
431	460	PC322	5p	330	GGAATGTAATAAGTATGTAT	20	AAGGAACTAAGGATTGTAATAAGTATGTATTTCCACCTCTTATCTCCAAACTGAAGTCCTAGAGAGTACATGTGTATTATATAGATCAAT	90	14	-	86316637	86316726									4		3	13	9						-19.7055		-19.9951	-16.9987	-18.819		1	3	4	1					4		3	13	9
432	461	PC323	5p	331	TCAGTGCATGACAGAACTGG	20	TCAGTGAATGACAGAACTGGTTTGGGCGTTAAGCGAGAGCCCTAGCTTTTCTTCATTGAGCAAG	64	14	-	92403182	92403245								3	3				5					-19.6751	-20.1206				-19.667		2	1	3	1				3	3				5
433	462	PC324	3p	332	TGAGGTAGTAGGTTTGGTT	19	TATGATTTCCTTTCTTCTGCTGACTTTAGGTTTTGTTTGTTCTTTTTCTAATTCTTTGAGGTAGTAGGTTAGGTTGTTGAT	81	14	-	97904699	97904779									3		4		5	3					-20.1206		-19.5801		-19.667	-19.7924	1	3	4	3			5		3	4	4		8
434	463	PC325	3p	333	GGAATGTAAAGAAGGA	16	AAAAGTTGGCTGTTTGATAACATTGATAAAATTGACCAACCTCTAGCCAGATTTAATAAGGAATGTAAAGAAGGAGATTAGGTAAATTATCAATGTCAGAACTGATATAGGCACTCCA	118	14	-	103288680	103288797								3										-19.6751							1	0	1	6				120				4
435	464	PC326	5p	334	GGAATGTAAGGAAGTGAGAGA	21	GGTATGTAAGGAAGTGAGAGATAAAGGGTGGGAGGGATTCTCTCTTGCATGGAAGGCAGAAAATTTGTTTCTATTCTTGCA	81	14	-	107066630	107066710						12	3	3	4		12					-12.7047	-19.5434	-19.6751	-19.7055		-17.9951				4	1	5	2		12	3	3	4		15
436	465	PC327	5p	335	GGAATGTAAGGAAGAGAGA	19	TTTGGGCTACAAGGAATGTAAGGAAGAGAGAATGCAGGCTTTATGCCTTCCAGGAACTTAGAGCCTGGC	69	14	-	121101752	121101820								3										-19.6751							1	0	1	7				73			3	4
437	466&467	PC328	3p	336	GAGTGTGACAATGGTGTTGT	20	AGAGGTACGCAACACGGCACGTCACCAACTTGTCCACTTGGCAAGAGTGTGACAACGGTGTTGTCGGGGTGACCAAA	77	14	-	129194711	129194787	14	-	129221270	129221346			5	3	12	3			3				-18.8064	-19.6751	-18.1206	-20.2334			-20.4039		4	1	5	1			5	3	12	3			3
438	468	PC329	3p	337	TGGTTAAGGCTTTGGA	16	ATTTGCTTTTTAGTCTTGACCACAGCAATATAATTTGGTGGTTAAGGCTTTGGATTCTAGCATAA	65	14	-	133476085	133476149														3										-19.7924	0	1	1	2					3
439	469	PC330	5p	338	AGGATGATACATTATT	16	TTTTGACTCAAGCTAATTATAGATAGAATGAATTATAGAATAGGATGATACATTATTAAATTCTGATATTTCCATCCATTATAGAATATTTATTCCTTTAATTCCCTGGTTACTA	115	15	-	5652599	5652713					9	3	19		7	7	11		3		-15.0491	-14.7047	-16.8804		-18.8982	-19.011	-18.1207		-20.4039		5	2	7	2	18	6	35		10	10	14		6
440	470	PC331	3p	339	TGGAATGTAAAGATGT	16	CAGTGCACTTTCTCAGGATGGAATTAGAGGCACATTCCAAGTGGAGTATACTTCCCAAACTGGAATGTAAAGATGTTTGTGAATCTAAACCCTATTTAAGGCATTGAGA	109	15	-	35003255	35003363								3										-19.6751							1	0	1	2				24				3	3
441	471	PC332	3p	340	TGGGGTGGAAGGTAGTGTGGGA	22	AATAGGCCATATGCTTTCAGTGACTTCTTGGGATTCTTCAGGATGCAAAAGACAAGGATGGGGTGGATGGTAGTGTGGGAACTCCTGGGAAGCCAGAGAAGAAAGACCAATGGCCTTGT	119	15	-	55882230	55882348							8			5	6						-18.1284			-19.4964	-18.9951				2	1	3	1			8			5	6
442	472	PC333	5p	341	GGACGGGAAGAGAGGAGAG	19	TGTGGGGACGGGAAGAGAGGAGAGACTCATTATTTGTTCTATGTATGAGCGATTCCTAATTATCATGTTTCCTAT	75	15	-	82166192	82166266								5										-18.9382							1	0	1	19	8		86	226	39	19	9		7
443	473	PC334	3p	342	TGGAATGTATAAGTATGTAT	20	CTGTGCTGTACAGTAGAACCTCATTGCTTATCCATTCTAAATGGAATGTATATGTATGTATGACCGGGTCACTATACTGTTCAGCAGAA	89	15	-	84357544	84357632									5	9	19	9	28	40					-19.3836	-18.6484	-17.3322	-17.5292	-17.1815	-16.0555	2	4	6	2					5	9	19	12	32
444	474	PC335	3p	343	TGGAATGTAAGGAAGTGAGAA	21	AAGAGAGAGGGACTTGAGAGATAATTAAAAAATAGAATCAACATAATCTTGTTAAAGAGTGGGATGTAAGGAAGTGAGAAATTTAGGATTATTCTCCAGTTTCTCACTTTTTAG	114	15	-	88091181	88091294								94										-14.7055							1	0	1	7				130			3	4	5
445	475	PC336	3p	344	TGAGGTAGTAGGTTGTGTGGGG	22	GAGCGGCCCAAGAAATAGCAACAACAACAACAACAAAAGAATGAGGTAGTAGGCTGTGTGGGGCTGATG	69	16	-	5539894	5539962								8	13									-18.2601	-18.0051						2	0	2	3			3	11	13	9			3
446	476&477	PC337	5p	345	GAGTGTGACAATGGGTTT	18	ACGGCTTGAGTGTGACAAAGGGTTTATTAAAACTCCCCTGACTCGAATTTACTCACACAAATTTCAAGCAGA	72	16	-	47346295	47346366	16	-	47393679	47393750			4		3								-19.1284		-20.1206						2	0	2	1			4		3
447	478&479	PC338	3p	346	CGCAGCATTGTACAGGGCTATGT	23	AGCTCTTTGTGCTTTCAGCTTCTTTACAGTGCTGCCTTGTAGCATTCAGGTCAAGCAGCATTGTACAGGGCTATGAAAGAACTAAGAACG	90	17	-	33406486	33406575	17	-	33574974	33575063										184										-13.8538	0	1	1	15			4	6					6
448	480	PC339	5p	347	TGAGGTAGGTTGTATGGT	18	CTAGGTGTGGTTACTGAGGTAGGTTATATGGTAACTCTGCATTTAAAATGTGGGGGGACTGCCAAACTTTTTCAAAGTGGCTGCACTATT	90	16	-	63679797	63679886									4		5		11						-19.7055		-19.2582		-18.5295		1	2	3	1					4		5		11
449	481	PC340	3p	348	TGAGGTAGTAGGTGGATAGTT	21	CCCGAGGAACTGTTTGGCAAGTTCCCAAGGTAGAAAAAGATCCACCACAAACCACAGCTTTGAGGTAGTAGGTGGAAAGTTGGATTGTTTTCTCTTGGCAGTGATTGCTTCCTTGCCT	118	16	-	65458535	65458652							10		15	6	11	3	9				-17.8064		-17.7987	-19.2334	-18.1207	-19.1141	-18.819		3	3	6	5			10	69	15	9	11	3	13
450	482&483	PC341	5p	349	TAGATGAAGCACTGTAGTT	19	TAGATGAAGCACTGTATTTTATGCAACATAAGATTAATAGAAATAATAGAGCCTGATCTTTTTGTGTTCCGTAGTC	76	16	-	72083031	72083106	16	-	72225040	72225115										3										-19.7924	0	1	1	3				9
451	484	PC342-1	5p	350	TGGAATGTAAGGAAGTTA	18	CATTGTTACTGGTATGTAAGGAAGTTAGGCTAGGTTTAGTATAGCGCCTACATTTCTGCATTCATTTATTATGGTCCCCAGAAAACA	87	17	-	15207142	15207228								68						3				-15.1726						-19.7924	1	1	2	3				83
452	485	PC342-2	5p	350	TGGAATGTAAGGAAGTTA	18	TACTGGTATGTAAGGAAGTTAGGCTAGGTTTAGTATAGCGCCTACATTTCTGCATTCATTT	61	17	-	15434210	15434270								68						3				-15.1726						-19.7924	1	1	2	3				83
453	486	PC343	5p	351	TGGAGTGTGATAATGGTTTG	20	ATTGGGGTGTGATAATGGTTTGGTGGTTCTGTAAGACCTTGCTATTCAGAAATGATCCCCAGACTAGTAACAACAGCCTGT	81	17	-	37305918	37305998							5		21								-18.8064		-17.3132						2	0	2	3			12		35
454	487	PC344	5p	352	TAGGTAGTAGGTATGGTT	18	ATAGCCTTAGGTAGTAGGTATGGTTATTATCCTCATGACAAGGATTTCCACCTCTTCTAGGAAGCCCT	68	17	-	54186283	54186350														5										-19.0555	0	1	1	3					3		5	4	4
455	488	PC345	3p	353	TGAGGTAGTAGTTTGTCT	18	CAAGGCAACCAGGGTGCAGAGCCCAAGGTCACACAACTGATAAGTGGCTTGAGGTAGTAGTTTTTCTGTAGCCCTCTGGGTCCATA	86	17	-	59812139	59812224								5										-18.9382							1	0	1	3				8					3
456	489	PC346	5p	354	TGGAATGTAAGGAAGGGTGTC	21	CATGTGGAATGTAAGGGAGGGTGTCACCCGGGCATCAGTTACAAGAGCGGTCTGGGTACTCACTTCCCCATCACCACTGC	80	18	-	7836673	7836752								5										-18.9382							1	0	1	2				5	4
457	490	PC347	3p	355	AGTGAAGGCTTATATATCTTGT	22	GTGCCCTATGTATGGGCACTAGACAGGGTATATAAGCCTTCACTGGTTAAATCAACATACAGTGAAGGCTTATATATCTTGTCTAGTGCCCACACATGGGAACATC	106	18	-	13426643	13426748										3	3		3							-20.2334	-19.9951		-20.4039		1	2	3	1						3	3		3
458	491	PC348	3p	356	ACAGTTGCACATTGGTTA	18	ATATGCCCTGTTGTGACCACATGGAAATACCCCCACTGGCCAGCCCATGTTCTGGCTTTGACAGTTGAACATTGGTTAACAATTGAGCATTGT	93	X	-	15624939	15625031											3		3								-19.9951		-20.4039		0	2	2	1							3		3
459	492	PC349	5p	357	TGGAAAAAAGAAGTATGTAT	20	CCACCCTGTTTGGAAAAAAGAAGTATGGATGGATGGCTGCTGTCAGTCTCTTCCAGGCTTATTTTTCTACAGACAGGGATT	81	X	-	19899085	19899165									4		12	4	19	13					-19.7055		-17.9951	-18.6991	-17.741	-17.6769	1	4	5	2					4		18	4	19
460	493&494	PC350	3p	358	AGGTGCGGCCACTTGTT	17	TTCTACAGTGGCTGTGGCTTGATCCCTGGCTCAGGAGCTTGCATATACCTCAGGTGCGGCCACTTGTAAAA	71	X	-	37995331	37995401	X	-	38209511	38209581					3		3								-20.1206		-19.9951				1	1	2	2					6		6
461	495	PC351	5p	359	GGGGAACCTGGTGCTAAACCAC	22	GCAGCCAGAAAGGCAGATGCCCCCTTACCCATCAGGCAATCGCACCATCATGGGGAACCTGGTGCTAAGCCACTGATAGATGATCTGCTTCTGGTCAG	98	X	-	41260550	41260647								6										-18.6751							1	0	1	4				13		3
461	495	PC351	3p	360	AACCTGGTGCTAAACCAC	18	GCAGCCAGAAAGGCAGATGCCCCCTTACCCATCAGGCAATCGCACCATCATGGGGAACCTGGTGCTAAGCCACTGATAGATGATCTGCTTCTGGTCAG	98	X	-	41260550	41260647								5										-18.9382							1	0	1	1				5
462	496	PC352	3p	361	GGAGGGACAATGGTGTTT	18	CTTTGGGGGTTGGTGATGGGTAGGGGCATAGGGCTGGGCTCGAAGGGCTCCCCTGTTGCTGAGGGACAATGGTGTTTTCCAGACAG	86	X	-	43067146	43067231									6										-19.1206						1	0	1	3			11		14				3
463	497	PC353	3p	362	TGAGATGAAGCACTTAGC	18	CAATAAATTATGCATCATTTAAACCACATCAAGTAGCCCATTGTTAACAAAATCTCTGGCTGAGATGAAGCATTTAGCTAAAGTTTGTTGAAG	93	X	-	54199005	54199097								19										-17.0122							1	0	1	3				19
464	498	PC354	5p	363	TGGAGTGTGACAAAAG	16	GATCAGAAGTTGCCAAGAGTTGGGGGAGAGAAATGGAGTGTGACAAAAGGGTATATTTTGTGTGTTAATGACAATTTTCTGAAACTTCATAGTGGTAACGGTTGCAC	107	X	-	58640877	58640983								1018										-11.2686							1	0	1	10				1237	3
465	499	PC355	3p	364	TGATGTAAAGAAGTATGTAT	20	AATGTAAGTGATATATATTTCATACACAAAGATCTGTTTCTTGTGTGTGATGTATAGAAGTATGTATCCTTATTTT	76	X	-	66394981	66395056													5	38									-19.667	-16.1295	0	2	2	3									11
466	500	PC356	5p	365	TGGAGTGTGCCAATGGTTT	19	CAAGCTCTAGATGGAGTGTGCCAGTGGTTTATTTTTTAGGTGTGGCAGCTAACTACTATTTATACTTATTCAGAGCAAA	79	X	-	89481954	89482032													3	4									-20.4039	-19.3774	0	2	2	1									3
467	501	PC357	3p	366	AACATCTGGTTGGTTGAGAGA	21	ACCCAAATATGTGAGTGAAAAGTTCCGTCAACCATCCAGCTGTTTGGGGTGATGCAAACAAACATCTGGTTGGTTGAGAGAATTTTTTACTTAGTCTCTGGATGTTTTGGAGT	113	X	-	100547895	100548007							4										-19.1284								1	0	1	3			8						3
468	502	PC358	3p	367	TTCTACAGTCCGACAATC	18	GCTGAGGATCGTTTCTAGCTTAAGTGATTCACTACACACGCTAGAATGTTCAGTTCCCTTTTCTACAGTCCTACAATCAGCAAC	84	EST GI:182588948	-	18	101							6		5	5	5						-18.5434		-19.3836	-19.4964	-19.2582				3	1	4	1			6		5	5	5
469	503	PC359-1	3p	368	GCGGCGACTCTGGACGCGAGCCGG	24	GCCCCCCGCGGGGTCCCGCGGGCCCACGGGGGCCCGGGCACCCGGGGGGCCGGCGGCGGCGGCGACTCTGGACGCGAGCCGGGCCCTTCCCGTGGATCGCCCCAGCTGCGGCGGGCGTC	119	EST GI:29281702	-	1	119								10			3							-17.9382			-19.9951				1	1	2	16				52			26		3
470	504	PC359-2	5p	368	GCGGCGACTCTGGACGCGAGCCGG	24	CCGGCGGCGGCGGCGACTCTGGACGCGAGCCGGGCCCTTCCCGTGGATCGCCCCAGCTGCGGCGGGCGTCGCGGCCGC	78	EST GI:15177700	-	1	78								10			3							-17.9382			-19.9951				1	1	2	28				70		9	17		21
471	505	PC360-1	5p	369	CGGCGACTCTGGACGCGAGCCGG	23	CCGGCGGCGGCGGCGACTCTGGACGCGAGCCGGGCCCTTCCCGTGGATCGCCCCAGCTGCGGCGGGCGTCGCGAA	75	EST GI:29288601	-	1	75								6			3	3	5	3				-18.6751			-19.9951	-19.1141	-19.667	-19.7924	1	4	5	14				48			21	3	27
472	506	PC360-2	3p	369	CGGCGACTCTGGACGCGAGCCGG	23	CGGGGTACCGCGGGCCCACGGGGGCCCGGGCACCCGGGGGGCCGGCGGCGACGGCGACTCTGGACGCGAGCCGGGCCCTTCCCGTGGATCGCCCCAGC	98	EST GI:29281999	-	20	117								6			3	3	5	3				-18.6751			-19.9951	-19.1141	-19.667	-19.7924	1	4	5	22				53		9	17	3	19
473	507	PC361	3p	370	CGTTTCCCGGCCAACGCACCA	21	ATACGACTCACTATAGGGCGAATTGGGTACCGGGCCCCCCCCCGGGTTCGTTTCCCGGCCAATGCACCAAAATTCACCTTTTTGACTCGAAA	92	EST GI:178491908	-	93	184							13	3	9	13	24	16	64	21			-17.4279	-19.6751	-18.5356	-18.1179	-16.9951	-16.6991	-15.9889	-16.9851	4	4	8	23			13	3	12	16	24	19	172
474	508	PC362	3p	371	GGAATGTAAAGAAGAATGTAA	21	ATATTGTAAATAACTTGATTTTTTTGTATTACATGTTTGTTTTCTTGTTTCCCTATGTCAGGAATGTAAAGCAGAATGTAAATAAAATCACATAATGCGAGCTTTTATTTAAACTATATGTA	122	EST GI:49326716	-	298	419											4	4									-19.5801	-18.6991			0	2	2	6		4	3		4	9	28	11	26
475	509	PC363	5p	372	TGGAGTGACAATGGTTTT	18	CTGTGGAGTGACAATGTTTTTATTCTCTTTGAAAAATGAACGATGTTAACAAACTTCCAAAA	62	EST GI:183128045	-	178	239								4	10	5				5				-19.2601	-18.3836	-19.4964				-19.0555	3	1	4	2				4	14	8
476	510	PC364	5p	373	CGCCCGGGGACGCCGGGG	18	TCGTACGCGCCCAGGGACGCCGGGGGACCGCACGCACTGCTGCGGGTCCGCGTGGCACCCGCGCTCGGGGGTCGCGTAACT	81	EST GI:90230994	-	140	220											3		5								-19.9951		-19.667		0	2	2	1							3		5
477	511	PC365	3p	374	AAACGATGCCGACTGG	16	AACGAAAGTCGGAGGTTCGAAGACGATCAGATACCGTCGTAGTTCCGACCATAAACGATGCCGACTGGCGATGCGG	76	EST GI:59818213	-	639	714								3		3								-19.6751		-20.2334					2	0	2	4				3		3	8		3
478	512	PC366	5p	375	CAGGGAATGGTTTAGTTAGAAT	22	CAGGGAATAGTTTAGTTAGAATTTCAGCTTTGGGTGCTGATGGCGGTTTTTTTTGAAGGTTTCAAA	66	EST GI:182786109	-	445	510												8	9	4								-17.6991	-18.819	-19.3774	0	3	3	4					3			20	14
479	513	PC367	5p	376	TCGGCCACGCCGTCACGAGCGA	22	TTTGGTCCTCGGCCACGCCGTCACGAGCGAAGCGAGCGCACGGGGTCAGCGGCGATGTCGGCCACCCAC	69	EST GI:41131463	-	17	85													3										-20.4039		0	1	1	1									3
479	513	PC367	3p	377	GCGATGTCGGCCACCC	16	TTTGGTCCTCGGCCACGCCGTCACGAGCGAAGCGAGCGCACGGGGTCAGCGGCGATGTCGGCCACCCAC	69	EST GI:41131463	-	17	85								4										-19.2601							1	0	1	3				7		3
480	514	PC368	5p	378	TTCTACAGTCCGACGAGC	18	CACCACCAGCTGCACCTGTTCTACACTCCGACGAGCCCAGCCGATCGGCGTTGGATACATCGAACACTGCCTCGTGCCG	79	EST GI:182549711	-	9	87					4		14		3	6	9				-16.219		-17.321		-20.1206	-19.2334	-18.4102				4	1	5	3	8		20		3	6	9
481	515	PC369	3p	379	AGACCTGTCGCCGCGC	16	CCCGAGTGTTACAGCCCCCCGGCAGCAGCGCTCGCCGAATCCCGGGGCCGAGGGAGTGAGACCTGTCGCCGCGCTCCGGACGCGGG	86	EST GI:84138877	-	1	86								61										-15.3294							1	0	1	6				84					3
482	516	PC370	5p	380	GGACTTCCCGTGTGGC	16	ACAGGGCTCCAGCCAATGAATCTAAAATGCATAGAGGGGACTTCCCGTGTGGCTCACAACATAACTCCTCGGCGTTGCTTCTGCAGTGGCTTTGGCTCGAC	101	3	-	17849444	17849544								5										-18.94							1	0	1	3				8					4
[truncated: 4 more columns]
