# Supplementary material for: MicroRNAome of Porcine Pre- and Postnatal Development
Source: PLoS One. 2010 Jul 12;5(7):e11541. doi: 10.1371/journal.pone.0011541 (PMC2902522; doi:10.1371/journal.pone.0011541)
Supplement: Table S13 — The alignments of isomiRs for predicted RNA hairpins (PC type pre-miRNAs). (1.01 MB XLS) [file pone.0011541.s020.xls]

## Sheet: Sheet1
Supplementary Table S13. The alignments of isomiRs for predicted RNA hairpins (PC type pre-miRNAs)
Identical bases in the multiple sequence alignment are shown as dots.
Alignment	Sequenced sequence	Pre-miRNA arm	Mismatch No.	Counts										Total counts in all ten libraries	No. of libraries expressed
				E30d	E45d	E60d	E75d	E90d	E105d	Birth	30d	120d	180d
cluster No. 1
sssssssssssssssssssssssssssssssssssssssssssss ssssssssssssssssssssssssssssssssssssssssssss stem
...((((((((....(((((((((..((..((((((...(..((.(((...))).))..).....))))))..))..))).))))))))))))))..)
12192864 ACCCAGTGTTGCCATGAGTTGTGGTGTAGGTCACAGAACGTGGCTCGGATCCCGCGTTGCTCTGGCTGTGGTGTAGGCCGTCGACTTCAGCACTGATT 12192961
1 ................a.... 21	TCTGGCTGTGGTGTAGACCGT	3p	1						3			17	6	23	2
1 ................a..... 22	TCTGGCTGTGGTGTAGACCGTC	3p	1									7	3	10	2
cluster No. 2
sssssssssssssssssssssssssssssssssssssssssssss ssssssssssssssssssssssssssssssssssssssssssss stem
...((((((((....(((((((((..((..((((((...(..((.(((...))).))..).....))))))..))..))).))))))))))))))..)
11999200 ACCCAGTGTTGCCATGAGTTGTGGTGTAGGTCACAGAACGTGGCTCGGATCCCGCGTTGCTCTGGCTGTGGTGTAGGCCGTCGACTTCAGCACTGATT 11999103
1 ................a.... 21	TCTGGCTGTGGTGTAGACCGT	3p	1						3			17	6	26	3
1 ................a..... 22	TCTGGCTGTGGTGTAGACCGTC	3p	1									7	3	10	2
cluster No. 3
ssssssssssssssssssssssssssssssssssss sssssssssssssssssssssssssssssssssssssss stem
((.((((.((((((((.(((((((((((((.((((((((.......))))))...)).))))))))))))).)))))))).))))...
2352953 CGTAGCTTCAGCTGACCGTCTACATCACAGACATAGCTCTGATCCCGAGTTGCTCTGGCTGTGGTGTAGACCGTCAGCTGTAGCTCCC 2353040
1 ..................... 21	TCTGGCTGTGGTGTAGACCGT	3p	0						3			17	6	23	2
1 ...................... 22	TCTGGCTGTGGTGTAGACCGTC	3p	0									7	3	10	2
1 ....................... 23	TCTGGCTGTGGTGTAGACCGTCA	3p	0									3		3	1
1 .....................T 21	TCTGGCTGTGGTGTAGACCGTT	3p	1									6		6	1
cluster No. 4
sssssssssssssssssssssssssssssssss sssssssssssssssssssssssssssssssss stem
(((((((((((((...((((.....((((((.((((...........)))))))))).....))))....))))))))))...
104010778 GGTGAGCTGTGGTGTAGGTCGAAGACACGGCTCAGATCCTGCATTGCTCTGGCTGTGGTGTAGGCCGTTGGCTACAGCTCCAT 104010860
1 ................a.... 21	TCTGGCTGTGGTGTAGACCGT	3p	1						3			17	6	9	2
1 ................a..... 22	TCTGGCTGTGGTGTAGACCGTT	3p	1									6		6	1
cluster No. 5
sssssssssssssssssssssssssssssssssss ssssssssssssssssssssssssssssssssssss stem
...((((((..(((..(((((((...(((((.((((((......)).)))))))))..))).))))..)).)..))))))...
29725936 CATGAGCTGTGGTGTAGGTCACAGGTGCAGCTCAGATCTCGCGTGACTCTGGCTGTGGTGTAGACCGGCAGCTGTAGCTCCAA 29725854
1 ....................T 20	TCTGGCTGTGGTGTAGACCGT	3p	1						3			17	6	26	3
1 ....................t.. 23	TCTGGCTGTGGTGTAGACCGTCA	3p	1									3		3	1
cluster No. 6
ssssssssssssssssssssssssssssssss ssssssssssssssssssssssssssssssssssssss stem
(((((((((...((((((((((((.((((.(((((....)))))))))...)))))))))))))))))))))))))).))
16083679 GGAGTTCCCTGTGGTCTAGGGGTTAGGACTCTGTGCTTTCACAGCTGGGACCCAGGTTCAATCCCTGGACTGGGAACTGA 16083758
1 ..............t....... 22	TCCCTGTGGTCTAGTGGTTAGG	5p	1									6	5	6	1
1 ..............t......... 24	TCCCTGTGGTCTAGTGGTTAGGAC	5p	1				5							5	1
1 ..............t...... 21	TCCCTGTGGTCTAGTGGTTAG	5p	1									4		4	1
1 ..............t........ 23	TCCCTGTGGTCTAGTGGTTAGGA	5p	1									3		3	1
cluster No. 7
ssssssssssssssssssssssssssssssssssss ssssssssssssssssssssssssssss stem
...(((((.((((..(.(((.....((((...((.((((....)))).))))))))).)..)))).)))))..)
32216320 AAAGCCAATTCCTTGCAATAAATTTAGACGGATAGAGGGAATTCCCTGTGGTCTTGTGGTTAGGACTTGGCACT 32216393
1 ............a......... 22	TCCCTGTGGTCTAGTGGTTAGG	3p	1									6	5	6	1
1 ............a........... 24	TCCCTGTGGTCTAGTGGTTAGGAC	3p	1				5							5	1
1 ............a........ 21	TCCCTGTGGTCTAGTGGTTAG	3p	1									4		4	1
1 ............a.......... 23	TCCCTGTGGTCTAGTGGTTAGGA	3p	1				4							4	1
cluster No. 8
ssssssssssssssssssssssssssssssssssss ssssssssssssssssssssssssssss stem
...(((((.((((..(.(((.....((((...((.((((....)))).))))))))).)..)))).)))))..)
32321071 AAAGCCAATTCCTTGCAATAAATTTAGACGGATAGAGGGAATTCCCTGTGGTCTTGTGGTTAGGACTTGGCACT 32320998
1 ............a......... 22	TCCCTGTGGTCTAGTGGTTAGG	3p	1									6	5	11	2
1 ............a........... 24	TCCCTGTGGTCTAGTGGTTAGGAC	3p	1				5							5	1
1 ............a........ 21	TCCCTGTGGTCTAGTGGTTAG	3p	1									4		4	1
1 ............a.......... 23	TCCCTGTGGTCTAGTGGTTAGGA	3p	1				4							4	1
cluster No. 9
ssssssssssssssssssssssssssssssssssss ssssssssssssssssssssssssssssssssssssss stem
...(((((((((((...((.((((.((((.(((((.(((..............)))...))))))))).)))).)))))))))....))))..
58472136 TTAGGGGAGTTCCCTGTGGTCTAGTGGTTAGGACTTGGCACTTTCACCATTCCGCCCTGGGTTCAATCTCTGGTCTGGGAACTGAGATCCCAC 58472044
1 ...................... 22	TCCCTGTGGTCTAGTGGTTAGG	5p	0									6	5	5	1
1 ........................ 24	TCCCTGTGGTCTAGTGGTTAGGAC	5p	0				5							5	1
1 ..................... 21	TCCCTGTGGTCTAGTGGTTAG	5p	0									4		4	1
1 ................ 16	TCCCTGTGGTCTAGTG	5p	0				4							4	1
1 ....................... 23	TCCCTGTGGTCTAGTGGTTAGGA	5p	0									3		3	1
1 .......................T 23	TCCCTGTGGTCTAGTGGTTAGGAT	5p	1			3		8	7				22	40	4
cluster No. 10
sssssssssssssssssssssss ssssssssssssssssssssssssssssssssss stem
((((((((((((...((((.((((((......))))))..))))))))..))......)).)))))...
114232025 TCCCTGTGGTCTAGTGGTTAGGGTTGTGTTCTCAGCCCCCAGCCAGACGAGAACAAAATCACACAGTAG 114231957
1 ...................... 22	TCCCTGTGGTCTAGTGGTTAGG	5p	0									6	5	5	1
1 ..................... 21	TCCCTGTGGTCTAGTGGTTAG	5p	0									4		4	1
1 ........................ 24	TCCCTGTGGTCTAGTGGTTAGGGT	5p	0				3							3	1
1 ......................A 22	TCCCTGTGGTCTAGTGGTTAGGA	5p	1				4					3		7	2
1 ......................a.. 25	TCCCTGTGGTCTAGTGGTTAGGATT	5p	1										4	4	1
cluster No. 11
sssssssssssssssssssssssssssssssssssss sssssssssssssssssssssssssssss stem
...((((((....((((..(((.((((((((.((...(((.......))))))))))))))))..)))).)))))).))
18716615 GTTTCCCAGTGGTCTAGTGGTTAGGACTCAGCACATTCACTGCTGCTGTGGTCTGAGTTCAATTCCTGGTCTGGGACCT 18716537
1 ....t................. 22	TCCCTGTGGTCTAGTGGTTAGG	5p	1									6	5	11	2
1 ....t................... 24	TCCCTGTGGTCTAGTGGTTAGGAC	5p	1				5							5	1
1 ....t................ 21	TCCCTGTGGTCTAGTGGTTAG	5p	1									4		4	1
1 ....t.................. 23	TCCCTGTGGTCTAGTGGTTAGGA	5p	1									3		3	1
cluster No. 12
ssssssssssssssssssssssssssssssssss ssssssssssssssssssssssssssssssssss stem
...((((((((.((.((((.(((.......(((..((.....))..)))........))).)))).)))))))))).....
28425717 CACTGAGCCACGACAGGAACTCCCCACATCTTGTTTTAAATAAATCCAAATTCTCTTGGACTTCCCGTGTGGCTCACAACA 28425797
1 ................. 17	GGACTTCCCGTGTGGCT	3p	0									4		4	1
1 ........................ 24	GGACTTCCCGTGTGGCTCACAACA	3p	0				3							3	1
cluster No. 13
sssssssssssssssssssssssssssssssss ssssssssssssssssssssssssssssssssss stem
(((..((((((...((.((((((((.(((((((...........))))))).)))))))).))...))))))...)))......
86285474 GAGATTATGGGTTTTCAATATTTATGTTCTGTTAGGAAGGGGCAAACAGAAAATAAGTATGGACTTCCCGTGTGGCTCACAACA 86285557
1 ................. 17	GGACTTCCCGTGTGGCT	3p	0									4		4	1
1 ........................ 24	GGACTTCCCGTGTGGCTCACAACA	3p	0				3							3	1
cluster No. 14
sssssssssssssssssssssssssssssssssss ssssssssssssssssssssssssssssssssssss stem
...((((((..(((.......(((((((((.(((.(((......)))..))).......))))))))))))..))).))))))
35699602 ATTTGTTGTTGCAGACTTCCCGTGTGGCTCACAACACATTTATTTGTCTTTGCTTTTTAGGGCCGCACCTGTGGCATACGGAC 35699684
2 G................ 17	GGACTTCCCGTGTGGCT	5p	1									4		4	1
2 G....................... 24	GGACTTCCCGTGTGGCTCACAACA	5p	1				3							3	1
cluster No. 15
ssssssssssssssssssssssssssssssssssssssss ssssssssssssssssssssssssssss stem
..((((.........((.(((.((((((....((..((((((........))))))..))))))))..))).))))))......
62064991 AAGAGCATAAAGCAGCAGACGCAGGTCCCTGAATTGTTTCAATAAAAGGTTTGAAAAGATGGACTTCCCGTGTGGCTCACAACA 62064908
1 ................. 17	GGACTTCCCGTGTGGCT	3p	0									4		4	1
1 ........................ 24	GGACTTCCCGTGTGGCTCACAACA	3p	0				3							3	1
cluster No. 16
ssssssssssssssssssssssssssssssssssssssssssssssssss ssssssssssssssssssssssssssssssss stem
...((((.((((((...(((.((..............((.((((...((((((...))))))..)))).)))))))))))))..))))...
49068432 TTCTGGACTTCCCGTGTGGCTCACAACATAACTACTCGGCGTTGCTTCTACAGTGGCTGTGGCTCAACCCCTGGCCTGGGAACTTCCATAT 49068342
1 ................. 17	GGACTTCCCGTGTGGCT	5p	0									4		4	1
1 ..................... 21	ACATAACTACTCGGCGTTGCT	5p	0						3					3	1
1 ........................ 24	GGACTTCCCGTGTGGCTCACAACA	5p	0				3							3	1
cluster No. 17
sssssssssssssssssssssssssssssssssssssssssssssss ssssssssssssssssssssssssssssssssssssssssssssssssssss stem
((.(((..((((.....((((((((((.((((..(((((((((((.(..(....)..).))))))...)))))....))))..)))).))))))..))))...)))...
51268626 AGAGCAAGAGCCTCCCTGAGCTTTCGGAGTGGAAGGTAAGGAAGGGGGTCCAGGGGTCACCTTCCCTCTTGCCAGGGTCGCCACCGAGGAGCTCTCGGCTAGCTGTTTG 51268734
1 .....t............. 19	TGGAATGTAAGGAAGGGGG	5p	1			13		14	9	7				43	4
1 .....t................ 22	TGGAATGTAAGGAAGGGGGTCC	5p	1				3							3	1
1 .....t.............. 20	TGGAATGTAAGGAAGGGGGT	5p	1								3			3	1
cluster No. 18
ssssssssssssssssssssssssssssssssss sssssssssssssssssssssssssss stem
...((((((((((((........((((((.....(((....)))....)))))))))))))))..)))...
51779037 ATACAGTAACTTAATTTTCACAATGTAAAGAAATGTATTACTACTATATTTACAATTGAGTTAACCTGAAA 51779107
2 G................. 18	GAATGTAAAGAAATGTAT	5p	1							3	3	4		10	3
cluster No. 19
sssssssssssssssssssss sssssssssssssssssssssssssssssssss stem
...(((((((.((((((...((((.....)))).))....)).....)))).)).)))))))...
18297278 TCCCTTTAAATGTAAAGAAATGTATATATTATAAGCTGCAGCAATAACTTTAGCCTTTGAAGACC 18297342
2 G................. 18	GAATGTAAAGAAATGTAT	5p	1							3	3	4		10	3
cluster No. 20
ssssssssssssssssssssssss ssssssssssssssssssssss stem
...((((((...((.....((((((((.........)))...)))))))...))))))...
23541287 CACGAATGTAAAGAAATATATGCCCGATGACAGAATTCGAGAGGCATTTGCCACATTCCTC 23541227
1 ..............g... 18	GAATGTAAAGAAATGTAT	5p	1							3	3	4		10	3
cluster No. 21
sssssssssssssssssssssssssss sssssssssssssssssssssssss stem
((.(((((.((..((((...(((((..(((.......)))..))))).))))..)).)))))...
52737741 AGGTGGTCCTGAAGTTGACAATGGGGTTTTTATTCTTAAAGTCCCATATAATCACAAGACCAACT 52737805
1 ..g................. 20	TGGAGTTGACAATGGGGTTT	5p	1			8		11						19	2
cluster No. 22
ssssssssssssssssssssss ssssssssssssssssssssssssssssss stem
...(((.(((.((.((((..(((((......)))))..))))..).....).)).))))))...
84692456 ATACCTCGTCAACATGATCATGCAGAATAAATTGCAATATCAGAGTTCTACAGTCGACAGGGAA 84692519
2 T...................G 20	TTCAGAGTTCTACAGTCGACG	3p	2							5				5	1
2 T....................T 21	TTCAGAGTTCTACAGTCGACAT	3p	2			3								3	1
cluster No. 23
ssssssssssssssssssssssssssssssssssssssss ssssssssssssssssssssssssssssssss stem
.((((.....((((.......((((.((((((....(((((.....)).)))..)))).)).))))....))))))))...
110548700 CTCTGTAATAACTCACCTATATTCATTGTCTTCTCTGATGCAGAATGCTGTCTAAAGATCACTGAACTTGGAGTCAGAAAA 110548780
1 ....g................ 21	ACTGGACTTGGAGTCAGAAAA	3p	1				31			3				34	2
1 ...g................ 20	CTGGACTTGGAGTCAGAAAA	3p	1				3							3	1
cluster No. 24
ssssssssssssssssssssssssssssssssss ssssssssssssssssssssssssssssssss stem
(..(((((...((((.(((((((...(((.((.((((.....)))).)))))..))))))).))))...)))))...))
43670664 CTGCTGGCATAGAGGACAGTGCTATTGGCTCCTGAGGACCCTTCTCTGGGCCTGAGCACTGGCCTTGGAGTCAGAAAAG 43670742
1 .....a............... 21	ACTGGACTTGGAGTCAGAAAA	3p	1				31			3				34	2
1 .....a................ 22	ACTGGACTTGGAGTCAGAAAAG	3p	1				3							3	1
1 ....a............... 20	CTGGACTTGGAGTCAGAAAA	3p	1				3							3	1
cluster No. 25
ssssssssssssssssssssssssss ssssssssssssssssssssssssssssss stem
((..((((((..(((.(((((((...((((...(((((....))))).......))))...))))))).)))...
125472843 TAGGATGTTGTTTATAGGGAGTAATGGTTAAAAGCTGAGAACTCAGTGTTGGAATAACAAGTGCTCTCCATGGAT 125472917
1 ........................ 24	TAGGATGTTGTTTATAGGGAGTAA	5p	0									3	58	61	2
1 ......................... 25	TAGGATGTTGTTTATAGGGAGTAAT	5p	0										3	3	1
2 C...................... 23	CGGATGTTGTTTATAGGGAGTAA	5p	1										3	3	1
1 ......................... 25	TGGAATAACAAGTGCTCTCCATGGA	3p	0										6	6	1
cluster No. 26
sssssssssssssssssssssssssssssssssssssssssssssssssss sssssssssssssssssssssssssssssssssssssssssss stem
((((((((..((((((((((((((((((((((((((((((........((((((.........))))))))))))))))))))))))))))))))))))..))))).
136653586 CCCCTGGCCTGGGAACTTCCATATGCCGCAGGTGCAGCCACTTGTTTATTAAAAAAAAAAAAATTTTAATGGCTGCACCTGTGGCATATGGAAGTTTCTGTGTCAGA 136653692
1 ........g........... 20	GCAGGTGCGGCCACTTGTTT	5p	1					3		3		6		12	3
1 .......g........... 19	CAGGTGCGGCCACTTGTTT	5p	1										9	9	1
1 .........g........... 21	CGCAGGTGCGGCCACTTGTTT	5p	1										3	3	1
1 ......g............ 19	AGGTGCGGCCACTTGTTTA	5p	1					3						3	1
cluster No. 27
ssssssssssssssssssssssssssssssssssssssssssssss ssssssssssssssssssssssssssssssssssssssssssssssss stem
.((((...((((..((((..((((..((((..((((..((((..(((.....)))...))))..))).)..)))).))))..)))).)))).....))))...
219990729 CTACTCAGTGTTACTTCTAGAACGCCGTGGTTGACCCCTGGCTCTGGAACTTCCATATGCCGCAGGTGTGGCCACTTGTTTAAGAAAAATAAAAAAAGTAAAT 219990831
1 .......c............ 20	GCAGGTGCGGCCACTTGTTT	3p	1					3		3		6		12	3
1 ......c............ 19	CAGGTGCGGCCACTTGTTT	3p	1										9	9	1
1 ........c............ 21	CGCAGGTGCGGCCACTTGTTT	3p	1										3	3	1
cluster No. 28
ssssssssssssssssssssssssssssss ssssssssssssssssssssssssss stem
...((((....(((((((.((((..(((((..(....)..)))))..)))).)))))))))))...
148251465 ATGATGGAAAAGAATATAAAAAAGAATGTATGTGTATATGTGCATGATTTTATATATTCCCATATA 148251530
1 .........g.......... 20	GAATATAAAGAAGAATGTAT	5p	1								6			6	1
1 ....g............... 20	GAATGTAAAAAAGAATGTAT	5p	1							3				3	1
cluster No. 29
ssssssssssssssssssssssssssss ssssssssssssssssssssssssssssss stem
(..(((((..((((((..(((..((...(((........))).....))..))).))))))...))))))))
73230328 TATATCCAATCTTCTGGGATAAACTATGATAGAAAAGAATATAAAAAAGAATGTATAGGAGTTCTGGATGTT 73230399
1 .........g.......... 20	GAATATAAAGAAGAATGTAT	3p	1								6			6	1
1 ....g............... 20	GAATGTAAAAAAGAATGTAT	3p	1							3				3	1
cluster No. 30
sssssssssssssssssssssssssssssssssssssss ssssssssssssssssssssssssss stem
...(((((.........((((.......(..((..(..((((.....))))..)..))..)...)))))))))..)
7838296 ACTGTGATGGAAAAGAATATAAAAAAGAATGTATGTGTATACTTTGTGTGTGTGTGTGTGTGTGTGTGATCACTTT 7838371
1 .........g.......... 20	GAATATAAAGAAGAATGTAT	5p	1								6			6	1
1 ....g............... 20	GAATGTAAAAAAGAATGTAT	5p	1							3				3	1
cluster No. 31
ssssssssssssssssssssssssssss sssssssssssssssssssssssssssssssss stem
...(((((..(((((...((((...((.(((......))).))))))....))))).........)))))...
13770053 ATGGTACAGGGTGTTATATCCAATCTCCTGGGACAGACCATGATGGAAAAGAATATAAAAAAGAATGTATATA 13770125
1 .........g.......... 20	GAATATAAAGAAGAATGTAT	3p	1								6			6	1
1 ....g............... 20	GAATGTAAAAAAGAATGTAT	3p	1							3				3	1
cluster No. 32
sssssssssssssssssssssssssssssss sssssssssssssssssssssssssssssssssssssssss stem
...(((((.......(((((((.(((((((..((.....))..)))).............))).)))))))....)))))...
13231396 ATAGTACAGGGAACTGCATACAATCTTCCGGAATAGATCATGATGGAGAGAATATAAAAAAGAATGTATGTTATATGTATAAC 13231314
1 .........g.......... 20	GAATATAAAGAAGAATGTAT	3p	1								6			6	1
1 ....g............... 20	GAATGTAAAAAAGAATGTAT	3p	1							3				3	1
cluster No. 33
sssssssssssssssssssssssssssssss sssssssssssssssssssssssssssssssss stem
(((((((((((((((.(((..(..((...(((((.......)))))...))..)))).))))....))))))))..)
148851464 CTCTCCCACATGGTCTAGCGGTTAGGATTCCTGGTTTTCACCCAGGCGGCCCGGGTTCGACTCCCGGTGTGGGAAGG 148851540
2 A......................... 26	ACACATGGTCTAGCGGTTAGGATTCC	5p	1								3	8		8	1
2 C......................... 26	CCATGGTCTAGCGGTTAGGATTCCTG	5p	1										4	4	1
1 ........c............. 22	TCCCACATCGTCTAGCGGTTAG	5p	1									4		4	1
1 ..c....................... 26	CCCCATGGTCTAGCGGTTAGGATTCC	5p	1									3		3	1
cluster No. 34
sssssssssssssssssssssssssssssss sssssssssssssssssssssssssssssssss stem
...((((((((((((.(((..(..((...(((((.......)))))...))..)))).))))....))))))))..)
10249843 GTCTCCCACATGGTCTAGCGGTTAGGATTCCTGGTTTTCACCCAGGCGGCCCGGGTTCGACTCCCGGTGTGGGAACG 10249767
2 A......................... 26	ACACATGGTCTAGCGGTTAGGATTCC	5p	1								3	8		11	2
1 ........c............. 22	TCCCACATCGTCTAGCGGTTAG	5p	1									4		4	1
2 C......................... 26	CCATGGTCTAGCGGTTAGGATTCCTG	5p	1										4	4	1
1 ..c....................... 26	CCCCATGGTCTAGCGGTTAGGATTCC	5p	1									3		3	1
cluster No. 35
sssssssssssssssssssssssssss sssssssssssssssssssssssssssssss stem
...(((((.(((((((..(..(((((..((.....)).......)))))..))))).))).)))))...
150919981 AACAGCACCAGGAAACTAATGCTTCCAGCCAAGATGGAGTGTAAGGAAGTGTGTTTGCCTCGTGCTTGA 150920049
1 ....a................. 22	TGGAATGTAAGGAAGTGTGTTT	3p	1					74						74	1
1 ...a................. 21	GGAATGTAAGGAAGTGTGTTT	3p	1				12							12	1
1 .............t........ 22	TGGAGTGTAAGGATGTGTGTTT	3p	1							5				5	1
1 ..a................. 20	GAATGTAAGGAAGTGTGTTT	3p	1					4						4	1
1 ...................A 19	TGGAGTGTAAGGAAGTGTGA	3p	1					3						3	1
1 ....a.................. 23	TGGAATGTAAGGAAGTGTGTTTG	3p	1				3							3	1
1 .....................A 21	TGGAGTGTAAGGAAGTGTGTTA	3p	1				3							3	1
cluster No. 36
ssssssssssssssssssssssssssss ssssssssssssssssssssssss stem
((.(((((((..(((...(((((((.((.((....)).)).)))))))))).)))))))...
154425086 TCTCACTCTCAATGTCTGTTACATTGCACTGAACTCAATGGAATGTAAGCAAGAGGGTGTTT 154425147
1 ...........g......... 21	TGGAATGTAAGGAAGAGGGTG	3p	1							6				6	1
1 ...........g.......... 22	TGGAATGTAAGGAAGAGGGTGT	3p	1								4			4	1
cluster No. 37
sssssssssssssssssssssssssssss ssssssssssssssssssssssssssss stem
...(((..(((...(..(...((((((((.((....)).))))))))...)..)..)))..)))..)
169189704 CAAGTGTCCTGCAGTTGCTAATTCTTTCAATCCATGGAATGGAAGGAAGTGTGAACCAGCCCACAGG 169189770
1 .................... 20	TGGAATGGAAGGAAGTGTGA	3p	0			3		3				7		13	3
1 ...................G 19	TGGAATGGAAGGAAGTGTGG	3p	1							8				8	1
1 ...g................ 20	TGGGATGGAAGGAAGTGTGA	3p	1			3						3		6	2
1 .......c............ 20	TGGAATGCAAGGAAGTGTGA	3p	1					3						3	1
cluster No. 38
ssssssssssssssssssssssssssssssssssssssssssssssss ssssssssssssssssssssssssssssssssssssssssssssssss stem
(..((....(((((.(((..(((.((((....(((((((((((((.(((((............))))).)))))))))))))....)))))))...)))..)))))...))
169284197 TGAGCGGAAGGATTGCCTAACAGTAGCTATTTAGTGTGATAATGGCGTTTGATAGTTTGGACACAAACACCATTGTCACACTCCACAGCTCTGCTAAGGAAGATCTGTAGC 169284307
1 ...................... 22	TTTAGTGTGATAATGGCGTTTG	5p	0					4	3					7	2
1 ..............t..... 20	TAGTGTGATAATGGTGTTTG	5p	1										4	4	1
1 ........c........... 20	TAGTGTGACAATGGCGTTTG	5p	1										3	3	1
cluster No. 39
sssssssssssssssssssssssssssssssssss ssssssssssssssssssssssssssssssssssssssss stem
...((..((((.((((((..(((((((((..(((..((.....))..)))....)))))...))))..)))))).))))..))...
171474486 TATGTACCAGAAACTGTGCTAGCACTGAGGGTATAGTGGCTAACAACATAACTACTCGGCGTTGCTTCTACAGTGTCTGTGGCTCG 171474571
1 ..................... 21	ACATAACTACTCGGCGTTGCT	3p	0						3					3	1
1 ................... 19	ACAACATAACTACTCGGCG	3p	0				3							3	1
cluster No. 40
ssssssssssssssssssssssssssssssssssssssssssssssssssssssssssssss sssssssssssssssssssssssssssssssssssssssssssssssssssssssssssssssssssss stem
(((((((((...((((((.(((.((((((......(((((..(((..((.((..(((..(((....))).))))).))...)))..)))))..)))))))))........))))))..)))........)))))).
41204983 CCAGGTGAGAAGACAGCCTGGCTGATGCCTTGATTGTAGTCTTGTAAGAACCTAACAGAGGGACTTCCCGTGTGGCTCACAACATAACTACTCGGCGTTGCTTCTACAGTGGCTGTGGCTCGACCCCTGGCCTGGG 41205118
1 ..................... 21	ACATAACTACTCGGCGTTGCT	3p	0						3					3	1
1 ................... 19	ACAACATAACTACTCGGCG	3p	0				3							3	1
cluster No. 41
ssssssssssssssssssssssssssssssss ssssssssssssssssssssssssssssssssss stem
(..(((((((((.((((((..(((...(((.((((............)))).))).)))..)))))))))).....)))))..)
11300555 TTGTTCCAGTTTAGTGGGAAGGACTTCCCGTGTGGCTCACAACATAACTACTCGGCGTTGCTTCTACAGACTTTAGTGGAAAGG 11300638
1 ..................... 21	ACATAACTACTCGGCGTTGCT	3p	0						3					3	1
1 ................... 19	ACAACATAACTACTCGGCG	3p	0				3							3	1
cluster No. 42
sssssssssssssssssssssssss ssssssssssssssssssss stem
((.((((.((((..(((...(((.((((............)))).))).)))))))))))...
70065536 GAAGTAGTAAGCTGGACTTCCCGTGTGGCTCACAACATAACTACTCGGTGTTGCTTCTACAGA 70065598
1 ..............c...... 21	ACATAACTACTCGGCGTTGCT	3p	1						3					3	1
cluster No. 43
sssssssssssssssssssssssssssssssssssssssssss sssssssssssssssssssssssssssssssssssssssssssssssssssssssssss stem
...(((((((((.((((...(((.((((((((((.......(((((...))))).........)))).)))))))))..)))).....)).....))..))))))))).
41798232 GACTCCAGGCTGACGCTCAAAGACAGCAACCCGGACTTCCCGTGTGGCTCACATCATAACTACTCGGCGTTGCTTCTACAGTGGCTGTGGCTCGACCCCTAGCCTGGGA 41798340
2 A.................... 21	ACATAACTACTCGGCGTTGCT	3p	1						3					3	1
1 ...a............... 19	ACAACATAACTACTCGGCG	3p	1				3							3	1
cluster No. 44
ssssssssssssssssssssssssssssssssssss sssssssssssssssssssssssssssssssssssssssssss stem
((((((.(((.(((((((((((((.......(((((.........))))))))))).........)))))))..))).))....)))).))
45189386 CTGTGCCATGAGGGTGGTAGCTATTTAAGATACAGGTGAGGACTTCCTGTGTGGCTCACAACATAACTACTCGGCGTTGCTTCTACAGTGG 45189296
1 ..................... 21	ACATAACTACTCGGCGTTGCT	3p	0						3					3	1
1 ................... 19	ACAACATAACTACTCGGCG	3p	0				3							3	1
1 ........c............... 24	GGACTTCCCGTGTGGCTCACAACA	3p	1				3							3	1
cluster No. 45
ssssssssssssssssssssssssssssssssssssssssss sssssssssssssssssssssssssssssssssssssssssssssssssssssss stem
...((.((...((((((((..((..........((((((((..((.....))..)).)))....))).....))))))........))..))))))))...))))
5618990 AAAGGACTTCCCCTGTGGCTCACAACATAACTACTCAGCGTTGCTTCTACAGTGGCTGTGGCTCCACCTCTAGCTGGGGACCTAGCGTATGCCGCAGGTGTGGCC 5618886
1 ............g........ 21	ACATAACTACTCGGCGTTGCT	5p	1						3					3	1
1 .........g.............. 24	GGACTTCCCGTGTGGCTCACAACA	5p	1				3							3	1
cluster No. 46
ssssssssssssssssssssssssssssssssssssssssss sssssssssssssssssssssssssssssssssssssssssssssssss stem
...((((...(((((..(..(((((....((((..(((.(((..(........)..)))..)))..)))).......)))))..).....)))))...))))...
175170955 AAATGTCAGTGTGGGAGCGGGGGGTGGGGGGGGAGGATGGAGGGTGAGGGTGAATGCTCAGGTTGGCTCTTGGAGAGACCCCTTGGAGGGTCCGCTGGGGCAGTT 175171059
1 .....t................ 22	TGGGGTGGGAGGATGGAGGGTG	5p	1	37	6			10						53	3
1 .....t............... 21	TGGGGTGGGAGGATGGAGGGT	5p	1			8			3					11	2
cluster No. 47
ssssssssssssssssssssssssssssssssssssssssssssssssssssssss sssssssssssssssssssssssssssssssssssssssssssssssssss stem
...(((((....((...(((((........(((((....(((((.((.(..((...(((........)))...))..))).))))).....))))).)))))....)).....)))))
176701056 AGTGTGCTTACAAGAGACAGACAAAGAGATGGGGAGTTCCCTGGTCTAGTGGTTAGGAATCAGTGCTTTCACTGCTGCAGCCCGGGTTCAATCCCTGGTCTGGGAACTGAGATGGCAC 176701173
1 .....................T 21	TCCCTGGTCTAGTGGTTAGGAT	5p	1				73	3	7			60	16	159	5
1 .....................t.. 24	TCCCTGGTCTAGTGGTTAGGATTC	5p	1									4		4	1
cluster No. 48
ssssssssssssssssssssssssssssssssss ssssssssssssssssssssssssssssssss stem
((.(((((((.((.((((.((((..((..(((..(((........)))..)))..))..)))))))).)))))))))...
40808384 GGGAGTTCCCTGGTCTAGTGGTTAGGATTTGGTGTGCTCACTGCTGCAGCCTAGGTTTAAGCCCTGGTCTGGGAACTGAG 40808305
1 ...................... 22	TCCCTGGTCTAGTGGTTAGGAT	5p	0				73	3	7			60	16	60	1
1 .................... 20	TCCCTGGTCTAGTGGTTAGG	5p	0									6		6	1
1 ....................... 23	TCCCTGGTCTAGTGGTTAGGATT	5p	0									4		4	1
1 .......................c.. 26	TCCCTGGTCTAGTGGTTAGGATTCGG	5p	1									121		121	1
1 ......................c.. 25	CCCTGGTCTAGTGGTTAGGATTCGG	5p	1									25		25	1
2 A..................... 22	ACCCTGGTCTAGTGGTTAGGAT	5p	1				15							15	1
1 .......................C 23	TCCCTGGTCTAGTGGTTAGGATTC	5p	1									4		4	1
1 .....................c.. 24	CCTGGTCTAGTGGTTAGGATTCGG	5p	1									3		3	1
cluster No. 49
ssssssssssssssssssssssssssssssssssssssssssssssssssss sssssssssssssssssssssssssssssssssssssssssss stem
..((((((((.(..((((.(((..(((......(((((..((.....(((..((....)).)))...))..)))))..)))))).))))..).))))))))...
183783203 TTTAGAATATTTTCCATAAAGAAACCAGTGATTTTTTTTGTTTGTTTGTTTTCCTTTTGGCAACTATGATGAAAAATGTGGTCTGTATGTGATATATTTTATTA 183783306
1 .................... 20	AACTATGATGAAAAATGTGG	3p	0				80							80	1
1 ..................... 21	CAACTATGATGAAAAATGTGG	3p	0				30				3			33	2
1 ...................A 19	AACTATGATGAAAAATGTGA	3p	1				4							4	1
1 ................a... 20	AACTATGATGAAAAATATGG	3p	1				3							3	1
1 .................g.. 20	AACTATGATGAAAAATGGGG	3p	1				3							3	1
cluster No. 50
ssssssssssssssssssssssssssssssssssssss ssssssssssssssssssssssssssssssssssssssssss stem
((((((((((((..((((.(((((((((..(((..((((((....))))))..)))....))))).))))..))))..)))))))))..
197681910 ACAGAGAGATGAATGAAAAGAAGTATTATTTCACTTAGAATGTTTATTTTGCTTGACGTTTAGTGCCTTCAATTTCTATTATTTCTTGT 197681998
1 ......t............. 20	TGAATGTAAAGAAGTATTAT	5p	1										16	16	1
1 .....t............. 19	GAATGTAAAGAAGTATTAT	5p	1								4			4	1
cluster No. 51
ssssssssssssssssssssssssssssssss ssssssssssssssssssssssssssssss stem
((.((.(((.((.((((...(((((....((((((.....))))))..)))))....)))))).))).))...
215764329 TAATCAAAATAGTCCAATTAAATGTAAGAAGTATGTATTGCATGCTAGGCATTGAACTTGGCTCTTTAGACAT 215764401
2 T.................. 19	TAATGTAAGAAGTATGTAT	5p	1										8	8	1
1 ..g.................. 21	TTGAATGTAAGAAGTATGTAT	5p	1									4		4	1
cluster No. 52
sssssssssssssssssssssssssssss sssssssssssssssssssssssssss stem
...(((.((.((((...(((((....((((((.....))))))..)))))....)))))).))).))
215625085 TCAAAATAGTCCAATTAAATGTAAGAAGTATGTATTGCATGCTAGGCATTGAACTTGGCTCTTTAGA 215625019
2 T.................. 19	TAATGTAAGAAGTATGTAT	5p	1										8	8	1
1 ..g.................. 21	TTGAATGTAAGAAGTATGTAT	5p	1									4		4	1
cluster No. 53
sssssssssssssssssssssssssssssss sssssssssssssssssssssssssssssssss stem
...((((((((.(((.((((((..((.((((..(.....)..)))).))..))))))..)))))..))))))...
233211628 TCTCCACATCCGACTAACACTTATCTCTTGTTGGTTTGTTTGATAATAGCCAGGTGTGAGGTGGTAGTGTGGTTT 233211702
1 ......a............ 19	TGAGGTAGTAGTGTGGTTT	3p	1							5		9	6	20	3
cluster No. 54
sssssssssssssssssssssssssssssss sssssssssssssssssssssssssssssssss stem
...((((((((.(((.((((((..((.((((..(.....)..)))).))..))))))..)))))..))))))...
233735573 TCTCCACATCCGACTAACACTTATCTCTTGTTGGTTTGTTTGATAATAGCCAGGTGTGAGGTGGTAGTGTGGTTT 233735499
1 ......a............ 19	TGAGGTAGTAGTGTGGTTT	3p	1							5		9	6	20	3
cluster No. 55
ssssssssssssssssssssssss ssssssssssssssssssssssssss stem
....(((..(((.((((((((((..(((..................)))..)))))).))))..)))..)))..)
235598561 TGAAGTGTGACAATGAGGTTTGCTGGACATAAAGAGAGAAGAGATGGTTTTGTAGACACTCAACTGTACCACAGC 235598635
1 ..g................. 20	TGGAGTGTGACAATGAGGTT	5p	1				47							47	1
1 ..g................ 19	TGGAGTGTGACAATGAGGT	5p	1				39							39	1
1 ..g................... 22	TGGAGTGTGACAATGAGGTTTG	5p	1					3	4					7	2
1 ...............g...... 22	TGAAGTGTGACAATGGGGTTTG	5p	1					5						5	1
cluster No. 56
ssssssssssssssssssssssssssssss sssssssssssssssssssssssssssss stem
...(((((..((((.........(((((...((....))...))))).........)))).))))).......)))))))).)))).
280325406 ACCTGTGATTCTACCTCACTACACCTTCAGATGTAGACAGAAGAAGGACTTCCCGTGTGGCTCACAACATAACTACTCGGCGTTGCT 280325492
1 ........................ 24	GGACTTCCCGTGTGGCTCACAACA	3p	0				3							3	1
1 ..................... 21	ACATAACTACTCGGCGTTGCT	3p	0						3					3	1
1 ................... 19	ACAACATAACTACTCGGCG	3p	0				3							3	1
cluster No. 57
sssssssssssssssssssssssssssssssssssssssss sssssssssssssssssssssssssssssssssssssssssssssssss stem
((.((((.(((.(((((((..((.((....((((((((((.(((...))).....))))))))))....)).))...))..)))))..))).))))...
248052147 GGATTAAAGGACTTCCCGTGTGGCTCACAACATAACTACTCAGCGTTGCTTCTACAGTGGTTGTGGCTCGACCCCTAGCTTGGGAACTTCCATTAAAAA 248052049
1 ........................ 24	GGACTTCCCGTGTGGCTCACAACA	5p	0				3							3	1
1 ............g........ 21	ACATAACTACTCGGCGTTGCT	5p	1						3					3	1
1 ...............g... 19	ACAACATAACTACTCGGCG	5p	1				3							3	1
cluster No. 58
sssssssssssssssssssssssssssssss ssssssssssssssssssssssssssssssssss stem
...((((((.((((....(((....((..(((((..................)))))...))....)))......)))).))))))
41567690 ATAAAGTGAGTGTGACAATGGTCAAAGGATGGACGAATATACTAATGAAAGAGTCCAAAACTAGATCCGGACATACACAGTCACTT 41567775
1 ................. 17	GAGTGTGACAATGGTCA	5p	0				9							9	1
1 ................... 19	GAGTGTGACAATGGTCAAA	5p	0				4							4	1
2 G................. 18	GGAGTGTGACAATGGTCA	5p	1				74							74	1
1 ...............g.... 20	GAGTGTGACAATGGTGAAAG	5p	1				64							64	1
1 ...............g.. 18	GAGTGTGACAATGGTGAA	5p	1				53							53	1
1 ...............g... 19	GAGTGTGACAATGGTGAAA	5p	1				42							42	1
2 G................... 20	GGAGTGTGACAATGGTCAAA	5p	1				31							31	1
2 G.................. 19	GGAGTGTGACAATGGTCAA	5p	1				18							18	1
1 ................t... 20	GAGTGTGACAATGGTCTAAG	5p	1				15							15	1
1 ..................G 18	GAGTGTGACAATGGTCAAG	5p	1				11							11	1
1 ...............a... 19	GAGTGTGACAATGGTAAAA	5p	1				9							9	1
1 ..................T 18	GAGTGTGACAATGGTCAAT	5p	1				8							8	1
1 ................g... 20	TGAGTGTGACAATGGTGAAA	5p	1										5	5	1
1 ................g.. 19	TGAGTGTGACAATGGTGAA	5p	1										4	4	1
1 ................g.... 21	TGAGTGTGACAATGGTGAAAG	5p	1										4	4	1
1 ...............a.... 20	GAGTGTGACAATGGTAAAAG	5p	1				4							4	1
1 .................T 17	GAGTGTGACAATGGTCAT	5p	1				3							3	1
1 ................c... 20	GAGTGTGACAATGGTCCAAG	5p	1				3							3	1
2 G..................G 19	GGAGTGTGACAATGGTCAAG	5p	2				84							84	1
2 G..................T 19	GGAGTGTGACAATGGTCAAT	5p	2				35							35	1
2 G.................T 18	GGAGTGTGACAATGGTCAT	5p	2				9							9	1
2 G...................A 20	GGAGTGTGACAATGGTCAAAA	5p	2				8							8	1
2 G.................G 18	GGAGTGTGACAATGGTCAG	5p	2				8							8	1
2 G..................C 19	GGAGTGTGACAATGGTCAAC	5p	2				6							6	1
2 G.................C 18	GGAGTGTGACAATGGTCAC	5p	2				4							4	1
2 T...................G 20	TTGAGTGTGACAATGGTCAAG	5p	2				3							3	1
cluster No. 59
ssssssssssssssssssssssssssssssssssssssss sssssssssssssssssssssssssssssssssssssssssss stem
...((..(((((((...(((((.(..(....(((((...((((...........)))))))))..)..).)))))....))).......))))..)).))
55366808 TGATCTAGAGTGTTATATGTACTATGTCTTACTAGTCCCACCTAACATTTTATGAGGTACTAGGTGTGTTGTACAGTGAAACAAACAAAGCTCAGGAAGG 55366907
1 .......g.......... 18	TGAGGTAGTAGGTGTGTT	3p	1									5	4	9	2
cluster No. 60
sssssssssssssssssssss sssssssssssssssssssssssssss stem
(((((((((.((((..((((.(((.........))).)))).........))))))))))..)
76418522 GTGGGCTTAAGAACACGACTTTCCTCCCTTACTGGACAGTCTGCACATTAGTTCTGAGTCACT 76418584
1 ..............g... 18	ACAGTCTGCACATTGGTT	3p	1	14		8	5	16	3	19	10	11		86	8
cluster No. 61
sssssssssssssssssssssssssssssssssssssss ssssssssssssssssssssssssssssssss stem
((.(((.((.((((......(((((((....((..(((((((.....)))))))..)).)))))))..)))).)).)))...
87191668 GGGTCCTCTTAGTTAGAAACAGGAGTGACAATGGTGATGGTTCTGTAAGCCATTTTCAGCACTTCTAAAGCTTAGTGGAAAT 87191749
1 ...............t.. 18	GGAGTGACAATGGTGTTG	5p	1					7						7	1
2 T................. 18	TGGAGTGACAATGGTGAT	5p	1				3							3	1
2 T..................A 19	TGGAGTGACAATGGTGATGA	5p	2				3							3	1
cluster No. 62
sssssssssssssssssssssssssssssssssssssssssssssssssssssssssssssssssssss ssssssssssssssssssssssssssssssssssssssssssssssssssssssss stem
...((((((((((.......(((((..((((((.((...((..((((...((((((........((.(((((....))))).))..))))))...))))...))..)).))))))..)))))))))))))))
88498823 ATTTTCCTGTAGAATCGATAGATGCGTAAGGGAATAGAAGACAATTGATTTTGGAGTATGAAAATGGAGTTTATGAAGACTGCAGTCTCTAACCACAGTATATCAATACTCCTTTGGGTATTTTTGCAGGAG 88498954
1 ......g.............. 21	TGGAGTGTGAAAATGGAGTTT	5p	1	3	4	16		41	30	13	9	26	14	156	9
1 ..........c.......... 21	TGGAGTATGACAATGGAGTTT	5p	1					4	4					8	2
1 ......g............. 20	TGGAGTGTGAAAATGGAGTT	5p	1						3			4		7	2
1 ......g............... 22	TGGAGTGTGAAAATGGAGTTTA	5p	1			3								3	1
cluster No. 63
sssssssssssssssssssssssss sssssssssssssssssssssssss stem
...((((((((..((((..(((.(((((.....))))))))..)).))..))))))))..)
99317447 TACTGCATTTTTAATCACGCCACAGAAAAAAAGTTTCTTGGAATGTATAGAAAATGTATTC 99317507
1 .........a........... 21	TGGAATGTAAAGAAAATGTAT	3p	1					4		4	7	17	29	61	5
cluster No. 64
ssssssssssssssssssssssssssssssssss sssssssssssssssssss stem
...(((.(((((...((..............((((((....))))))))...))))))))...
100808830 ATGGAGTGTGACAATGTGAGAAAAGAGAATGTATACATGTATGTGTAACTGGGTCACCTTGAC 100808892
1 ................ 16	TGGAGTGTGACAATGT	5p	0									4	3	7	2
1 ...............g... 19	TGGAGTGTGACAATGGGAG	5p	1				179							179	1
1 ................A 16	TGGAGTGTGACAATGTA	5p	1				43							43	1
1 ...............a.. 18	TGGAGTGTGACAATGAGA	5p	1				30							30	1
1 ...............c.. 18	TGGAGTGTGACAATGCGA	5p	1				19							19	1
1 ...............g.... 20	TGGAGTGTGACAATGGGAGA	5p	1				19							19	1
1 ................C 16	TGGAGTGTGACAATGTC	5p	1				14							14	1
1 ...............g..... 21	TGGAGTGTGACAATGGGAGAA	5p	1				14							14	1
1 ...............a... 19	TGGAGTGTGACAATGAGAG	5p	1				10							10	1
1 ................T 16	TGGAGTGTGACAATGTT	5p	1									6	4	10	2
1 ...............g.. 18	TGGAGTGTGACAATGGGA	5p	1									5	3	8	2
1 ................a.. 19	TGGAGTGTGACAATGTAAG	5p	1				8							8	1
1 ................t.. 19	TGGAGTGTGACAATGTTAG	5p	1				7							7	1
1 .................G 17	TGGAGTGTGACAATGTGG	5p	1				5							5	1
1 ................t... 20	TGGAGTGTGACAATGTTAGA	5p	1				5							5	1
1 ................c.. 19	TGGAGTGTGACAATGTCAG	5p	1				4							4	1
1 .................T 17	TGGAGTGTGACAATGTGT	5p	1										3	3	1
1 ..............g... 18	GGAGTGTGACAATGGGAG	5p	1				3							3	1
1 ................a... 20	TGGAGTGTGACAATGTAAGA	5p	1				3							3	1
1 .............g.... 18	TGGAGTGTGACAAGGTGA	5p	1				3							3	1
cluster No. 65
ssssssssssssssssssssssssssssssssssssssssss ssssssssssssssssssssssssssssssssssssssssssssss stem
...((((((((((((..(((.((((((.((..((((((..(((((......))))).)))))))).))))...)).)))..).))..))).))))))
122624331 AGGGGCGGGGCTAGGTGTGCGCGTGCGCGTCGGGTCCCCACAGGGAAGCCTTCCTGAGGGACCGCTCGCAGACTGAGCAGGCTCTTGAGCTCCCGCC 122624427
1 ................. 17	GCGCGTGCGCGTCGGGT	5p	0				12		4					16	2
1 .................. 18	GCGCGTGCGCGTCGGGTC	5p	0				4		4					8	2
1 ................. 17	CGCGTGCGCGTCGGGTC	5p	0				6							6	1
1 ................... 19	GCGCGTGCGCGTCGGGTCC	5p	0				3		3					6	2
1 ................. 17	GCGTGCGCGTCGGGTCC	5p	0				5							5	1
1 ................... 19	CGCGTGCGCGTCGGGTCCC	5p	0						4					4	1
1 ................ 16	CGTGCGCGTCGGGTCC	5p	0				4							4	1
2 C................. 18	CGCGCGTGCGCGTCGGGT	5p	1						3					3	1
cluster No. 66
ssssssssssssssssssssssssssssssssssssssssss ssssssssssssssssssssssssssssssssssssssssssssss stem
...((((((((((((..(((.((((((.((..((((((..(((((......))))).)))))))).))))...)).)))..).))..))).))))))
122446475 AGGGGCGGGGCTAGGTGTGCGCGTGCGCGTCGGGTCCCCACAGGGAAGCCTTCCTGAGGGACCGCTCGCAGACTGAGCAGGCTCTTGAGCTCCCGCC 122446379
1 ................. 17	GCGCGTGCGCGTCGGGT	5p	0				12		4					12	1
1 .................. 18	GCGCGTGCGCGTCGGGTC	5p	0				4		4					8	2
1 ................. 17	CGCGTGCGCGTCGGGTC	5p	0				6							6	1
1 ................... 19	GCGCGTGCGCGTCGGGTCC	5p	0				3		3					6	2
1 ................. 17	GCGTGCGCGTCGGGTCC	5p	0				5							5	1
1 ................... 19	CGCGTGCGCGTCGGGTCCC	5p	0						4					4	1
1 ................ 16	CGTGCGCGTCGGGTCC	5p	0				4							4	1
2 C................. 18	CGCGCGTGCGCGTCGGGT	5p	1						3					3	1
cluster No. 67
sssssssssssssssssssssssssssssss sssssssssssssssssssssssssssss stem
...((((((((((((......((.(((((..(((.............)))..)))))))....))))).)))))))...
125905600 TATATACAACTCCTGGAATAAGGTCATGGTCTAGTACCTAAACTTTTTTAACCTATGCTGAGTTAGGAGGTTGTATTTG 125905678
1 ....g............... 20	TGAGGTAGGAGGTTGTATTT	3p	1			3		5	8	3		6		25	5
cluster No. 68
sssssssssssssssssssssssssssssssssssssssssssss ssssssssssssssssssssssssssssssssssssss stem
...((((..(((.(((.....(((.((.(((((((((.(((...((((...))))...)))))))...)))))))))))))))).))))...
136275868 ACCGTGGCTCGCTGGCCCCTCACTGCCTCGCGGGAGGCGCCTCCCTGCCCTGCAGCTCGGTCCTCTTTCCGCGGGAGTGCCGCGTTCGCTTT 136275959
2 A................ 17	ACAGCTCGGTCCTCTTT	3p	1			5				7				12	2
2 C................ 17	CCAGCTCGGTCCTCTTT	3p	1										4	4	1
2 A................T 17	ACAGCTCGGTCCTCTTTT	3p	2	4										4	1
cluster No. 69
sssssssssssssssssssssssssssssssssssssssss ssssssssssssssssssssssssssssss stem
((.(((((((((((...((((..........(((((....((((....)))).)))))...)))).)))))).)))))
16282833 GCAGCTCGGTCCTCTTTTGGAGTTCCCATCATGGCTCGATGGTTAATGAACCTGGCTAGTATCCATGAGGATGCGGGT 16282756
2 A................ 17	ACAGCTCGGTCCTCTTT	5p	1			5				7				12	2
2 C................ 17	CCAGCTCGGTCCTCTTT	5p	1										4	4	1
2 A................. 18	ACAGCTCGGTCCTCTTTT	5p	1	4										4	1
cluster No. 70
ssssssssssssssssssssssssssssssssssssssssssssssssssssssssssss ssssssssssssssssssssssssssssssssssssssssssssss stem
(..((((((((................(((((((((((((..(((((((((((((((((((((............)))))))))))))))))))))..)))))))))))))..))))))))..
9289202 CCACGGCAGTGACAATGCGGATCCTTAACTGCTAGGCCACGGGGGAACTCCCAGACCAGCTTCCACTCCCTTCAAGAAGCTGGTCTGGGAGTTCCCGGGTGGCCTAGTAGTGACGCTGCCGCT 9289324
1 ...................... 22	GGGGAACTCCCAGACCAGCTTC	5p	0							3		3		6	2
cluster No. 71
ssssssssssssssssssssssssssssssssssss ssssssssssssssssssssssssssssssssssss stem
((.((.(((((((((..((((((((((((((((((((((..........))))))))))))))))))))))..))))))))).))...
9289314 TCACTACTAGGCCACCCGGGAACTCCCAGACCAGCTTCTTGAAGGGAGTGGAAGCTGGTCTGGGAGTTCCCCCGTGGCCTAGCAGTTA 9289227
2 G..................... 22	GGGGAACTCCCAGACCAGCTTC	5p	1							3		3		6	2
cluster No. 72
sssssssssssssssssssssssssssssssssss sssssssssssssssssssssssssssssssssss stem
...((((.((.(((...((((((...........((((....))))......)))))).......))).))..))))...
37805875 ACAGTGTAGTGTGACAATAGCCACCAAAATTTAAAGCAGCCATGCTACCCTTTGGCTAGCATCTATCAGACGGACATAAC 37805954
1 ..g................ 19	TGGAGTGTGACAATAGCCA	5p	1				303					3	4	310	3
1 ..g............... 18	TGGAGTGTGACAATAGCC	5p	1				185							185	1
cluster No. 73
ssssssssssssssssssssssssssssssssssssssssssssssssssss sssssssssssssssssssssssssssssssssssssssssssssssssssssss stem
((((((((.....((.(((((...(((((.((..((.((((..((((((.((...........))..))))))...)))).))..)).))))).....)))))..))..))).)))))..)
42909202 ATCTGCTCAGTTAGCCAGTCTGTTGTCCACCCCCTGCCCCAACCACCACCCGAGAACCCAGACCGATGTGGTGATGTGGGTCAAAGGCTGGGCTGCAAGGACTCAGCGAGGGACAGGTGAG 42909322
1 ..t................ 19	GATCGATGTGGTGATGTGG	3p	1			3	11							14	2
2 T................ 17	TCGATGTGGTGATGTGG	3p	1				10							10	1
2 T................C 17	TCGATGTGGTGATGTGGC	3p	2				3							3	1
cluster No. 74
ssssssssssssssssssssssssss ssssssssssssssssssssssssssss stem
(..(((((...((.((((((((((..(((........))))))))).....))))))...))))))))
47154719 CGTTAAGATATAGCGGTGGTGTGACAAACAAGTGCGAGTTTTACATGTAATTACCCTTGTTCTTAGGA 47154786
1 ................ 16	CGGTGGTGTGACAAAC	5p	0			3				4				7	2
cluster No. 75
ssssssssssssssssssssssssss ssssssssssssssssssssssssssss stem
(..(((((...((.((((((((((..(((........))))))))).....))))))...))))))))
47339040 CGTTAAGATATAGCGGTGGTGTGACAAACAAGTGCGAGTTTTACATGTAATTACCCTTGTTCTTAGGA 47339107
1 ................ 16	CGGTGGTGTGACAAAC	5p	0			3				4				7	2
cluster No. 76
ssssssssssssssssssssssssssss sssssssssssssssssssssssssssssss stem
...(((((.....((((..((((((((((((...))))))).)).)))..))))......))))).))
49397008 GTGTGTTCTCATTTGATTCTTACTCTATCTCTGTGAGGTAGTAGATAGTTATCATACTCTGAGCAAGA 49397075
1 ................. 17	TGAGGTAGTAGATAGTT	3p	0							4		15	8	27	3
cluster No. 77
sssssssssssssssssssssss ssssssssssssssssssss stem
(..((((((...(((((((((..(((................))).))))))))).))))))...
88414205 ATGTATGGTGTGTAAAGAAGAATGTATTTGATTATGTAATTTTACCTCTTTTTTAGATCATAGTT 88414269
1 ...a.................. 22	TGGAGTGTAAAGAAGAATGTAT	5p	1			3			4	5		4		16	4
cluster No. 78
sssssssssssssssssssssssssss sssssssssssssssssssssssssssssss stem
...(((..(.((((..((((((((..((((.....)))).......))).))))).)))))..)))..)
104292350 GGGCCAGTGAGAGACTGGGACTATTGCTAGAACTACTGGAAAAGAAGTATGTCCTTTTTCCGTTGGGAT 104292418
1 ................ 16	TGGAAAAGAAGTATGT	3p	0									3	3	6	2
1 ................A 16	TGGAAAAGAAGTATGTA	3p	1							3		6	9	18	3
cluster No. 79
sssssssssssssssssssssssssssssssssssssssssssssssssss ssssssssssssssssssssssssssssssssssssss stem
...(((..(((.(((((......((((((((..........(((...(((((((.......)))))))...))))))))))).)))))...)))..)))..
30185829 TAGGAGAGTTAAGGTAAATCATAATTGGAAAAGAAGTATGTGGAAAAGGAGGTGTGATTTTCACCTCTCCGTCCTTTCTAATATTACCAAATAAAGCTTGA 30185929
1 ................ 16	TGGAAAAGAAGTATGT	5p	0									3	3	6	2
1 ................A 16	TGGAAAAGAAGTATGTA	5p	1							3		6	9	18	3
cluster No. 80
ssssssssssssssssssssssssssss ssssssssssssssssssssssssssssssssss stem
((((((((((..(((..((((.((((((......................))))..))...))))..)))...)).))))))))...
111058699 TTCATTCACTCATTTTTATTCCCAGAGCTTAACAAATATTTCAATAGAGTGCTCATTGCATGAATGGAAAGAAGGATGGATGGAAGA 111058785
1 .................... 20	GAATGGAAAGAAGGATGGAT	3p	0								7			7	1
2 G.................... 21	GGAATGGAAAGAAGGATGGAT	3p	1							6		21		27	2
1 .............t...... 20	GAATGGAAAGAAGTATGGAT	3p	1								16			16	1
1 .................t.. 20	GAATGGAAAGAAGGATGTAT	3p	1								10			10	1
1 .....t.............. 20	GAATGTAAAGAAGGATGGAT	3p	1								5			5	1
1 ..................t.. 21	TGAATGGAAAGAAGGATGTAT	3p	1									4		4	1
1 ..............t...... 21	TGAATGGAAAGAAGTATGGAT	3p	1										3	3	1
1 ......t.............. 21	TGAATGTAAAGAAGGATGGAT	3p	1							3				3	1
cluster No. 81
ssssssssssssssssssssssssssssssssssss ssssssssssssssssssssssssssssssssssss stem
((.(((((...(((((((((((......(((((((.(((.....)))...))).))))..)))))))))))....)))))..)
119895935 GAAGTTCGGAAAGATTAAATTGAGGAAGTTTGTACAGTTAGTAGAACACAGTGTCAGAAATAATTTAGTTTGTAGTGAATACG 119896017
1 .....t............. 19	TGAGGTAGTTTGTACAGTT	5p	1			8	6	20	12	34	6	60	45	191	8
1 .....t............ 18	TGAGGTAGTTTGTACAGT	5p	1							7		4		11	2
1 .....t.............. 20	TGAGGTAGTTTGTACAGTTA	5p	1									3		3	1
cluster No. 82
sssssssssssssssssssssssssssssssssssssssssss sssssssssssssssssssssssssssssssssssssssssssssss stem
..((((((((..(((.(((((((((..(((..((((......(((..............)))))).)..)))..)))))).......))))))..))...))))))...
9566954 TGTTTTCTCTTTGGTTGGTTTGGCTTTTCCTGCCCTTTTAAATGCAATTAGGATAGAAAGCGGGGTGTGGGGGGGGCCAGTTCTCAGGCCACCGGAGGACAGAAAAGGA 9567062
1 ............a..... 18	CGGGGTGTGGGGAGGGCC	3p	1						5			4		9	2
cluster No. 83
sssssssssssssssssssssssssssssssssssssssssssssssss sssssssssssssssssssssssssssssssssssssssssssssssss stem
..((..((((((...(((..(..((((((((..((((((.....(((((((.........)))))))....)))))).))))))))..)...)))....))))))..))..)
1209050 TCGTGGACAGAGCGGAGGGAGTGGAATCGGGTTGCCCTTGGGGGTCCCCTGATTGAGGGGCGGGGGGTGGGGAGGGCCCCTGGTTCTGTGGGTCTAGTTTTTTGTTTACTTG 1209161
1 .....t............ 18	CGGGGTGTGGGGAGGGCC	3p	1						5			4		9	2
cluster No. 84
sssssssssssssssssssssssssssssssssssssssssssssssss sssssssssssssssssssssssssssssssssssssssssssssssss stem
..((..((((((...(((..(..((((((((..((((((.....(((((((.........)))))))....)))))).))))))))..)...)))....))))))..))..)
1003206 TCGTGGACAGAGCGGAGGGAGTGGAATCGGGTTGCCCTTGGGGGTCCCCTGATTGAGGGGCGGGGGGTGGGGAGGGCCCCTGGTTCTGTGGGTCTAGTTTTTTGTTTACTTG 1003095
1 .....t............ 18	CGGGGTGTGGGGAGGGCC	3p	1						5			4		9	2
cluster No. 85
sssssssssssssssssssssssssss ssssssssssssssssssssssssssssssssssss stem
(..((((((((..(((...(((..((((((...)))))).))).............)))..))))))))...
8033683 CAAGGCCTGGCAGTGGGGATCGGGCTGCCCTGGGGGTAGGCGAGGTGTGGGGAGGGCCAGGGCCAGGCTGAG 8033612
1 ..g............... 18	CGGGGTGTGGGGAGGGCC	3p	1						5			4		9	2
cluster No. 86
ssssssssssssssssssssssssssssssssssssss sssssssssssssssssssssssssssssssssssss stem
((.((((((...((((..(((((..(((((.(((...((((.........))))...))).)))))....)))))))))..))))))...
10825168 TGACCAGAGGCATGAGATGAAGTTGTAGCTCAAAAGGAATCCAGTTGTTTGATTGCGTTTAAGTTAATTCACTTCTTTAGACTTTGGGTT 10825257
1 ..........c........ 19	TGAGATGAAGCTGTAGCTC	5p	1								3	8	18	29	3
1 ..........c....... 18	TGAGATGAAGCTGTAGCT	5p	1									9	16	25	2
cluster No. 87
sssssssssssssssssssssssssssssssssssssssss ssssssssssssssssssssssssssssssssssssssssssss stem
...((.((....((.......((((((((.(((....(((((((......))))))))).......)).)))...))))))))))....)).)).))
91677801 AAAGCATGAAGAGGTATGATATCAGGAGAAACAAAAATTGAATAAATAGATGTTCAACTGAGATGAAGATGTAGCTCTCTTGACCCCAGCAAGTAAG 91677705
1 ..........c........ 19	TGAGATGAAGCTGTAGCTC	3p	1								3	8	18	21	2
1 ..........c....... 18	TGAGATGAAGCTGTAGCT	3p	1										16	16	1
1 ..........c......... 20	TGAGATGAAGCTGTAGCTCT	3p	1										16	16	1
cluster No. 88
ssssssssssssssssssssssssssssssssssss ssssssssssssssssssssssssssssssssssssssss stem
...(((((((.(((((..((((((.((...(((((..((....))..)))))..))...)))))).)))))....)))).))))))
14889260 CAAATGGGCTTTTATTTTTCTCAGAGCAAGACTTCTGGAGATGTCTGGAGGTAGGTAAACTGGGGTAGTAGGTGTGGTCTCATGGT 14889345
1 ..a............... 18	TGAGGTAGTAGGTGTGGT	3p	1			3		9	7	19		40	17	95	6
cluster No. 89
sssssssssssssssssssssssssss sssssssssssssssssssssssssssssssssss stem
...((((.(..(((((((((((....((((....))))..)))))..........))))))..).))))...
18725370 GTGGGCTCTGTATGAATTGACAGAATGTGTACCTGCACGATGTCGTATCCATGTTATTTATGTAAAGCTGAA 18725441
1 ................C 16	CTGTATGAATTGACAGC	5p	1								4	3		7	2
cluster No. 90
sssssssssssssssssssssssssssssssssssss ssssssssssssssssssssssssssssssssssss stem
(..(((((((...(((((((.(((((((((....((..((....))..))))))).)))).)))))))....))).))))...
24950641 ACCCTCATTTCATCTGCATAAATGAAGGAGAAGTTGTTGATTATTTTCCACTCCTCTCATCTGTGTAGCTTTAAACTGAGATA 24950723
1 ...............c.. 18	ATGAAGGAGAAGTTGCTG	5p	1					3				3		6	2
cluster No. 91
sssssssssssssssssssssssssssss ssssssssssssssssssssssss stem
(..((((((((........(((..(((..(((..................)))..)))..)))...))))))))...
54336811 TTGGAGATTATTGTTTAATATCATCTTGTCATTCCAAATAATTATAATATATGTGAGGGAGGTTGTATAGTCTCAAC 54336887
1 .....t............ 18	TGAGGTAGGTTGTATAGT	3p	1			3		4		5		11	6	29	5
cluster No. 92
sssssssssssssssssssssssssssssssssssssssssssss ssssssssssssssssssssssssssssssssssssssssssss stem
...((.(((((....((((((..(((.((..(..(((.......((((..........)))).......)))..)..)).)))..))))))...))))).))...
57207463 TATTCTCTGCCAGCAGTTTGGAGGATGATGGGAGGTAGTAGTTTGTGAAAGTGTGGAATCATTAAGAGATACAGCTGATAATCACCCAGACGAAGGCAGTGGCAA 57207567
2 T.................. 19	TGAGGTAGTAGTTTGTGAA	5p	1				25							25	1
1 ................c.. 19	GAGGTAGTAGTTTGTGCAA	5p	1				4							4	1
1 ...............a... 19	GAGGTAGTAGTTTGTAAAA	5p	1				4							4	1
1 ...............a.. 18	GAGGTAGTAGTTTGTAAA	5p	1				3							3	1
2 T.................G 18	TGAGGTAGTAGTTTGTGAG	5p	2				11							11	1
2 T.................C 18	TGAGGTAGTAGTTTGTGAC	5p	2				7							7	1
2 T...................T 20	TGAGGTAGTAGTTTGTGAAAT	5p	2				4							4	1
2 T..................T 19	TGAGGTAGTAGTTTGTGAAT	5p	2				4							4	1
2 T.................T 18	TGAGGTAGTAGTTTGTGAT	5p	2										3	3	1
cluster No. 93
ssssssssssssssssssssssssssssssssssssssssssssss sssssssssssssssssssssssssssssssssssssssss stem
..(((..((((.(((.(((.(((..((((((..(((((..((...(((....)))..)).))))).)))).)).))).))))))))))..)))...
80955479 ACATCTTAGCCCACACATGTGGCTTTCTGTTTTTATTTTTCTATTGATAACCATCCCAGTGAGTGTGACATGGTGTCTCGTTGTGGTTTTGATTTC 80955574
2 G................T 17	GGAGTGTGACATGGTGTT	3p	2			8		12			3	7		30	4
cluster No. 94
sssssssssssssssssssssssssssssssssss sssssssssssssssssssssssssssssssssssssssss stem
(((((.((((.((.(..(.(((((((.(((..(((...)))...)))..)))..)))).)..)....)).)))))))))...
89723902 CTTATATCACCTCATTGTTACGTGGGAGACAAGCCATAGGCACAGTCAACCCAGGCGTCATGGAAAGGAAGTGAGTGAGAAC 89723983
1 .............t.... 18	TGGAAAGGAAGTGTGTGA	3p	1							5		6	6	17	3
cluster No. 95
sssssssssssssssssssssssssssssssssss sssssssssssssssssssssssssssssssssssssssss stem
(((((.((((.((.(..(.(((((((.(((..(((...)))...)))..)))..)))).)..)....)).)))))))))...
4533061 CTTATATCACCTCATTGTTACGTGGGAGACAAGCCATAGGCACAGTCAACCCAGGCGTCATGGAAAGGAAGTGAGTGAGAAC 4533142
1 .............t.... 18	TGGAAAGGAAGTGTGTGA	3p	1							5		6	6	17	3
cluster No. 96
sssssssssssssssssssssssssssssssssssssss sssssssssssssssssssssssssssssssss stem
(..(((((((.....((((...((.(((((.(.(((..((((.............))))))))))))).)).)))).....))))))).))
103568585 ATTGTTTGTTCAAATGGGGCATGGAAAGGAAGTGTCTGACCCCGAACCCCAAACAGGGTGACCTCCTTACCTCTCCTGCACGACAGACTCC 103568675
1 ..............g... 18	TGGAAAGGAAGTGTGTGA	5p	1							5		6	6	17	3
cluster No. 97
sssssssssssssssssssssssssssssssssssss ssssssssssssssssssssssssssssssssssssssssss stem
((.(((((.(((((((..((((..((((....(((.((((........))))...)))....))))....))))..)))).))).))))).))
113813992 ACACTCTCACCGCAACTGGGTAAAACACTCCGCCTGCATCAGGACAAAGATGGAAAGGAAATGTGTGAAGTGCCACGTTGTTGGGGAGGGAGG 113814084
1 ..........g....... 18	TGGAAAGGAAGTGTGTGA	3p	1							5		6	6	17	3
cluster No. 98
ssssssssssssssssssssss sssssssssssssssssssssss stem
...(((((((..((((.((.(((((...........))))).)).)))).))))..)))...
62695229 CACCTCTCGCCCCACTGCCCTTTCAAAAAGCTACACTGAAAAGGAAGTGTGTGATGGAGACA 62695290
1 ..g............... 18	TGGAAAGGAAGTGTGTGA	3p	1							5		6	6	17	3
cluster No. 99
sssssssssssssssssssssssssssssssssss sssssssssssssssssssssssssssssssssss stem
((((..((.....((..(..(((....(((...(((((.........))))).))).....)))..)..))......))..)...
102661585 AACGTTCTATGAAGCTTAAGTCTGAAAGGTAAATGGCTGTTGATTAGGGCCAGGCTGGAAAGGAAGTGGGTGAAGGAAGGGCATC 102661501
1 .............t.... 18	TGGAAAGGAAGTGTGTGA	3p	1							5		6	6	17	3
cluster No. 100
ssssssssssssssssssssssssssssss ssssssssssssssssssssssssssss stem
((.(((((....((((.((((((...(((((((...)))))))...)))))).))))..))))).))
87894278 TCTCAAGATTGTGGAAAGGAAGTGAGTGAGCACAAGGTGCTCAGTGACTTCCCTTCTCTTTTTGGAG 87894212
1 .............t.... 18	TGGAAAGGAAGTGTGTGA	5p	1							5		6	6	17	3
cluster No. 101
ssssssssssssssssssssssssssssssssssssssssssssssssssssssssss sssssssssssssssssssssssssssssssssssssssssssssssssssssssssssssssssssssssssss stem
(((((((....((((((...((...((((..(((((((((...((((((..(((((((...)))))))..............))))))))))...)))).)))))))))...))))...)).))).)))))))))).
43504825 GTAGTTGTCTAAAGTAGTTAGCCCTAACACAATGTGCAATAACTCTCTGAGTCCTTTCTAGGAAAGGAAGTGTGTGATGGAATAGAGACCTGAAGCAGGAGTTGCACATGTATGTTCTTGCCCTGTCTTCAATTATG 43504689
2 T................. 18	TGGAAAGGAAGTGTGTGA	3p	1							5		6	6	17	3
cluster No. 102
sssssssssssssssssssssssssssssssssssssssssssss ssssssssssssssssssssssssssssssssssssssssssssssss stem
...((((((((..((..(((..((......((((..(..(((((((((..........))).))))))..)..))))......))..)))..))..))))..))))..
93663638 AATATCTTTATTGTTTGTAGTAGGAAAAGGTTGAGTGTGACACTGGTGAGTTTTATTCCACACAGTGTTGTGATTAGAAATTGCTCTTTATGAATGGTAATAAGATTA 93663745
1 ..........a....... 18	GAGTGTGACAATGGTGAG	5p	1				8							8	1
1 ...........a...... 18	TGAGTGTGACAATGGTGA	5p	1										5	5	1
1 ..........a........ 19	GAGTGTGACAATGGTGAGT	5p	1				4							4	1
1 ............a..... 18	TTGAGTGTGACAATGGTG	5p	1									3		3	1
1 ............a...... 19	TTGAGTGTGACAATGGTGA	5p	1				3							3	1
cluster No. 103
sssssssssssssssssssssssssss ssssssssssssssssssssssss stem
(((((((((((......(((((..((((((........))))))..)))))..)))).))))..)
98057462 GGAGCATGGTAATGGATTTATGGCGGGTCCTCCTCTGTGGGCCTCTCATAGTGTACCCATGCCAG 98057526
1 ................... 19	GAGCATGGTAATGGATTTA	5p	0								4			4	1
2 T.................. 19	TAGCATGGTAATGGATTTA	5p	1										3	3	1
cluster No. 104
ssssssssssssssssssssssssssssssssssss ssssssssssssssssssssssssssssss stem
((.((((...(((((((((......((((((((((((((......))))))))))))))..)))).)))))))))..)
113468198 TACCTCTCAGAGCATGGTAATGGATTTATGGTAGGTCCGTCTCCGTGGGCCTATCATAGTGTACCCATGCTAGAGTAG 113468275
1 ................... 19	GAGCATGGTAATGGATTTA	5p	0								4			4	1
2 T.................. 19	TAGCATGGTAATGGATTTA	5p	1										3	3	1
cluster No. 105
ssssssssssssssssssssssssssssssssssss ssssssssssssssssssssssssssssss stem
((.((((...(((((((((......((((((((((((((......))))))))))))))..)))).)))))))))..)
113484031 TACCTCTCAGAGCATGGTAATGGATTTATGGTAGGTCCGTCTCCGTGGGCCTATCATAGTGTACCCATGCTAGAGTAG 113484108
1 ................... 19	GAGCATGGTAATGGATTTA	5p	0								4			4	1
2 T.................. 19	TAGCATGGTAATGGATTTA	5p	1										3	3	1
cluster No. 106
ssssssssssssssssssssssssssssssssssssssssssssssss sssssssssssssssssssssssssssssss stem
...((((((.......(.(((.(((.(((((..(((((((.((.....(((....))))))))))))))))))))))).))))))).
115228335 TTTGGGAGTTTGCATTGTGGTTCAGTGGGTTAAGAACCTGACATAGTGTCCTTGAGGATGCAGGTTTGATCCCTGGCCTCGCTCCCG 115228421
1 ................ 16	GCATTGTGGTTCAGTG	5p	0				9							9	1
2 T................ 17	TCATTGTGGTTCAGTGG	5p	1										3	3	1
cluster No. 107
sssssssssssssssssssssssssssssssssssssssssss ssssssssssssssssssssssssssssssss stem
...(((..(((....((.((((.(((((..((((...((.((((((....))))))))))))))))))))))).)))..)))..
57379312 GGGAGTTCGCATTGTGGTTCAGTGGGTTAAGAACCCAATAGTATTCCTGAGGATGCATGTTCAATCCCTGGCCTTGCTCACTGG 57379395
1 ................ 16	GCATTGTGGTTCAGTG	5p	0				9							9	1
2 T................ 17	TCATTGTGGTTCAGTGG	5p	1										3	3	1
cluster No. 108
ssssssssssssssssssssssss sssssssssssssssssssssssssss stem
...(((((..((..(((((....((((............)))).....)).)))..))...)))))...
70821431 ACTTCCATATGCTGCAGGTTCAGCCCTAAAAAGTGTCTAAGGGAGTTCGCATTGTGGTTCAGTGGGTTA 70821363
1 ................ 16	GCATTGTGGTTCAGTG	3p	0				9							9	1
2 T................ 17	TCATTGTGGTTCAGTGG	3p	1										3	3	1
cluster No. 109
ssssssssssssssssssssssss sssssssssssssssssssssssssss stem
...(((((..((..(((((....((((............)))).....)).)))..))...)))))...
70950970 ACTTCCATATGCTGCAGGTTCAGCCCTAAAAAGTGTCTAAGGGAGTTCGCATTGTGGTTCAGTGGGTTA 70950902
1 ................ 16	GCATTGTGGTTCAGTG	3p	0				9							9	1
2 T................ 17	TCATTGTGGTTCAGTGG	3p	1										3	3	1
cluster No. 110
sssssssssssssssssssssssssss ssssssssssssssssssssssssss stem
(..(((((((((((......(((((..(((......)))..)))))..))))))...)))))..)
128766710 TCTGTGTTGTGTATGTTAAGAAGTATGTATGTGCATGTATGTATTTAAATACATTGGAACACCTG 128766774
1 .......a............. 21	TGTATGTAAAGAAGTATGTAT	5p	1							7		7	12	26	3
1 ..a.................. 21	TGAATGTTAAGAAGTATGTAT	5p	1										4	4	1
1 ......a............. 20	GTATGTAAAGAAGTATGTAT	5p	1									3		3	1
cluster No. 111
ssssssssssssssssssssssssssssss sssssssssssssssssssssssssssssssss stem
((.(((((..(((((((((((((((((((((((......))...)))))))))))))))))))))..)))))...
15282594 TGATTCTGTCATTCTGTAAACATCGACGTATGATATGATTCCTAGTACGTCGATGTTTACAGAATCTCAGAGTTG 15282668
1 ..................... 21	ATTCTGTAAACATCGACGTAT	5p	0									11		11	1
2 C.................... 21	CTTCTGTAAACATCGACGTAT	5p	1										6	6	1
cluster No. 112
ssssssssssssssssssssssssssssss sssssssssssssssssssssssssssssssss stem
((.(((((..(((((((((((((((((((((((......))...)))))))))))))))))))))..)))))...
15485863 TGATTCTGTCATTCTGTAAACATCGACGTATGATATGATTCCTAGTACGTCGATGTTTACAGAATCTCAGAGTTG 15485789
1 ..................... 21	ATTCTGTAAACATCGACGTAT	5p	0									11		11	1
2 C.................... 21	CTTCTGTAAACATCGACGTAT	5p	1										6	6	1
cluster No. 113
sssssssssssssssssssssssssssssssssss sssssssssssssssssssssssssssssss stem
...(((...((((.((..(((((.(((...((((((((................))))))))..))).)))))))))))...))).))
19006652 TTTCATGTATGCATGGCTGAGGTAGTAGTGCTGAGTCTTTATTTTTTCTTTTTTAGATTCAGAATACAACTTTCTTGTAGTAATGTTA 19006739
1 ................T 16	TGAGGTAGTAGTGCTGT	5p	1					3		3		6	4	16	4
1 ................C 16	TGAGGTAGTAGTGCTGC	5p	1									3		3	1
cluster No. 114
sssssssssssssssssssssssssssssssssss sssssssssssssssssssssssssssss stem
...((((.(((..(((.((....((((((......(((........)))..))))))...)).)))..))))))))))
37512204 GAAGGTATCTAAAACCCCAAATAAAACTTTAAGTCTGATTTGCATTTCAATAGGTTTAAATGAGGTAGTAGTGCTGAA 37512127
1 ................T 16	TGAGGTAGTAGTGCTGT	3p	1					3		3		6	4	16	4
1 ................C 16	TGAGGTAGTAGTGCTGC	3p	1									3		3	1
cluster No. 115
ssssssssssssssssssssssssssssssssss ssssssssssssssssssssssssssssssss stem
(..((((((.......((..((((.((((..((((((..........))))))))))))))...)).......))))))
22024711 GTAGGTAGTAGATTATAGTGGAAAGGGCTTGGGCTTTGAAGTAATAAAGAGCTAGCTTTTCAATCTTGGCACCACTGCC 22024789
2 G.................T 18	GAGGTAGTAGATTATAGTT	5p	2					3		3		5		11	3
cluster No. 116
ssssssssssssssssssssssssssssssssss ssssssssssssssssssssssssssssssss stem
(..((((((.......((..((((.((((..((((((..........))))))))))))))...)).......))))))
27323097 GTAGGTAGTAGATTATAGTGGAAAGGGCTTGGGCTTTGAAGTAATAAAGAGCTAGCTTTTCAATCTTGGCACCACTGCC 27323175
2 G.................T 18	GAGGTAGTAGATTATAGTT	5p	2					3		3		5		11	3
cluster No. 117
ssssssssssssssssssssssssssssssssssss ssssssssssssssssssssssssssssssssss stem
((.((((((..((((..((((((....(((((((.((((..............)))).)))))))..))))))..).))).))))))...
97203446 GTACCCTGTGGTGCCTCCATTCCTTCGTCTGTGCACTAGAAAAATAACAGTACCTAGGGCACAGGATGGGATGAGGAGTAAACAGGGGTA 97203535
1 ....................... 23	TAGGGCACAGGATGGGATGAGGA	3p	0	3										3	1
1 .................... 20	AGGGCACAGGATGGGATGAG	3p	0			3								3	1
cluster No. 118
ssssssssssssssssssssssssssssssssssssssssssssss ssssssssssssssssssssssssssssssssssssssssss stem
(((((((((........((((.(((((..((((...((((.(((((.......))))).))))...)))).....)))))))))..)))))))))...
13651210 TTAAAGGCTGAATTGTGCTTTCTCAAAATTCATGGGTCAAAGTCCTCACTCCTGGGACCTTGGAATGTGACAATGTTTGAAGAGAAGGTCTTTAAAGA 13651307
1 ....g.............. 19	TGGAGTGTGACAATGTTTG	3p	1					149	41	11		55	54	245	3
1 ....g............. 18	TGGAGTGTGACAATGTTT	3p	1					46	11			21		78	3
1 ....g............... 20	TGGAGTGTGACAATGTTTGA	3p	1					19	7			7		33	3
1 ...g.............. 18	GGAGTGTGACAATGTTTG	3p	1					13				4		17	2
cluster No. 119
sssssssssssssssssssssssssssssssssssssss sssssssssssssssssssssssssssssssssssssss stem
.((((...((((((.((..((.(((.....(((((((.((.........)).))))).))...))).))....))))))))...))))..)
14457708 ACTTCATGTATAAAACAGACTGACTAAACTTGAGGTTGCAAACTAATTGTGGAGCTTGCATGGAGTGAGACAATGTTTGTGAGGGGAGGAA 14457798
1 .......t........... 19	TGGAGTGTGACAATGTTTG	3p	1					149	41	11		55	54	255	4
1 .......t.......... 18	TGGAGTGTGACAATGTTT	3p	1					46	11	5			12	74	4
1 .......t............ 20	TGGAGTGTGACAATGTTTGT	3p	1					18	5				7	30	3
1 ......t........... 18	GGAGTGTGACAATGTTTG	3p	1					13		4				17	2
cluster No. 120
sssssssssssssssssssssssssssssssssssssss ssssssssssssssssssssssssssssssssssssss stem
...(..(((((..((..(((((((((...(((.....(((((......))))).....)))...)))))))))..)).)))))..))).
19624370 TTGATGCACTTTCGTGGGGAATGTAAGGATGTGTGGACAGTAGGATTGTACTGAGAAAGCAGGATTACATTCTTTGCTAAGTGTGTGCA 19624458
1 ............a....... 20	GGAATGTAAGGAAGTGTGGA	5p	1				14							14	1
1 ............a........ 21	GGAATGTAAGGAAGTGTGGAC	5p	1				7							7	1
1 ..................A 18	GGAATGTAAGGATGTGTGA	5p	1							3				3	1
cluster No. 121
sssssssssssssssssssssssssssssssssssssss sssssssssssssssssssssssssssssssss stem
(..((((.......(((((.((((.((.(((((((.((((((..............)))))).))))))).)).))))..)))))))))...
43795776 TCCAGCATTGCCATGAGCTATGGCGTAGATCACAGACACAGCTCAGATCTGGCATTGCTGTGGCTGTGGTGTAGGCCAGCAGCTTTGCTCCA 43795867
1 ...................... 22	TGGCGTAGATCACAGACACAGC	5p	0									4	5	9	2
1 ..................... 21	TGGCGTAGATCACAGACACAG	5p	0					7						7	1
1 ......................A 22	TGGCGTAGATCACAGACACAGCA	5p	1					3						3	1
cluster No. 122
ssssssssssssssssssssssssssssssssssssss sssssssssssssssssssssssssssssssssssss stem
...((((((...((..((((((((((((((..(((..((((......)))).))))))).)))).))))))..))...))))))..)
114501345 ACACAGGTTTAATCCCTGGCCTCGCTCAGTGGTTAAGGATATGGCGTTGTCGTGAGCTGTGGCGTAGGTCACAGACACAGCTTGGAC 114501431
1 ........a............. 22	TGGCGTAGATCACAGACACAGC	3p	1									4	5	9	2
1 ........a............ 21	TGGCGTAGATCACAGACACAG	3p	1									3		3	1
cluster No. 123
ssssssssssssssssssssssssssssssssssss ssssssssssssssssssssssssssssss stem
...(((((.((((((....(((((((........(((((..........)))))..))))))).....))))))))))).))
229978468 AAATGTGTGCTGTGAAGTAGCCATAGAAAACACCCACAGAAAGGCGATGCTGTGAGCTGTGGTGTAGATCACAGACACAGCT 229978387
1 ...c.................. 22	TGGCGTAGATCACAGACACAGC	3p	1									4	5	9	2
1 ...c................. 21	TGGCGTAGATCACAGACACAG	3p	1					7						7	1
cluster No. 124
ssssssssssssssssssssssssssssssssss ssssssssssssssssssssssssssssssssss stem
(..((.((((...((((((((...(((((((..(.((.....)).)..)))..))))...)))))).)).)))))))))
107256507 CCTGGCCTCAATCAGTGAGTTGGGGATCCGCTGTTGCCGTGAGCTATGGCGTAGATCACAGACTCAGCTCTGAGCTGCT 107256429
1 .................a.... 22	TGGCGTAGATCACAGACACAGC	3p	1									4	5	9	2
1 .................a... 21	TGGCGTAGATCACAGACACAG	3p	1									3		3	1
cluster No. 125
ssssssssssssssssssssssssss ssssssssssssssssssssssssssssssssss stem
...((((((..((((((..((((((.(((...........))).))))))........))))))...))).)))...
47649969 TCCCTCTGCGGTTAGATTATTCCTTGCAGATAGCAATCAACTGGAAGGAAGTGTGTGTGTCTAATTTGCATGAGATT 47650045
1 ................A 16	TGGAAGGAAGTGTGTGA	3p	1							5		5	4	14	3
cluster No. 126
sssssssssssssssssssssssssssssssssssssssss sssssssssssssssssssssssssssssssssssssssssssssssss stem
.((((((((.....((((((((.(..((..(((...((((((...)))))))))....))..)..))))))))))........)).)))))))))).
100099039 ATAAGTTATACAGGACACTTCCATTGCAATGATAACAGTTCCTTGGGAACTATCTGAATGTGGAAGGAAGTGTGTGAAACAATGCAATGACTTGGTA 100098943
1 ................. 17	TGGAAGGAAGTGTGTGA	3p	0							5		5	4	14	3
cluster No. 127
sssssssssssssssssssssssssssssssssssssssssssssssssssssss ssssssssssssssssssssssssssssssssssssssssssssssssssssssss stem
.((..(((((.......(((((.((...(((((((((..(..(((......(((((.....)))))....)))..).)))))).))).....))...)))))......)))))..))...
53203132 GTGGTGGACTGAATACTATGGCTGGTTTAGGTTTGCTGACTGTTTGTAAAAATTCTCCGGTGGAATGTAAAGATGGAAGTAGAACCTCGTTTCCTACGTCATTTACCAGGTCCCTCGAAG 53203251
1 .................t.... 22	TGGAATGTAAAGATGGATGTAG	3p	1		11	14		28	30	7		3		93	6
1 .................g.... 22	TGGAATGTAAAGATGGAGGTAG	3p	1		5	7		18	32	17		3		82	6
1 .............a.... 18	TGGAATGTAAAGAAGGAA	3p	1				19							19	1
1 .............a...... 20	TGGAATGTAAAGAAGGAAGT	3p	1				8							8	1
1 .................t... 21	TGGAATGTAAAGATGGATGTA	3p	1				7							7	1
1 .............a........ 22	TGGAATGTAAAGAAGGAAGTAG	3p	1			3				4				7	2
cluster No. 128
ssssssssssssssssssssssss sssssssssssssssssssssssssss stem
(..((.(((..(((..(((((..((((.....)))).....))))).)))...))).))...
58291688 GCGGGAGGCAGGCTGAGAGCAGAGCTGGGACACGGTGGGAATGCTTAAGCAGGGTCACCAAA 58291749
1 ................... 19	AGGCTGAGAGCAGAGCTGG	5p	0									3		3	1
2 C.................. 19	CGGCTGAGAGCAGAGCTGG	5p	1										3	3	1
cluster No. 129
sssssssssssssssssssssssssssssssssssssssssss sssssssssssssssssssssssssssssssssssssssssssssssss stem
...((((((..(((..((((..((((...(..((((..((((..((.......))..)).))..))))..)..)))).....))))..)))..)))...)))...
63210790 GAGGGCGTGGTCCAGGTCATGGGGCTGGAGGGTGACAATGGAGGTGGGAAAGACAGATCTCAGAGTCATTTAAGGTCAAAGAGTGATGTGGGACATGGGGCCGGG 63210894
1 ................ 16	TGGAGGGTGACAATGG	5p	0				6							6	1
1 .....t.............. 20	TGGAGTGTGACAATGGAGGT	5p	1			23								23	1
1 .....t............... 21	TGGAGTGTGACAATGGAGGTG	5p	1			8								8	1
1 ....t.............. 19	GGAGTGTGACAATGGAGGT	5p	1				6							6	1
1 ....t............. 18	GGAGTGTGACAATGGAGG	5p	1				6							6	1
1 ...............t... 19	GGAGGGTGACAATGGTGGT	5p	1			4								4	1
1 .....t............ 18	TGGAGTGTGACAATGGAG	5p	1			4								4	1
1 .....t................ 22	TGGAGTGTGACAATGGAGGTGG	5p	1			4								4	1
1 ...............g..... 21	GGAGGGTGACAATGGGGGTGG	5p	1	4										4	1
1 ...............g.... 20	GGAGGGTGACAATGGGGGTG	5p	1	3										3	1
1 .....t............. 19	TGGAGTGTGACAATGGAGG	5p	1			3								3	1
1 ...............g... 19	GGAGGGTGACAATGGGGGT	5p	1	3										3	1
1 ...............t..... 21	GGAGGGTGACAATGGTGGTGG	5p	1	3										3	1
cluster No. 130
ssssssssssssssssssssssssssssss ssssssssssssssssssssssssssssss stem
((.(..(((.((.((.(((((.(((((((.(((..........))).))))))).))).))..)))))))..)...
70205499 CCATGGGTGCTGTGCGTGGTCACTTTTGAATTTGTGGAAGTTGGAAATTAAGAGAGGCACAGAGTCACACTTGGAT 70205574
1 ...........t...... 18	CTGTGCGTGGTTACTTTT	5p	1									3	6	9	2
cluster No. 131
ssssssssssssssssssssssssssss sssssssssssssssssssssssssss stem
...((((((...((((...(((....(((((....)))))......)))))))...)))))).))
92395030 TCCAAAGAGACTCTAAAATGCAAACATGGCCTCTGGGTCAGGACTGTGCTTGGTTACTTTTTATT 92394966
1 ......g........... 18	CTGTGCGTGGTTACTTTT	3p	1									3	6	9	2
cluster No. 132
sssssssssssssssssssssss sssssssssssssssssssssssssssss stem
...(((((((.(((((..((((.(((.........))).)))).....)))))....)))))))..)
77542995 TTGGAGTGTGACAAATTTTTCCACAGTGAAACTATTTGAGGAATTAATATTTGCTAGTATACTCATA 77543061
1 ................ 16	TGGAGTGTGACAAATT	5p	0				79							79	1
1 ................G 16	TGGAGTGTGACAAATTG	5p	1				60							60	1
1 ...............g... 19	TGGAGTGTGACAAATGTTT	5p	1					4	3				3	10	3
1 .............t.... 18	TGGAGTGTGACAATTTTT	5p	1						3					3	1
cluster No. 133
sssssssssssssssssssssssssssssssssssssssssssssssssssss ssssssssssssssssssssssssssssssssssssssssssssssssssss stem
(..((((..((((((((..((...((.((((((.....((((((.........(((....)))........)))))).....)))))).))....))..)))))))).))))...
95157134 TAAGTGATTGGAGGGCAGGGAATATATCTTTTGGGATTCAGTGCATGACAGAACCTTGCAAGGACACATAAGCACTGTGCAGCAGAAGCTGGCACTTTTTGCTCTCCTTTATGTC 95157248
1 ..................A 18	TCAGTGCATGACAGAACCA	5p	1				11					3		14	2
1 .................a... 21	TCAGTGCATGACAGAACATTG	5p	1				5							5	1
1 ...............t.. 18	TCAGTGCATGACAGATCC	5p	1				3							3	1
2 A................. 18	ACAGTGCATGACAGAACC	5p	1				3							3	1
2 A................A 17	ACAGTGCATGACAGAACA	5p	2				5							5	1
cluster No. 134
ssssssssssssssssssssssssssssssssssssssss sssssssssssssssssssssssssssssssssssssssss stem
(((((((..........(((..((((((((...(((.((.(((.....))))).))).))).......)))))))))))...)))))))..)
99639583 CTACCAGAAAAGATAATTGCTTGAGTGTGATAATGGTGACTGACAATTTCATCTCCAAACTATTTATCAGTTCACACTCCATGTATTGGGAT 99639674
1 ........c.......... 19	GAGTGTGACAATGGTGACT	5p	1				12							12	1
1 ........c........... 20	GAGTGTGACAATGGTGACTG	5p	1				8							8	1
1 ..........c....... 18	TTGAGTGTGACAATGGTG	5p	1									3		3	1
1 ..........c........ 19	TTGAGTGTGACAATGGTGA	5p	1				3							3	1
cluster No. 135
sssssssssssssssssssssssss ssssssssssssssssssssssssss stem
...((((..(((..(((((.((((((((.........))))))))..)))))..)))..))))...
104006741 TTAGAATCCCGCCCTGCAGAGCTTCAGGAATGAGTTACTTGAGGTAGTTGTACAGTGCTGTTTACA 104006806
1 .................T 17	TGAGGTAGTTGTACAGTT	3p	1									5	7	12	2
cluster No. 136
sssssssssssssssssssssssssssssssss sssssssssssssssssssssssssssss stem
..((((.((((.((((((((..(((((..((((((.............)))))))))))))))))))))))..))))..)
54144965 GTACTGTCAACATACTTTATCATCATGACTTACTATTTATGCTGAGCTTGGTAACATGAATGAGGTAGTTGTCCAGTTTC 54145044
1 ............a..... 18	TGAGGTAGTTGTACAGTT	3p	1									5	7	12	2
cluster No. 137
ssssssssssssssssssssssssssss sssssssssssssssssssssssssssssssssssssss stem
...((..(((((....(((((.(((((((((.....)))))..........)))).)))))....)))).)..))...
114626681 ATCGTGGCAGCAGTATTTTTTTTTCTTTATCATTTGGATAAGATATTTACTGGAATAAAGATGTATGTTAGTTACTTT 114626758
1 ...........a...... 18	TGGAATAAAGAAGTATGT	3p	1							3	3	6	5	17	4
cluster No. 138
sssssssssssssssssssssssssssssssssss ssssssssssssssssssssssssssssssssssssssss stem
...((((((....(((...(((..(.((((((....((......))....))))))...)..)))...)))......)).)))).))
40518301 CCTGTGGCAACTCTCTGCTTTCTGTCTGTGAATTCGCCTGTTCTGGATATTTCATATAAATGGAATAAAGAAATATGTGACCATTTG 40518387
1 ............g..... 18	TGGAATAAAGAAGTATGT	3p	1							3	3	6	5	17	4
cluster No. 139
sssssssssssssssssssssssssssssss ssssssssssssssssssssssssssss stem
...(((..(((...(((((........(((((((...)))))))...))))).....)))..))).))
69381888 ATGGGATGTATATGTGTGTATGGATGAGCAGTAGGTCCTATTGTATGGCATAAAGAAGTATGTCCAGT 69381821
1 ...a.............. 18	TGGAATAAAGAAGTATGT	3p	1							3	3	6	5	17	4
cluster No. 140
sssssssssssssssssssssssssssssssssssssssss sssssssssssssssssssssssssssssssssssssss stem
...(((((..(....(((((......(((((((((..((((..(.....)..))))..))))))))).....)))))...)..)))))...
114676916 TGTGGTATTGGGTTGGAATGTGAGGTATGTATATATGTATATGTATTTTGTGTGTGTGTGTGTGCGTTTGTTTATTTACACTGATACCTCT 114677006
1 ..........a........ 19	TGGAATGTGAAGTATGTAT	5p	1									3	3	6	2
cluster No. 141
sssssssssssssssssssssssssssssssssss ssssssssssssssssssssssssssssssssssss stem
((.((((..((...((((((..(((..((((.((((((..............)))).))..)))))))..))))..))..))..))))...
24014872 AGATTTATGGATATGCTCTGATGGAATGTGAAGTCTGTATATAATAAGTCACACAGCACAATCACTCCGATAGAATGCTTTTTTTAAAAAA 24014782
1 .............a..... 19	TGGAATGTGAAGTATGTAT	5p	1									3	3	6	2
cluster No. 142
sssssssssssssssssssssssssssssss ssssssssssssssssssssssssssssssssssssssssss stem
(..((.((.(((.(((((((((((...(((((((........))).))))..))).............))))))))))))).))...
7912073 AAAAATAGACTTAGGAATTTGGGTTAACAGAATGCTCAATCCCATCTCTGGTACTTATCAGCTCCCTACAAATTCCAGGCTTTTGGG 7912159
1 ................ 16	AGGAATTTGGGTTAAC	5p	0								17	7		24	2
1 .................C 17	AGGAATTTGGGTTAACAC	5p	1								3			3	1
cluster No. 143
sssssssssssssssssssssssssssssssssssss ssssssssssssssssssssssssssssssssssssssssss stem
...((((((((((((...((((((.(((.((((..((.((...)).)).)))).)))...)))))).....))))..))))))))...
15784377 ACATCCTAGATGGGAATCCCTGTGGTCTAGTGGTTAGGATTCAGTGCTTCCACCAGGTGGCACAGGTTCAATCCCTGGTCTGGGAACT 15784464
1 ........................ 24	TCCCTGTGGTCTAGTGGTTAGGAT	5p	0										22	22	1
1 ...................... 22	TCCCTGTGGTCTAGTGGTTAGG	5p	0										5	5	1
1 .......................... 26	TCCCTGTGGTCTAGTGGTTAGGATTC	5p	0									5		5	1
1 ..................... 21	TCCCTGTGGTCTAGTGGTTAG	5p	0									4		4	1
1 ......................... 25	TCCCTGTGGTCTAGTGGTTAGGATT	5p	0										4	4	1
1 ....................... 23	TCCCTGTGGTCTAGTGGTTAGGA	5p	0									3		3	1
2 A....................... 24	ACCCTGTGGTCTAGTGGTTAGGAT	5p	1				29							29	1
1 .......c................ 24	TCCCTGTCGTCTAGTGGTTAGGAT	5p	1				14							14	1
1 .......a................ 24	TCCCTGTAGTCTAGTGGTTAGGAT	5p	1				9							9	1
1 .......................C 23	TCCCTGTGGTCTAGTGGTTAGGAC	5p	1				5							5	1
cluster No. 144
sssssssssssssssssssssssssssssssssssss ssssssssssssssssssssssssssssssssssssssssss stem
...((((((((((((...((((((((((.((((..((.((...)).)).)))).))))..)))))).....))))..))))))))...
15835696 ACATCCTAGATGGGAATCCCTGTGATCTAGTGGTTAGGATTCAGTGCTTCCACCAGGTGGCATAGGTTCAATCCCTGGTCTGGGAACT 15835783
1 ........g............... 24	TCCCTGTGGTCTAGTGGTTAGGAT	5p	1				168					107	22	168	1
1 ........g............. 22	TCCCTGTGGTCTAGTGGTTAGG	5p	1									6	5	11	2
1 ........g................. 26	TCCCTGTGGTCTAGTGGTTAGGATTC	5p	1									5		5	1
1 ........g............ 21	TCCCTGTGGTCTAGTGGTTAG	5p	1									4		4	1
1 ........g.............. 23	TCCCTGTGGTCTAGTGGTTAGGA	5p	1				4							4	1
1 ........g................ 25	TCCCTGTGGTCTAGTGGTTAGGATT	5p	1										4	4	1
1 ........ .................G 25	TCCCTGTGTCTAGTGGTTAGGATTCG	5p	2				3							3	1
cluster No. 145
ssssssssssssssssssssssssssssssssssssssss sssssssssssssssssssssssssssssssssss stem
...((((((((......((((((...(((..(((..((..(((.....)))..)).))).....)))..)))))))))))))).))
70090778 CCACACACAGTCAAAAAGCAAGTAAATAAAAAGAAGCATTGGGAGTTTCCCTGTGGTCTAATGGTTAGGATTTGCACTGTGTGGCC 70090863
1 .............g.......... 24	TCCCTGTGGTCTAGTGGTTAGGAT	3p	1				168					107	22	22	1
1 .............g........ 22	TCCCTGTGGTCTAGTGGTTAGG	3p	1										5	5	1
1 .............g....... 21	TCCCTGTGGTCTAGTGGTTAG	3p	1									4		4	1
1 .............g........... 25	TCCCTGTGGTCTAGTGGTTAGGATT	3p	1										4	4	1
1 .............g......... 23	TCCCTGTGGTCTAGTGGTTAGGA	3p	1									3		3	1
cluster No. 146
ssssssssssssssssssssssssss sssssssssssssssssssssssssssssss stem
...((((((((((..(..((((..(((((....)))))...))))..)..))))....))))))..)
141470307 ATAGCACCATTAAAAATGAGATAAAGGGGAGTTCCCCTGTGGTCTAGTGGTTAGGATTTGGTGCCTT 141470373
2 T....................... 24	TCCCTGTGGTCTAGTGGTTAGGAT	3p	1				168					107	22	168	1
2 A....................... 24	ACCCTGTGGTCTAGTGGTTAGGAT	3p	1				29							29	1
2 A........................ 25	ACCCCTGTGGTCTAGTGGTTAGGAT	3p	1				7							7	1
2 T..................... 22	TCCCTGTGGTCTAGTGGTTAGG	3p	1										5	5	1
1 .......................c.. 26	CCTGTGGTCTAGTGGTTAGGATTCGG	3p	1									5		5	1
2 T........................ 25	TCCCTGTGGTCTAGTGGTTAGGATT	3p	1										4	4	1
2 T.................... 21	TCCCTGTGGTCTAGTGGTTAG	3p	1									4		4	1
2 T...................... 23	TCCCTGTGGTCTAGTGGTTAGGA	3p	1				4							4	1
cluster No. 147
ssssssssssssssssssssssssss sssssssssssssssssssssssssssssss stem
...((((((((((..(..((((..(((((....)))))...))))..)..))))....))))))..)
141347071 ATAGCACCATTAAAAATGAGATAAAGGGGAGTTCCCCTGTGGTCTAGTGGTTAGGATTTGGTGCCTT 141347005
2 T....................... 24	TCCCTGTGGTCTAGTGGTTAGGAT	3p	1				168					107	22	107	1
2 A....................... 24	ACCCTGTGGTCTAGTGGTTAGGAT	3p	1				29							29	1
2 A........................ 25	ACCCCTGTGGTCTAGTGGTTAGGAT	3p	1				7							7	1
2 T..................... 22	TCCCTGTGGTCTAGTGGTTAGG	3p	1									6		6	1
1 .......................c.. 26	CCTGTGGTCTAGTGGTTAGGATTCGG	3p	1									5		5	1
2 T.................... 21	TCCCTGTGGTCTAGTGGTTAG	3p	1									4		4	1
2 T........................ 25	TCCCTGTGGTCTAGTGGTTAGGATT	3p	1										4	4	1
2 T...................... 23	TCCCTGTGGTCTAGTGGTTAGGA	3p	1									3		3	1
cluster No. 148
sssssssssssssssssssssssssssssssssssssss ssssssssssssssssssssssssssssssssssssss stem
...((((....((((((...(((((.(((.((((((((((((......))))).)))))))..)))))))).....)))))))))).))
41680536 AAAAGGCAATATAGGGAGGTCCCTGTGGTTTAGTGGTTAGGATTCAGCTCTTGCACCACTGCTGCCCGGGGTTTGATCCCTGGTCTGGG 41680448
1 ..........c............. 24	TCCCTGTGGTCTAGTGGTTAGGAT	5p	1				168					107	22	22	1
1 ..........c........... 22	TCCCTGTGGTCTAGTGGTTAGG	5p	1										5	5	1
1 ..........c............... 26	TCCCTGTGGTCTAGTGGTTAGGATTC	5p	1									5		5	1
1 ..........c............ 23	TCCCTGTGGTCTAGTGGTTAGGA	5p	1				4							4	1
1 ..........c.............. 25	TCCCTGTGGTCTAGTGGTTAGGATT	5p	1										4	4	1
1 ..........c.......... 21	TCCCTGTGGTCTAGTGGTTAG	5p	1									4		4	1
cluster No. 149
sssssssssssssssssssssssssssssssssss ssssssssssssssssssssssssssss stem
...(((((......((((...((((.....((..((((.......))))))....))))...))))..))))))))
49175189 TGTGGGGAACCTGGTGCTAAACCGTTGGTAGATAAACCTGTTTCTGGTTTCGTATGCGGCAGAGCAGCTCCCTCGC 49175264
1 ...................... 22	GGGGAACCTGGTGCTAAACCGT	5p	0								5	13		18	2
1 ..................... 21	GGGAACCTGGTGCTAAACCGT	5p	0									4		4	1
1 .................. 18	AACCTGGTGCTAAACCGT	5p	0								3			3	1
cluster No. 150
ssssssssssssssssssssssssssssssssss sssssssssssssssssssssssssssssssssss stem
...((((((..((.((((....((..(...(((((((...)))))))...)..))....)).)).))..))))))...
51084848 TGGATAAACAGTTATGCAAAAGGGTGTGGCTCTTAATAGTGTTAAGAAAAATGTCAACGTGACACAAGGGTTTGTAAG 51084925
1 ................ 16	GACACAAGGGTTTGTA	3p	0							4		3		7	2
cluster No. 151
ssssssssssssssssssssssssssssssssssssssssssssss sssssssssssssssssssssssssssssssssssssss stem
...(((.((((((.....((((((((.(((.....(((.......((((......))))...)))..)))))))))))......)))))).))).
74978317 TTTTTTTTGGAATCGTATGAGTAGTTTGTATAGTTTGAAGATTTAAGCCCTTGTTGGCTACATCATTTACAACTATTTTCTCCCATTCCATAGAC 74978411
1 .......g.......... 18	TGAGTAGGTTGTATAGTT	5p	1				3	8		8		10	7	36	5
1 .......a.......... 18	TGAGTAGATTGTATAGTT	5p	1									4		4	1
1 .......g........... 19	TGAGTAGGTTGTATAGTTT	5p	1									3		3	1
cluster No. 152
sssssssssssssssssssssssssssssss ssssssssssssssssssssssssssssss stem
...((((((((..((...((((....((..((((....))))..)).....))))))..).)))))))...
61123985 ATATGAGAAGGTTGTATAGTTTATCTGTTTCCACATATGTGGTGACCAAAGGAGCACGGCACTTTTCAATC 61123915
1 ....t............. 18	TGAGTAGGTTGTATAGTT	5p	1				3	8		8		10	7	36	5
1 ....t.............. 19	TGAGTAGGTTGTATAGTTT	5p	1									3		3	1
cluster No. 153
ssssssssssssssssssssssssssssss ssssssssssssssssssssssssssssssssssssssssssssss stem
...(((((..(......((((((((((((.(((......))).)))))).)))....)))....)))))).......)..)))))..)
79778587 GCAGGTGTTTTGGAATATTGCAGGATTAAATTGCAATGATAAATTGATCAGGCCCAAGCCAGGACTGCAGGCAAAGAAGGGCACCACA 79778674
1 .......g........... 19	AGCCAGGGCTGCAGGCAAA	3p	1				3	3						6	2
cluster No. 154
sssssssssssssssssssssssssssssssssssss sssssssssssssssssssssssssssssssssss stem
...((((..(((((((.((((((((((......((.((((......)))).))))))..))))))..)))))))...))))..)
84990226 ACTATGAAATCTCTCTACTTATGGGAGTTTTATAAGTGCTCACAGAAGCAGTTTTCCTACGTAGGGCGGAGAGAAGCTCATCGG 84990309
1 .................... 20	GTAGGGCGGAGAGAAGCTCA	3p	0						21	17	148	52		238	4
1 ...................... 22	ACGTAGGGCGGAGAGAAGCTCA	3p	0						3	3	64	33		103	4
1 ..................... 21	CGTAGGGCGGAGAGAAGCTCA	3p	0								57	27		84	2
1 ................. 17	GTAGGGCGGAGAGAAGC	3p	0								3	4		7	2
1 .................. 18	CGTAGGGCGGAGAGAAGC	3p	0				7							7	1
1 .................. 18	AGGGCGGAGAGAAGCTCA	3p	0								7			7	1
1 ................ 16	CGTAGGGCGGAGAGAA	3p	0				4							4	1
1 ................ 16	GTAGGGCGGAGAGAAG	3p	0								3			3	1
2 T................... 20	TTAGGGCGGAGAGAAGCTCA	3p	1										23	23	1
2 C..................... 22	CCGTAGGGCGGAGAGAAGCTCA	3p	1										16	16	1
1 ................a... 20	GTAGGGCGGAGAGAAGATCA	3p	1								10			10	1
1 .................g.. 20	GTAGGGCGGAGAGAAGCGCA	3p	1								3			3	1
1 .................c.. 20	GTAGGGCGGAGAGAAGCCCA	3p	1				3							3	1
1 .............c...... 20	GTAGGGCGGAGAGCAGCTCA	3p	1								3			3	1
1 ...................T 19	GTAGGGCGGAGAGAAGCTCT	3p	1								3			3	1
cluster No. 155
ssssssssssssssssssssssssssssssssssssss ssssssssssssssssssssssssssssssssssssssssssssssssss stem
((.((((..((((((..((((((.(((((((.(((((.(((....)))....))))))))))))......)))))).....))))))....)))).
85256298 CTATACCATAAGAATTTGAAATGTAAAGAAGTGTACTTCTATCAGTAGTTTTGGTACTTTCTTTTATAATTATTTTTATTTGTTCTTTTCAGGTAA 85256393
1 ..g................. 20	TGGAATGTAAAGAAGTGTAC	5p	1							9	11	28	27	75	4
cluster No. 156
ssssssssssssssssssssssssss ssssssssssssssssssssssssssssss stem
...(((((((...((....(((((...((....))...))))).....))......))))))).))
94855358 ATATTCATACATGTCAATGATGAGGCTTGGAAACATTTTTTATAACTGGAAAAGAAGTATGAACAG 94855423
1 ...............t.. 18	TGGAAAAGAAGTATGTAC	3p	1								5	9	9	23	3
cluster No. 157
ssssssssssssssssssssssssssssssssssssssssssssssssss ssssssssssssssssssssssssssssssssssssssssssssssss stem
(..((((.((((....(((....(((((...((((((((((((.(((((((((.....))))...))))))).)))))))))))))))..)))....)))).))))
94961477 CCTGTTTCCAATTTCATTAAAAGCTGGAATTTAAGTAAGTGTGTGTTATTATTTGGGGGATAGCTATAACCATTATTTATTTATCTAGAGTAACTTCATTGCAAAT 94961582
1 ......g............... 22	TGGAATGTAAGTAAGTGTGTGT	5p	1					5	3	7	75	9	6	105	6
1 ...........g.......... 22	TGGAATTTAAGGAAGTGTGTGT	5p	1					4		4	13	5		26	4
cluster No. 158
ssssssssssssssssssssssssssssssssssssssssss ssssssssssssssssssssssssssssssssssssssssssssssssssssssss stem
...(((..(..((((((.(((.(((((.(((..((((((.(((((.....))))).....))))))..))))............)))).))).)))))).)..))).
106666754 GGATTTTGTTTTTGTTTGTTTGCTCTGAGGAAGGAGGTTGGAGTGTTGGGCATTCGGAGGAACCTTGATCCCATATAGGCCAAGAGAGGAGAGAAGCGATGTGGAAG 106666860
1 .....t................ 22	TGAGGTAGGAGGTTGGAGTGTT	5p	1	3		10								13	2
cluster No. 159
sssssssssssssssssssssssssssssssssssssssssssss ssssssssssssssssssssssssssssssssssssss stem
(((((((((.......(((((....((((((((.((((...(((((((.......)))))))....)))).)))))))))))))...))))))...
111033454 TCTGTCTCTAGCAAACTGCTGAAAATTTAAAGAAGTATGTAAAAATAGGAGGGGACTATTTTAAAAATACCTCTTTAAACAGTACTGGGGGACATG 111033549
1 ....g............... 20	AAATGTAAAGAAGTATGTAA	5p	1							3	6	3		12	3
cluster No. 160
sssssssssssssssssssssssssssssssssssssssssss sssssssssssssssssssssssssssssssssssssss stem
.(((((..(((((.(((((((.((((..(((..((((..(((((.....))))).)))).))).))))))))))).)))))..)))))...
2923637 TATTATAATATTGAATACTTTATTTAGAATTACTTAATCCTAATTAAATGTTAGTTTAAAAATGTAAAGAAGTATGCAATAAAATAGTTCA 2923547
1 .................t.. 20	AAATGTAAAGAAGTATGTAA	3p	1							3	6	3		12	3
2 G................... 20	GAATGTAAAGAAGTATGCAA	3p	1				3							3	1
cluster No. 161
ssssssssssssssssssssssss sssssssssssssssssssssssssssssssssssssssss stem
...(((((((.((((((((.((((.((.....)).))))))))....)))......)))..)))).)))))))...
123179084 CATTCTTAGCCTGGACTTGGAGTCAGAAAGAATCAGATTCAAGACTCAGTTTTACCACTTATTCATGCTAGGACCA 123179159
1 .................... 20	CCTGGACTTGGAGTCAGAAA	5p	0										5	5	1
1 ..................... 21	CCTGGACTTGGAGTCAGAAAG	5p	0										3	3	1
1 ...................g.. 22	CCTGGACTTGGAGTCAGAAGGA	5p	1										208	208	1
1 ...................g... 23	CCTGGACTTGGAGTCAGAAGGAA	5p	1										42	42	1
1 ..................g... 22	CTGGACTTGGAGTCAGAAGGAA	5p	1								5	10	4	19	3
1 ...................A 19	CTGGACTTGGAGTCAGAAAA	5p	1				3							3	1
cluster No. 162
ssssssssssssssssssssssss sssssssssssssssssssssssssssssssssssssssss stem
...(((((((.((((((((.((((.((.....)).))))))))....)))......)))..)))).)))))))...
122984054 CATTCTTAGCCTGGACTTGGAGTCAGAAAGAATCAGATTCAAGACTCAGTTTTACCACTTATTCATGCTAGGACCA 122983979
1 .................... 20	CCTGGACTTGGAGTCAGAAA	5p	0										5	5	1
1 ..................... 21	CCTGGACTTGGAGTCAGAAAG	5p	0										3	3	1
1 ...................g.. 22	CCTGGACTTGGAGTCAGAAGGA	5p	1										208	208	1
1 ...................g... 23	CCTGGACTTGGAGTCAGAAGGAA	5p	1										42	42	1
1 ..................g... 22	CTGGACTTGGAGTCAGAAGGAA	5p	1								5	10	4	19	3
1 ...................A 19	CTGGACTTGGAGTCAGAAAA	5p	1				3							3	1
cluster No. 163
ssssssssssssssssssssssssssssssss sssssssssssssssssssssssssssss stem
...((((((.....(((((((((.((.((((((((.....))..)))))).)).)))))))))))))))..)
133929745 TCTCCAGCCTGCTGAAGCTCAGAGGGCTCTGATTCAGAAAGATCATCGGATCCGTCTGAGCTTGGCTGGTCG 133929816
2 A.....................A 22	ACGGATCCGTCTGAGCTTGGCTA	3p	2				3					3		6	2
2 A.....................T 22	ACGGATCCGTCTGAGCTTGGCTT	3p	2				5							5	1
2 T...................T 20	TGATCCGTCTGAGCTTGGCTT	3p	2										4	4	1
cluster No. 164
ssssssssssssssssssssssssss sssssssssssssssssssssssssssss stem
(..((((((((....(((.....((((((....))))))........)))....))))))))...
21155130 GTTTTTAAGTTTTTAGTGACATTTTCCATAGCCATGGAATGTAAAGGCATGTATAACTTGAGCAT 21155194
1 .............t...... 20	TGGAATGTAAAGGTATGTAT	3p	1						3	6	3	7	11	30	5
1 ............a....... 20	TGGAATGTAAAGACATGTAT	3p	1									4		4	1
cluster No. 165
sssssssssssssssssssssssssssssssss sssssssssssssssssssssssssssssssssss stem
...((((((.((((...(((..((..((....((((......)).))..))..))..))).....))))..))))))...
31855631 ATCCTTTTCATCCTGAACCCCCCCAAGACATATGCTAGTTCAAGACACTTCAAGGAAGGGAAGAGAGGAGAGAAAAGTAG 31855710
1 ....c............. 18	AGGACGGGAAGAGAGGAG	3p	1	8		74		39	19	9		7		156	6
1 ....c............... 20	AGGACGGGAAGAGAGGAGAG	3p	1				40							40	1
1 ....c.............. 19	AGGACGGGAAGAGAGGAGA	3p	1			12								12	1
1 ....c................. 22	AGGACGGGAAGAGAGGAGAGAA	3p	1				7							7	1
1 ....c................ 21	AGGACGGGAAGAGAGGAGAGA	3p	1				6							6	1
1 ...c............... 19	GGACGGGAAGAGAGGAGAG	3p	1				5							5	1
1 ...c.............. 18	GGACGGGAAGAGAGGAGA	3p	1				3							3	1
cluster No. 166
ssssssssssssssssssssssssssssssss ssssssssssssssssssssss stem
...(((((.......((.(((........((((((......)))))).))).))....)))))...
38914451 TTGGAATGTAATTGTGTGAGCTTTGAAATCTGACCTTTGTTGGTTAGTGCTGACTGTCCATTCAAC 38914516
1 ..........g....... 18	TGGAATGTAAGTGTGTGA	5p	1							4		3		7	2
cluster No. 167
ssssssssssssssssssssssssssssssss ssssssssssssssssssssss stem
...(((((.......((.(((........((((((......)))))).))).))....)))))...
39065798 TTGGAATGTAATTGTGTGAGCTTTGAAATCTGACCTTTGTTGGTTAGTGCTGACTGTCCATTCAAC 39065733
1 ..........g....... 18	TGGAATGTAAGTGTGTGA	5p	1							4		3		7	2
cluster No. 168
sssssssssssssssssssssssssssssssssssssssssssssss ssssssssssssssssssssssssssssssssssssssssssssssss stem
...((((((.........(((((.((((.((((((((..(((...(((((..........))))))))..))..)))))).....)))).))))).......))))))...
70874780 CATTCATGCTTTATATTTCCTTTTTGAGTTAATTTGGAATGTAATTGTGTGAAATAACTAACATAGCAGGCCTGAGATTGCTTTCCTTACAAAGGTCAACTTGCATGATTA 70874670
1 ..........g....... 18	TGGAATGTAAGTGTGTGA	5p	1							4		3		7	2
cluster No. 169
ssssssssssssssssssssssssssssss ssssssssssssssssssssssssssss stem
...((..((.....((((....((((((..(((.......)))....)))))))))).....))..))...
29831808 AAACATTTGGCAATCCCAAATCCTTACAGAAAGTAATTTTCTTGGAATGTAAGTGGGTGATTTATTTGGAG 29831738
1 .............t.... 18	TGGAATGTAAGTGTGTGA	3p	1							4		3		7	2
cluster No. 170
ssssssssssssssssssssssssssss sssssssssssssssssssssssssssssssssssss stem
((((((((((((((((((.....(..(((((....)))))..).......))))))).......))))))))...
42664928 TCTGAATGGAAAGAAATGTATATGTTTTGAGATCATTCAAGGCTTTCAACCATTTTTCCTCATATTCCATTTGCC 42665002
1 ......t............ 19	TGAATGTAAAGAAATGTAT	5p	1									3	4	7	2
1 .....t............ 18	GAATGTAAAGAAATGTAT	5p	1									4		4	1
2 G.................. 19	GGAATGGAAAGAAATGTAT	5p	1								3			3	1
cluster No. 171
ssssssssssssssssssssssssssssssssssssssssssssssss ssssssssssssssssssssssssssssssssssssssssssss stem
..((((..((...(((.....((((((..(((((((.((......(((((......)))))...)).)))))))..))))))...)))...))...))))...
53422246 AACCTCAACTATTATAGTTCTAATAATTTTACAAGCAAAATAAAAATAAAAGGAAATTTATGAGTTAGTTTGTATGGTTATTTTATGTTAGAGGAAGAGGAAA 53422348
1 ....g.............. 19	TGAGGTAGTTTGTATGGTT	3p	1					4		3		7		14	3
cluster No. 172
ssssssssssssssssssssssssss sssssssssssssssssssssssssss stem
...((((((..((((((((((((..((((.......))))....)))))).)))))))))))))))
55441040 CCTCCAGGGGTGCAGTAAAATTAAGACAAAGACTAGTTGTGAGGTAGTTTGTATTGTTCTTGGCAC 55440975
1 ...............g... 19	TGAGGTAGTTTGTATGGTT	3p	1					4		3		7		14	3
cluster No. 173
sssssssssssssssssssssssssssssssssss ssssssssssssssssssssssssssssssssssssss stem
(..((((.(((((((.((..((.((((((...(((..(........)..)))....))))))))..))..)))))))...))))...
65642741 CATTTTGAAATGTAAAGAAGTATCAATACAGAAGTATCAATGTAAAGGAACTAACAGTGTTGTAGGTCAATTATATTAAACAAACAA 65642827
1 ..g................. 20	TGGAATGTAAAGAAGTATCA	5p	1				436					3		439	2
1 ..g.................. 21	TGGAATGTAAAGAAGTATCAA	5p	1				334							334	1
1 ..g................... 22	TGGAATGTAAAGAAGTATCAAT	5p	1					3		3				6	2
cluster No. 174
ssssssssssssssssssssssssssssssssss ssssssssssssssssssssssssss stem
...((((((((.......(((.(.....((((.((((.......))))))))).))).....))))))))..)
84353133 AAGGGCTGTTTTGAAAAACTGGAGGAAAATGGTGTTTGGAAATAAAGCCCATTGCAGAAAACAAATAGCCATG 84353205
1 .......c.......... 18	TGGAGGACAATGGTGTTT	5p	1				4		3			5	3	15	4
1 .......c........... 19	TGGAGGACAATGGTGTTTG	5p	1									4		4	1
cluster No. 175
sssssssssssssssssssssssssssssssssss sssssssssssssssssssssssssssssss stem
...((((((((.(((.((....(.((..((..((.(((....)))))..))..)))...))))).))))))))...
116741692 CAGCCTGGGTCATGGACCACAGCTCTTGTAGGTCAGTCACTGGACGGGGTGTGGGGAGGGGCCACGACCTAGGGCA 116741767
1 ................ 16	CGGGGTGTGGGGAGGG	3p	0				3					6		9	2
cluster No. 176
sssssssssssssssssssssssssssss sssssssssssssssssssssssssss stem
((((((((((((.((.((((.((((..(..((....))..)..)))))))).)))))))))))...
135998283 AGCCCCGAGCCTGAGAGCCTGTCCCTGCTTCCAGCGGGGTGTGGGGAGGGCCCTGGGCTCGGGCAG 135998218
1 ................ 16	CGGGGTGTGGGGAGGG	3p	0				3					6		9	2
1 .................. 18	CGGGGTGTGGGGAGGGCC	3p	0						5					5	1
cluster No. 177
sssssssssssssssssssssssssss sssssssssssssssssssssssss stem
..((((((.((.....((((((((...(((.(((((..(.(((........))))..))).)))))..))))))))
41146516 CGGGGTGTGGGGAGGGGGTTCTGGAACAAACTGACGTGGTAGTGACTCTGGGCTCTCCGTGCATTTAATCAGAACC 41146441
1 ................ 16	CGGGGTGTGGGGAGGG	5p	0				3					6		9	2
cluster No. 178
ssssssssssssssssssssssssssssssssssssssssssssssssssss sssssssssssssssssssssssssssssssssssssssssssssssssssssssssssssssssssss stem
...(((((((((((..(((..((((((....((((.((((((((((((.((((((.....))))))...........)))..)))))))))..))))....))))))))).......)))))))).)))...
66472725 TAAAAGTAGCACTGATGCTGATTTGAGAGTTGAGGTCCTGCCTTGGCCCCATTCCTTAAAGGAATGTAAGTATGTAAGGTTTTAAGGTAGGCCCCTTCCAGCTTAGAAGCTTTCCTCCAGTGCTGACTTGAG 66472856
2 T................T 17	TGGAATGTAAGTATGTAT	3p	2							3		8	5	16	3
cluster No. 179
ssssssssssssssssssssssssssssssssssssss sssssssssssssssssssssssssssssssss stem
.((((((((((....(..((......(((......((((....))))...))).....))..)..))).)))))))...
78765663 CACAAATTACAAATGTTGGCAGGAATGTGAAGAAAAGGGAATTCTCTGTACACTGATGGTTGGAATGTAAGTTTGTATA 78765741
1 ............a..... 18	TGGAATGTAAGTATGTAT	3p	1							3		8	5	16	3
cluster No. 180
sssssssssssssssssssssssssss sssssssssssssssssssssssssss stem
((.(..((((.(((((....(((((..(((........)))...))))).)))))...))))..)..)
118332224 GCTGTCCATTCTTCATTGTCCTTACCCCCACTCTCCTTTGGAATGTAAGTATGAATTAAATGTGCCCC 118332157
1 ...............t.. 18	TGGAATGTAAGTATGTAT	3p	1							3		8	5	16	3
cluster No. 181
ssssssssssssssssssssssssssssssssss ssssssssssssssssssssssssssssssss stem
(..((...(((((.(((.........((((((..(((.....)))..))))))...)))..))).)).....))...
81492463 AGTGCTAGTGGGAATGTAAAGAAGTGTAGCCACTTTGGAAAACAGCCTGGCTAAAGACAGGTCCTCAAAAATGCTAA 81492539
1 ..................T 18	GGAATGTAAAGAAGTGTAT	5p	1									29		29	1
1 .................T 17	GAATGTAAAGAAGTGTAT	5p	1									4		4	1
1 ...................T 19	GGGAATGTAAAGAAGTGTAT	5p	1									4		4	1
1 ..............g... 18	GGAATGTAAAGAAGGGTA	5p	1				3							3	1
2 A..................T 19	AGGAATGTAAAGAAGTGTAT	5p	2									4		4	1
cluster No. 182
ssssssssssssssssssssssssssssssssssssssssssssssssssss ssssssssssssssssssssssssssssssssssssssssssssssssssss stem
...(((..((((.(((.((...((((.....(((((((.((...(((..((((((.....))))))..)))))..))))))).......))))..)).)))))))....)))...
91175368 TGCCTCCTCACTATGTATTAATCAATGGCCTAGGTCCTAGGAATGTAAAAGTATGTAAGACATACTCATGCCCAGAGGACCTTTATTCAATTGTGGAGACAAGTGTAAAGAGAAG 91175482
2 T.................. 19	TGGAATGTAAAAGTATGTA	5p	1									3	4	7	2
1 ..................T 18	GGAATGTAAAAGTATGTAT	5p	1									3		3	1
cluster No. 183
sssssssssssssssssssssssssssssssssss sssssssssssssssssssssssssssssssssss stem
..((((...((...((.((((....((((((..((((......))))...)))))))))).))....)).....))))..))
113997124 TGGCACGGACAAAGCCCCAGGCATATTTCTACTATAGACTTTCCTATTCCTAGAGACCTGTGGAATGTGAGGAAGTGTAAAC 113997205
1 ........a............ 21	TGGAATGTAAGGAAGTGTAAA	3p	1				129			5				134	2
1 ........a............. 22	TGGAATGTAAGGAAGTGTAAAC	3p	1				74							74	1
1 ........a........... 20	TGGAATGTAAGGAAGTGTAA	3p	1				15			12				27	2
1 .......a............ 20	GGAATGTAAGGAAGTGTAAA	3p	1				6							6	1
1 .......a............. 21	GGAATGTAAGGAAGTGTAAAC	3p	1				4							4	1
cluster No. 184
ssssssssssssssssssssssssssssssssssssssssssssss ssssssssssssssssssssssssssssssssssssssssssssss stem
((((..((..(((.((((.......((((((...((((...(((((........))).)).....))))..))))))......)))).)))...)))))).))
115624036 GGGAAATGGGGCATATGGACTGAAAGCCAGGCTGCCCCCTTGGCCATCATGCCCTGGACCTTTGTGGGGAACCTGGTGCTGAACCATTTGTAGACATCCTGCT 115624138
1 ...................... 22	GGGGAACCTGGTGCTGAACCAT	3p	0									8		8	1
1 ................ 16	GTGGGGAACCTGGTGC	3p	0				5							5	1
1 ...............c...... 22	GGGGAACCTGGTGCTCAACCAT	3p	1									24		24	1
1 ................c...... 23	TGGGGAACCTGGTGCTCAACCAT	3p	1									8	9	17	2
1 ...............t...... 22	GGGGAACCTGGTGCTTAACCAT	3p	1									6		6	1
1 ..c............... 18	TTCGTGGGGAACCTGGTG	3p	1				3							3	1
cluster No. 185
ssssssssssssssssssssssssss sssssssssssssssssssssssssssssssssssss stem
...((...(((((((((.((((((..(((.......))).))))))...............))))))))).))...
9147919 AAAGAAATAAGAACCCTCTCCAGTGGGGTGTGGAGTGCTAACTGGGAAAAGAAGTATGTAAGGGGTTTTTCTCATG 9147994
1 ................T 16	GGAAAAGAAGTATGTAT	3p	1								35	16		51	2
1 ..................T 18	TGGGAAAAGAAGTATGTAT	3p	1								7	6	7	20	3
2 T................. 18	TGGAAAAGAAGTATGTAA	3p	1								7	6	4	17	3
2 T................ 17	TGGAAAAGAAGTATGTA	3p	1									6	9	15	2
2 C................T 17	CGGAAAAGAAGTATGTAT	3p	2								3			3	1
cluster No. 186
sssssssssssssssssssssssssssss sssssssssssssssssssssssssssssss stem
...((((((..((((..(..((..(.((((((....)))))).)..))....)..))))..))))))...
24551590 ATCAGGTGTTAAAAATGTTCCATGGCCCAAGGGGTATCTTGGACTGTGAATGGTGTTTTGGATACCTCTA 24551659
1 ....g.............. 19	TGGAGTGTGAATGGTGTTT	3p	1					12	5	3		4	3	27	5
cluster No. 187
sssssssssssssssssssssssssssssssssssssss ssssssssssssssssssssssssssssssssssss stem
((((((((.(((.((.((((((..((((.....((((((..............))))))))))..)))))).)).)))..))))).)))...
51034917 GATCCTCATTGATCCCCATAACAACTCTGCACAGTGGCTGAGTATTAAGTGTGAGCTACAGAGAGGTTGTGTGGTTTATTTGAGGTGTCACC 51035008
2 T................ 17	TGAGAGGTTGTGTGGTT	3p	1							3		5	3	11	3
cluster No. 188
sssssssssssssssssssssssssss ssssssssssssssssssssssssss stem
((.((..(((..((((.((((((...((((.....))))))))))..))))...)))..))...
19218046 CCATATTTACAAGCAGGTCTCATATGGACTAAGAAAGTCGTGAGAGGTTGTGTGGTGTTTAGTG 19217983
1 ................T 16	TGAGAGGTTGTGTGGTT	3p	1							3		5	3	11	3
cluster No. 189
ssssssssssssssssssssssssssssss ssssssssssssssssssssssssssssss stem
((.(((.(((((....(((.((((......(((..........))).....)))).)))....)))))..)))...
56984807 GCTGAAAACATACCAGTCAAAGCAAAAATCAGCCCTTATACTAGCTTTCGGTGCTGTGGTAGTTGTGTGGTTCTTT 56984882
1 ..a............... 18	TGAGGTAGTTGTGTGGTT	3p	1									7	3	10	2
cluster No. 190
sssssssssssssssssssssssssssssssssssssss sssssssssssssssssssssssssssssss stem
...(((((((......((....((((((..(((((.(((.((........)).)))..)))))))))))...)))))))))
93436792 AATGAGATAGTTGTGTGGTTTAGGTTTAATTTGTTCCTGTGTCTTATGAAACTCAGAAAACAATGAGCTGTTCCCTGTCTT 93436712
1 ....g............. 18	TGAGGTAGTTGTGTGGTT	5p	1									7	3	10	2
1 ....g.............. 19	TGAGGTAGTTGTGTGGTTT	5p	1					3						3	1
cluster No. 191
ssssssssssssssssssssssssssssssss sssssssssssssssssssssssss stem
(..(((((((....((((.......((((((.(((........))).))))))....)))))))))))...
60558429 CCGGGGAGGAATTTGGCCTGGAATGTAAAGAAGGTAAATTAGCACCATTTTTAATGTGGCCTCCTCCTTTC 60558499
1 ................ 16	TGGAATGTAAAGAAGG	5p	0				61							61	1
1 .................. 18	TGGAATGTAAAGAAGGTA	5p	0				3							3	1
1 ................g.. 19	TGGAATGTAAAGAAGGGAA	5p	1				67							67	1
1 ...............c.. 18	TGGAATGTAAAGAAGCTA	5p	1				66							66	1
1 ...............c... 19	TGGAATGTAAAGAAGCTAA	5p	1				61							61	1
1 ...............t.... 20	TGGAATGTAAAGAAGTTAAA	5p	1				47							47	1
1 ...............a.. 18	TGGAATGTAAAGAAGATA	5p	1				31							31	1
1 ..........g....... 18	TGGAATGTAAGGAAGGTA	5p	1				28							28	1
1 ................a... 20	TGGAATGTAAAGAAGGAAAA	5p	1				23							23	1
1 ...............a... 19	TGGAATGTAAAGAAGATAA	5p	1				16							16	1
1 ................G 16	TGGAATGTAAAGAAGGG	5p	1				11							11	1
1 ................a.. 19	TGGAATGTAAAGAAGGAAA	5p	1				9							9	1
1 ................A 16	TGGAATGTAAAGAAGGA	5p	1									9		9	1
1 ..................T 18	TGGAATGTAAAGAAGGTAT	5p	1									8		8	1
1 ..................G 18	TGGAATGTAAAGAAGGTAG	5p	1				6							6	1
1 ...............g.. 18	GGAATGTAAAGAAGGGAA	5p	1				4							4	1
1 ................a.... 21	TGGAATGTAAAGAAGGAAAAT	5p	1				4							4	1
1 ................c... 20	TGGAATGTAAAGAAGGCAAA	5p	1				3							3	1
1 .................G 17	TGGAATGTAAAGAAGGTG	5p	1				3							3	1
1 .................g.. 20	TGGAATGTAAAGAAGGTGAA	5p	1				3							3	1
1 ..............t.... 19	GGAATGTAAAGAAGTTAAA	5p	1				3							3	1
1 ..............t... 18	TGGAATGTAAAGAATGTA	5p	1							3				3	1
1 ...............c.... 20	TGGAATGTAAAGAAGCTAAA	5p	1				3							3	1
1 ..............t.... 19	TGGAATGTAAAGAATGTAA	5p	1									3		3	1
cluster No. 192
sssssssssssssssssssssssssssssssss ssssssssssssssssssssssssssssss stem
..(((((((((((((......((((((((...(((.........)))..)))))))).))))))))))...)))..)).))))))
98879370 CCACCAGGCCATGTGTGATTAGAGGTGGCAGGGTTAGTAAAGAAAACGGGCTATCTCCCACATGGTCTAGCGGTTAGGATTCCTG 98879286
1 ................ 16	CCACATGGTCTAGCGG	3p	0				3							3	1
2 A......................... 26	ACACATGGTCTAGCGGTTAGGATTCC	3p	1								3	8		11	2
1 ........c............. 22	TCCCACATCGTCTAGCGGTTAG	3p	1									4		4	1
2 C......................... 26	CCATGGTCTAGCGGTTAGGATTCCTG	3p	1										4	4	1
1 ..c....................... 26	CCCCATGGTCTAGCGGTTAGGATTCC	3p	1									3		3	1
cluster No. 193
ssssssssssssssssssssssssssssssss ssssssssssssssssssssssssssssssssssss stem
((((((((((((...((((.....((..(((((((....)))))))..))))))...)).........)))))))..)
36957607 TGAAGGGGGAGGGCATGGAGTGTAACAATGGCTGAACACTCAGCTAAAGTTCCAAAACTGAGAAAAAATCTCCTTAGG 36957684
1 ........g........... 20	TGGAGTGTGACAATGGCTGA	5p	1				422						7	429	2
1 ........g............ 21	TGGAGTGTGACAATGGCTGAA	5p	1				52							52	1
1 ........g.......... 19	TGGAGTGTGACAATGGCTG	5p	1				22							22	1
1 .......g........... 19	GGAGTGTGACAATGGCTGA	5p	1				17							17	1
1 ......g........... 18	GAGTGTGACAATGGCTGA	5p	1				4							4	1
cluster No. 194
ssssssssssssssssssssssssssssss sssssssssssssssssssssssssssssss stem
...(((((.(((....(((((..((((....((.....)).......)))))))))....))).)))))..)
37908196 GTACATGGAATGGAAAGAAGTAAGTTGATTAGTAAGAAACCAAGAAGTAACATTTTGAAATATACCATGGGT 37908267
1 ................ 16	GGAATGGAAAGAAGTA	5p	0								3			3	1
1 .......t............. 21	TGGAATGTAAAGAAGTAAGTT	5p	1				42							42	1
1 .......t........... 19	TGGAATGTAAAGAAGTAAG	5p	1								4	3	3	10	3
1 ......t............. 20	GGAATGTAAAGAAGTAAGTT	5p	1				3							3	1
cluster No. 195
sssssssssssssssssssssssssssssss ssssssssssssssssssssssssssssssssssssssssss stem
...(((..((((.((....((..((((.((.(((....))).))...))....))...))))..))....)))))).)))...
38183806 TATCTGAGTGTGACATTGTGTTTTGGAGGAGACAGAAATGTGTCATAGCTTTGGCAAATCCAGGACTATTTGCACAGCAGCAG 38183888
1 ............g...... 19	TGAGTGTGACATGGTGTTT	5p	1										17	17	1
1 ..........a....... 18	GAGTGTGACAATGTGTTT	5p	1					3						3	1
cluster No. 196
ssssssssssssssssssssssssssss sssssssssssssssssssssssssssssss stem
...((((((........((((((..((((((........))))))...))))))..........))))))...
43132413 AACATCACACCTTATATGCTATGATCTTAATATAAGAGAGTTAGGTTGTATAGTTACTAAACCATGTGATTCT 43132485
1 ...g.............. 18	GAGGTAGGTTGTATAGTT	3p	1					3			3	4		10	3
cluster No. 197
sssssssssssssssssssssssssssssssssssssssss sssssssssssssssssssssssssssssssssss stem
..((((((((.(((((.(((...........(((..(((((((.....)).)))))..)))))).))))).)))....)))))...
48423360 GGTGGCAGCAGTTTCTGCTCTAAGTGTGTGTGACTGTCTTTGTGGGGGGCAAGAGAGGGTTGGGAAGGAAGTGTGTGATGCTAGAA 48423445
1 .................. 18	TGGGAAGGAAGTGTGTGA	3p	0							3				3	1
1 ...a.............. 18	TGGAAAGGAAGTGTGTGA	3p	1							5		6	6	17	3
2 T................ 17	TGGAAGGAAGTGTGTGA	3p	1							5		5	4	14	3
cluster No. 198
ssssssssssssssssssssssssss ssssssssssssssssssssssssssssssssssssssss stem
(((((((.(((((((.(((..((((((((......)))...)))))..))).))...........))))).))))...
53837633 CATTCAAGTTCCAAGGTCAAGTCTTCACAGAGGAATGTAAGGAAGATGTGAGCTTCAAATTAAGATGGAAATTGAACT 53837710
1 ..............t..... 20	GGAATGTAAGGAAGTTGTGA	3p	1					3		7	11	4		25	4
2 T................T 17	TGGAATGTAAGGAAGATT	3p	2				52							52	1
2 T................C 17	TGGAATGTAAGGAAGATC	3p	2				30							30	1
cluster No. 199
ssssssssssssssssssssssssss ssssssssssssssssssssssssssssssssssssssss stem
(((((((.(((((((.(((..((((((((......)))...)))))..))).))...........))))).))))...
53927010 CATTCAAGTTCCAAGGTCAAGTCTTCACAGAGGAATGTAAGGAAGATGTGAGCTTCAAATTAAGATGGAAATTGAACT 53927087
1 ..............t..... 20	GGAATGTAAGGAAGTTGTGA	3p	1					3		7	11	4		25	4
2 T................T 17	TGGAATGTAAGGAAGATT	3p	2				52							52	1
2 T................C 17	TGGAATGTAAGGAAGATC	3p	2				30							30	1
cluster No. 200
sssssssssssssssssssssssssssss ssssssssssssssssssssss stem
...(((((((......((((((((..((((((.....)))))).)))))))))))))))........))))).....
59855346 TATGTTGTTTGTCTGCTTACCGTTCTAGCTAGAAACTCTAGTTTGATGGTAAAAATAACTGGAAAAGAAGGATATAT 59855422
1 ..............g... 18	TGGAAAAGAAGGATGTAT	3p	1								6	4		10	2
cluster No. 201
sssssssssssssssssssssssssssssssssssssssss sssssssssssssssssssssssssssssssssssssss stem
((.(..((((((((..((...((((((((((....((...((((........))))..)).....)))))))))).))..))))))))..).
275347050 GTGGGGAGGTTAAGAGGAAAAGAAGGATGTATCTGGCGTATGCACAGCAGTATGTAGAGCATGTCTGCATCTTTTATCAATTTGATCTTTCT 275346959
2 T................. 18	TGGAAAAGAAGGATGTAT	5p	1								6	4		10	2
cluster No. 202
sssssssssssssssssssssssssssssssssssssssss sssssssssssssssssssssssssssssssssssssss stem
((.(..((((((((..((...((((((((((....((...((((........))))..)).....)))))))))).))..))))))))..).
69131514 GTGGGGAGGTTAAGAGGAAAAGAAGGATGTATCTGGCGTATGCACAGCAGTATGTAGAGCATGTCTGCATCTTTTATCAATTTGATCTTTCT 69131423
2 T................. 18	TGGAAAAGAAGGATGTAT	5p	1								6	4		10	2
cluster No. 203
sssssssssssssssssssssssssssssssssssssss ssssssssssssssssssssssssssssssssssss stem
...(((....((((((...((((((((((....(((((((((......)))))))))))))..))))))..))))))....)))...
69208643 GCTGCCATTTGCCATTGATGATCGTTCTCGTTTTTCTTTTCGGAGGAACGAGAGGGAGAGAACGCGGTCTGAGTGGTTTCGGGTTTT 69208729
1 ................ 16	ACGCGGTCTGAGTGGT	3p	0			9	3	4	12	11	3	7		7	1
2 T...................... 23	TGAGAGAACGCGGTCTGAGTGGT	3p	1										36	36	1
2 C.................. 19	CGAACGCGGTCTGAGTGGT	3p	1										7	7	1
1 ...................g... 23	GGAGAGAACGCGGTCTGAGGGGT	3p	1	4										4	1
2 C................ 17	CACGCGGTCTGAGTGGT	3p	1										4	4	1
2 C.................... 21	CGAGAACGCGGTCTGAGTGGT	3p	1										4	4	1
1 .......c............... 23	GGAGAGACCGCGGTCTGAGTGGT	3p	1									4		4	1
2 C........................ 25	CGGGAGAGAACGCGGTCTGAGTGGT	3p	1										4	4	1
1 ..c.................... 23	GGCGAGAACGCGGTCTGAGTGGT	3p	1									3		3	1
1 ..............g........ 23	GGAGAGAACGCGGTGTGAGTGGT	3p	1									3		3	1
2 T....................... 24	TGGAGAGAACGCGGTCTGAGTGGT	3p	1										3	3	1
1 ...............g... 19	AGAACGCGGTCTGAGGGGT	3p	1	3										3	1
1 ...........g......... 21	AGAGAACGCGGGCTGAGTGGT	3p	1									3		3	1
2 T................. 18	TAACGCGGTCTGAGTGGT	3p	1										3	3	1
cluster No. 204
sssssssssssssssssssssssssssssssssssssss ssssssssssssssssssssssssssssssssssss stem
..(((....((((((...((((((((((....(((((((((......)))))))))))))..))))))..))))))....)))...
32936703 CTGCCATTTGCCATTGATGATCGTTCTCGTTTTTCTTTTCGGAGGAACGAGAGGGAGAGAACGCGGTCTGAGTGGTTTCGGGTTTT 32936618
1 ................ 16	ACGCGGTCTGAGTGGT	3p	0			9	3	4	12	11	3	7		49	7
2 T...................... 23	TGAGAGAACGCGGTCTGAGTGGT	3p	1										36	36	1
2 C.................. 19	CGAACGCGGTCTGAGTGGT	3p	1										7	7	1
1 ...................g... 23	GGAGAGAACGCGGTCTGAGGGGT	3p	1	4										4	1
2 C................ 17	CACGCGGTCTGAGTGGT	3p	1										4	4	1
1 .......c............... 23	GGAGAGACCGCGGTCTGAGTGGT	3p	1									4		4	1
2 C.................... 21	CGAGAACGCGGTCTGAGTGGT	3p	1										4	4	1
2 C........................ 25	CGGGAGAGAACGCGGTCTGAGTGGT	3p	1										4	4	1
1 ..............g........ 23	GGAGAGAACGCGGTGTGAGTGGT	3p	1									3		3	1
1 ...........g......... 21	AGAGAACGCGGGCTGAGTGGT	3p	1									3		3	1
1 ..c.................... 23	GGCGAGAACGCGGTCTGAGTGGT	3p	1									3		3	1
2 T....................... 24	TGGAGAGAACGCGGTCTGAGTGGT	3p	1										3	3	1
2 T................. 18	TAACGCGGTCTGAGTGGT	3p	1										3	3	1
1 ...............g... 19	AGAACGCGGTCTGAGGGGT	3p	1	3										3	1
2 T.....................A 22	TGAGAGAACGCGGTCTGAGTGGA	3p	2										4	4	1
cluster No. 205
sssssssssssssssssssssssss sssssssssssssssssssssssss stem
...(((((..((((((......((((((......))))))......))))))..))))).))
7712665 AGCACTTTTGTTTTCTTTCTTCCTGCCTCACACAGGGTAGATCCACGGAAAGTGAAAGTCTG 7712726
1 ...........a......... 21	CACAGGGTAGAACCACGGAAA	3p	1						3	8		9		20	3
cluster No. 206
sssssssssssssssssssssssss ssssssssssssssssssssssssss stem
...((.(((((.((.((((((((..(((......)))..))..)))))))))))))..))...
34215379 GTGGCTGTGGCTCGACACCTGGCTCAGGAACCTGCCTATGCAGCAGGTGCGGCCACTTGTTTA 34215441
1 .................. 18	AGGTGCGGCCACTTGTTT	3p	0					14	13	31		37		82	3
1 ................... 19	CAGGTGCGGCCACTTGTTT	3p	0					8		16		21	9	54	4
1 ................ 16	GTGCGGCCACTTGTTT	3p	0					8		15		10		33	3
1 ................. 17	GGTGCGGCCACTTGTTT	3p	0					11		9		11		31	3
1 .................... 20	GCAGGTGCGGCCACTTGTTT	3p	0					3		3		6		12	3
1 .................. 18	CAGGTGCGGCCACTTGTT	3p	0					3		3		4		10	3
1 ................. 17	AGGTGCGGCCACTTGTT	3p	0					3		3				6	2
1 .................. 18	GGTGCGGCCACTTGTTTA	3p	0						4					4	1
1 ................ 16	TGCGGCCACTTGTTTA	3p	0							4				4	1
1 ................... 19	AGGTGCGGCCACTTGTTTA	3p	0					3						3	1
2 C................. 18	CGGTGCGGCCACTTGTTT	3p	1										10	10	1
1 ..................A 18	CAGGTGCGGCCACTTGTTA	3p	1			4								4	1
2 T................... 20	TCAGGTGCGGCCACTTGTTT	3p	1										3	3	1
2 T................ 17	TGTGCGGCCACTTGTTT	3p	1										3	3	1
2 C.................... 21	CGCAGGTGCGGCCACTTGTTT	3p	1										3	3	1
1 ...............g.. 18	AGGTGCGGCCACTTGGTT	3p	1			3								3	1
1 ................T 16	GTGCGGCCACTTGTTTT	3p	1							3				3	1
cluster No. 207
sssssssssssssssssssssssssssssssssssss sssssssssssssssssssssssssssssssssssss stem
..(((((.((((((((((..(((((....((((((((((........))))))))))...))))).)))))))).))..)))))...
45889340 TTGCTTCTACAGTGGCTGTGGCTTGACCCCATATGGAAGCTGGGGAACTTCCATATGCCACAGGTGCGGCCACTTGTTTGGAGTTCC 45889426
1 .................. 18	AGGTGCGGCCACTTGTTT	3p	0					14	13	31		37		44	2
1 ................... 19	CAGGTGCGGCCACTTGTTT	3p	0						10	16				26	2
1 .................. 18	CAGGTGCGGCCACTTGTT	3p	0						3	3				6	2
1 ................. 17	AGGTGCGGCCACTTGTT	3p	0							3				3	1
1 ..................A 18	CAGGTGCGGCCACTTGTTA	3p	1			4								4	1
1 ..................A 18	AGGTGCGGCCACTTGTTTA	3p	1						3					3	1
1 ...............g.. 18	AGGTGCGGCCACTTGGTT	3p	1			3								3	1
2 T................... 20	TCAGGTGCGGCCACTTGTTT	3p	1										3	3	1
2 G................... 20	GCAGGTGCGGCCACTTGTTT	3p	1							3				3	1
cluster No. 208
sssssssssssssssssssssssssssssssssssssssssss ssssssssssssssssssssssssssssssssssssssss stem
...(((..(((((........(((((((..(((..((.((((((((......)))))))).))..)))...)))))))....)))))..)))...
35660175 GACCTTGGGGCAAAGAGGAAGCGGCTATTTCTACGCTCAGTGCCCAGAACAGTGGGCACTAAGAATGGTTTGTAGCCGGACATTGCTGAAAGAAG 35660269
1 ......................... 25	AAGAATGGTTTGTAGCCGGACATTG	3p	0			4			3					7	2
cluster No. 209
sssssssssssssssssss sssssssssssssssssssssssssss stem
...((((((((...((((((((...............)))))...)))........))))))))...
52670252 CCCCCCCAAATTAGTTACCCATGTAAATTTATGTAGGATGGGATGTAAAGAAGAGTATTTGGGGAAA 52670318
1 ...a............... 19	TGGAATGTAAAGAAGAGTA	3p	1				58							58	1
1 ...a................ 20	TGGAATGTAAAGAAGAGTAT	3p	1							3				3	1
cluster No. 210
ssssssssssssssssssssssssssssssssssss sssssssssssssssssssssssssssssssssssss stem
(..(((((((((((((((((.(((.(((((......(((......)))......)))))))).))))).))))))).))))).))
56375105 GACTTGCGTTAGACTCTTGCTTTCTCATCTGTGAAGGGGGAACAGTCTAGTGTGAGATGGAATGTAAGAAGTCTGAGTGCAGACG 56375189
1 ...............g... 19	TGGAATGTAAGAAGTGTGA	3p	1					4			3		4	11	3
cluster No. 211
ssssssssssssssssssssssssssssssss ssssssssssssssssssssssssssssss stem
...(((((((.((((..((..((((((......((.....))......))))))..)))))).)))))))...
116561323 AAAGCTGTATTTCATTCTGGAATGTAAAAAGTGTGAAAATCAATTGAATTATATATCAATGACATGCAGTAAC 116561395
1 ..........g........ 19	TGGAATGTAAGAAGTGTGA	5p	1					4			3		4	11	3
cluster No. 212
ssssssssssssssssssssssssssssssss ssssssssssssssssssssssssssssss stem
...(((((((.((((..((..((((((......((.....))......))))))..)))))).)))))))...
116337638 AAAGCTGTATTTCATTCTGGAATGTAAAAAGTGTGAAAATCAATTGAATTATATATCAATGACATGCAGTAAC 116337566
1 ..........g........ 19	TGGAATGTAAGAAGTGTGA	5p	1					4			3		4	11	3
cluster No. 213
sssssssssssssssssssssssssssssssssss ssssssssssssssssssssssssssssssssssss stem
...(((((((....(((.((..(.((((.((.((.(((.....))).)).)).))))...)..)).)))...)))))))..
66356764 AAGGAATGTAAATGTATGTATGACTGTGTCACTTGCTGTACTGCAGAAATTGCCACAACATTGTAAATAAACTATATTTTA 66356844
2 T................... 20	TGGAATGTAAATGTATGTAT	5p	1								3	4	3	10	3
1 ..........a........ 19	GGAATGTAAAAGTATGTAT	5p	1									3		3	1
cluster No. 214
ssssssssssssssssssssssssssssssssssssssss sssssssssssssssssssssssssssssssssss stem
...(((((.......((.(((....(((..((((....(((((....)))))))))..)))....))))).......)))))...
93189307 CATTGTGTCAATTTCTGCTGTATAGGTAGTTGGTTGTATGGGTAGTGACCCAGCCACATACACACACACACACACACACACACAC 93189391
1 .......a............ 20	AGGTAGTAGGTTGTATGGGT	5p	1	3		11		7	4	17	3	8		53	7
cluster No. 215
sssssssssssssssssssssssssssssssssss sssssssssssssssssssssssssssssssssssssssss stem
((((((..(((((((((((((((((.((((((....((....))..))))))..)))))))))........)))).)))))))...
109552200 TTATCCATCTGGAAGAGAAAAGAAGTATGTATGGGAATGTAAATGAATACATTTCTTCTTTTTTGAGAAAATCTTGCTAGGGAAAA 109552285
1 ................ 16	GAAAAGAAGTATGTAT	5p	0								3			3	1
2 G................ 17	GGAAAAGAAGTATGTAT	5p	1					5		20	35	16		76	4
cluster No. 216
sssssssssssssssssssssssssssssssssssssssssssssssssss ssssssssssssssssssssssssssssssssss stem
(((......(((((((...(((((.((.((((..............(((((....))))))))).)).))))))))))))......)))...
114841286 CTCAAAAAGCACACATCAATTCATCCAAACCATGTGTCAGATGTAAGTTCTTTAGGGAATTGGTATGTATGAAGTGTGTGGTAAAGGAGGAA 114841377
1 ...a................ 20	TGGAATGTATGAAGTGTGTG	3p	1					4		8				12	2
cluster No. 217
sssssssssssssssssssssss ssssssssssssssssssssssssssss stem
(..(((...(((((((((((((.(((...........)))..)))))....)).))))))..)))...
119815673 TTCCTACTCATGTCTCTGTTGCCTTCCATCACTTAAAGAATTGCAATGTAAAGAAGATATTCTAGATA 119815740
1 ..g............... 18	TGGAATGTAAAGAAGATA	3p	1				31							31	1
1 ..g................ 19	TGGAATGTAAAGAAGATAT	3p	1								4			4	1
cluster No. 218
sssssssssssssssssssssssssssssssssssssss sssssssssssssssssssssssss stem
...((((.((((((...............(((((((.(((((.......))).)).))))))))))))).))))...
63344 ACCATCTCCTTTATTTATTCAAATGCACAATTCCAAATCCATGCATAATGTGAGAATTGGAATATAAAGAAGATATC 63268
1 ......g........... 18	TGGAATGTAAAGAAGATA	3p	1				31							31	1
1 ......g............ 19	TGGAATGTAAAGAAGATAT	3p	1								4			4	1
cluster No. 219
ssssssssssssssssssssssss sssssssssssssssssssss stem
((.(((.(((((...((..((..((((..............))))..))..))))))).))).))
127917675 AATGGACTGTGACAATGGTTTAAAGCTTTATTCCTCTCTTCAGCTACAAGTCATCACAATTCTGA 127917739
1 ....g.............. 19	TGGAGTGTGACAATGGTTT	5p	1			1165								1165	1
1 ....g................. 22	TGGAGTGTGACAATGGTTTAAA	5p	1				468							468	1
1 ....g................ 21	TGGAGTGTGACAATGGTTTAA	5p	1				265							265	1
1 ...g.............. 18	GGAGTGTGACAATGGTTT	5p	1			121								121	1
1 ...g................. 21	GGAGTGTGACAATGGTTTAAA	5p	1				22							22	1
1 ....a.............. 19	TGGAATGTGACAATGGTTT	5p	1					6		3	3			12	3
1 ....g............... 20	TGGAGTGTGACAATGGTTTA	5p	1			12								12	1
1 ...g................ 20	GGAGTGTGACAATGGTTTAA	5p	1				8							8	1
1 ....g.................. 23	TGGAGTGTGACAATGGTTTAAAG	5p	1				7							7	1
1 ..g................. 20	GAGTGTGACAATGGTTTAAA	5p	1				6							6	1
1 .................g.... 22	TGGACTGTGACAATGGTGTAAA	5p	1				4							4	1
1 ..g............... 18	GAGTGTGACAATGGTTTA	5p	1					3						3	1
1 ...g............... 19	GGAGTGTGACAATGGTTTA	5p	1			3								3	1
1 ....t.............. 19	TGGATTGTGACAATGGTTT	5p	1					3						3	1
1 .................g..... 23	TGGACTGTGACAATGGTGTAAAG	5p	1				3							3	1
cluster No. 220
ssssssssssssssssssssssssss ssssssssssssssssssssssss stem
(..((...(((.(((((......((((((...))))))......))))))))..))..)
129504533 CTCCCATGTGGAGTGTGACAAGATTGTTTAATAAGCAAATAGAACATACCCAAAGGAAT 129504591
1 ................ 16	TGGAGTGTGACAAGAT	5p	0				106							106	1
1 .............t.... 18	TGGAGTGTGACAATATTG	5p	1				10							10	1
1 .............t....... 21	TGGAGTGTGACAATATTGTTT	5p	1					3						3	1
1 .............c.... 18	TGGAGTGTGACAACATTG	5p	1				3							3	1
cluster No. 221
ssssssssssssssssssssssssssssssssssssssssss sssssssssssssssssssssssssssssssssssssssssssss stem
(..((.((.((..(((((.(((((..(((...(((.((((.((((....)))).))))..)))...)))..)))))....)))))..)))).))...
132804432 GAACTGCCATTTTCACTCACAAATGAAAAGAAGTATGTACTGAGTGACTACTCTGTGCTTTATATGTTTGGGTTTGGTGGGGGTGTGAAGGGAGAGT 132804528
1 .....t.............. 20	AAATGTAAAGAAGTATGTAC	5p	1								7	9		16	2
cluster No. 222
ssssssssssssssssssssssssssssssssssssss sssssssssssssssssssssssssssssssssssssssssssss stem
(..((((..((.((((((..(((..((((..(((...((((....))))..)))...))))........)))..))))))..))..))))...
6194833 GAGTTGTGGGAGTTCCCTTGTCTAGTGGTTAGGTTATTGGGCACTTCCACTGCTGTGGCCAAAAAAAAAAGAGGGGGGAGAGTTGGACAAATG 6194925
1 .....g................ 22	TCCCTGGTCTAGTGGTTAGGTT	5p	1				7							7	1
1 .....g.............. 20	TCCCTGGTCTAGTGGTTAGG	5p	1									6		6	1
cluster No. 223
ssssssssssssssssssssssssssssss ssssssssssssssssssssssss stem
((.((((((((......((((((.....((.((......)).))...))))))..))))))))...
25503044 TGCAGGTGTGGCCACTTGTTTAAAAAAAAAAGAAAATTGTCATTGTCTTGAACTCCCATACTTTAG 25503109
1 ......c........... 18	CAGGTGCGGCCACTTGTT	5p	1					3	3	3		4		13	4
1 .....c............. 19	AGGTGCGGCCACTTGTTTA	5p	1					3	3					6	2
1 ....c............. 18	GGTGCGGCCACTTGTTTA	5p	1						4					4	1
cluster No. 224
sssssssssssssssssssssssssssssssssss ssssssssssssssssssssssssssssssss stem
...(((..(((((((((..(((.......((((.((((....))))...)))).)))..)))))))).)..)))...
4052168 TGCTTCTGCAGTGGCTGTGCCTCGACCCCTGGCCTGGGAATTTCCATATGCCGCAGGTGCGGCCACTTGTTGAAAAA 4052092
1 .................. 18	CAGGTGCGGCCACTTGTT	3p	0					3	3	3		4		13	4
1 ................. 17	AGGTGCGGCCACTTGTT	3p	0					3		3				6	2
1 .................T 17	AGGTGCGGCCACTTGTTT	3p	1	9		42	4	14	13	31	6	37		156	8
1 ..................T 18	CAGGTGCGGCCACTTGTTT	3p	1	7		16		8	10	16		21		78	6
1 ...................T 19	GCAGGTGCGGCCACTTGTTT	3p	1					3		3		6		12	3
1 ..................A 18	CAGGTGCGGCCACTTGTTA	3p	1			4								4	1
1 ....................T 20	CGCAGGTGCGGCCACTTGTTT	3p	1										3	3	1
cluster No. 225
sssssssssssssssssssssss sssssssssssssssssssss stem
...((((.((((....((((((((((..................))))))).)))..))))))))...
72037168 TATACCACAGGTGCGGCCACTTGTTGAAAAAGAAAAAAAAAAGACAGCAGGATGGAAACCTTGGTTAC 72037101
1 .................. 18	CAGGTGCGGCCACTTGTT	5p	0					3	3	3		4		13	4
1 ................. 17	AGGTGCGGCCACTTGTT	5p	0					3		3				6	2
1 .................T 17	AGGTGCGGCCACTTGTTT	5p	1	9		42	4	14	13	31	6	37		156	8
1 ..................T 18	CAGGTGCGGCCACTTGTTT	5p	1	7		16		8	10	16		21		78	6
1 ..................A 18	CAGGTGCGGCCACTTGTTA	5p	1			4								4	1
cluster No. 226
sssssssssssssssssssssssssssssssssssssssssssssssssssssssssssssssssss sssssssssssssssssssssssssssssssssssssssssssssssss stem
...((((((..(((((((((..((((..........((..(((((((........(((.((....(((((...)))))....))))))))))))..))))))..))))))).))..))))))...
39889599 AAAGCTTCAGCTGGAATGGTAGGAGCCTTAATTATGTCTTTCCCCAGGAATGTAAAGAAGTAATTGTGTTTAGAACATGTAGGCTCTCTGGGGACTGAGCTTGGGCTATTTTCAAGTGAAGCAGA 39889723
1 ................... 19	GGAATGTAAAGAAGTAATT	5p	0				7							7	1
2 T................... 20	TGGAATGTAAAGAAGTAATT	5p	1				223					5		228	2
2 T.................... 21	TGGAATGTAAAGAAGTAATTG	5p	1				66							66	1
2 T.................. 19	TGGAATGTAAAGAAGTAAT	5p	1				25					7		32	2
1 ..................A 18	GGAATGTAAAGAAGTAATA	5p	1				14							14	1
1 ...................A 19	GGAATGTAAAGAAGTAATTA	5p	1				11							11	1
1 ..................C 18	GGAATGTAAAGAAGTAATC	5p	1				7							7	1
1 ................t.. 19	GGAATGTAAAGAAGTATTT	5p	1				7							7	1
1 ...................C 19	GGAATGTAAAGAAGTAATTC	5p	1				6							6	1
1 ................c.. 19	GGAATGTAAAGAAGTACTT	5p	1				6							6	1
1 ..................G 18	GGAATGTAAAGAAGTAATG	5p	1				5							5	1
1 ...............t.. 18	GGAATGTAAAGAAGTTAT	5p	1									5		5	1
1 ..............c... 18	GGAATGTAAAGAAGCAAT	5p	1				4							4	1
1 ...................T 19	GGAATGTAAAGAAGTAATTT	5p	1				4							4	1
1 ................g.. 19	GGAATGTAAAGAAGTAGTT	5p	1				4							4	1
1 ................t.... 21	GGAATGTAAAGAAGTATTTGT	5p	1				3							3	1
2 C.................... 21	CGGAATGTAAAGAAGTAATTG	5p	1				3							3	1
2 C................... 20	CGGAATGTAAAGAAGTAATT	5p	1				3							3	1
1 .................A 17	GAATGTAAAGAAGTAATA	5p	1				3							3	1
1 ..............c.... 19	GGAATGTAAAGAAGCAATT	5p	1				3							3	1
2 T..................C 19	TGGAATGTAAAGAAGTAATC	5p	2				162							162	1
2 T.................A 18	TGGAATGTAAAGAAGTAAA	5p	2				22					9		31	2
2 T.................C 18	TGGAATGTAAAGAAGTAAC	5p	2				19							19	1
cluster No. 227
sssssssssssssssssssssssssssssssssssssssssssssssssssssssssssssssssss sssssssssssssssssssssssssssssssssssssssssssssssss stem
...((((((..(((((((((..((((..........((..(((((((........(((.((....(((((...)))))....))))))))))))..))))))..))))))).))..))))))..
40001025 AAAGCTTCAGCTGGAATGGTAGGAGCCTTAATTATGTCTTTCCCCAGGAATGTAAAGAAGTAATTGTGTTTAGAACATGTAGGCTCTCTGGGGACTGAGCTTGGGCTATTTTCAAGTGAAGCAG 40000902
1 ................... 19	GGAATGTAAAGAAGTAATT	5p	0				7							7	1
2 T................... 20	TGGAATGTAAAGAAGTAATT	5p	1				223							223	1
2 T.................... 21	TGGAATGTAAAGAAGTAATTG	5p	1				66							66	1
2 T.................. 19	TGGAATGTAAAGAAGTAAT	5p	1				25							25	1
1 ...............t.. 18	GGAATGTAAAGAAGTTAT	5p	1								15	5		20	2
1 ..................A 18	GGAATGTAAAGAAGTAATA	5p	1				14							14	1
1 ...................A 19	GGAATGTAAAGAAGTAATTA	5p	1				11							11	1
1 ..................C 18	GGAATGTAAAGAAGTAATC	5p	1				7							7	1
1 ................t.. 19	GGAATGTAAAGAAGTATTT	5p	1				7							7	1
1 ................c.. 19	GGAATGTAAAGAAGTACTT	5p	1				6							6	1
1 ...................C 19	GGAATGTAAAGAAGTAATTC	5p	1				6							6	1
1 ..................G 18	GGAATGTAAAGAAGTAATG	5p	1				5							5	1
1 ..............c... 18	GGAATGTAAAGAAGCAAT	5p	1				4							4	1
1 ...................T 19	GGAATGTAAAGAAGTAATTT	5p	1				4							4	1
1 ................g.. 19	GGAATGTAAAGAAGTAGTT	5p	1				4							4	1
1 .................A 17	GAATGTAAAGAAGTAATA	5p	1				3							3	1
2 C................... 20	CGGAATGTAAAGAAGTAATT	5p	1				3							3	1
1 ..............c.... 19	GGAATGTAAAGAAGCAATT	5p	1				3							3	1
1 ................t.... 21	GGAATGTAAAGAAGTATTTGT	5p	1				3							3	1
2 C.................... 21	CGGAATGTAAAGAAGTAATTG	5p	1				3							3	1
2 T..................C 19	TGGAATGTAAAGAAGTAATC	5p	2				162							162	1
2 T.................A 18	TGGAATGTAAAGAAGTAAA	5p	2				22							22	1
2 T.................C 18	TGGAATGTAAAGAAGTAAC	5p	2				19							19	1
cluster No. 228
ssssssssssssssssssssssssssssssssssssssssss sssssssssssssssssssssssssssssssssssssssssssss stem
...(((..((((((...((.(((((.((....((...((((((((....))))))))....)).....)).))))).))...)))).))..))).))
45293077 ATTTTTGAAGTGACAAAATTATAGTGATGAGATCAGGGATTTCAAGGAATTGGAATTGAAGGAAGTGTGTGACTATTATGGGGTCGTCTGAGAGCGT 45293173
1 ......g............... 22	TGGAATGGAAGGAAGTGTGTGA	3p	1	24	41	218	16	289	354	680	60	637	64	2383	10
1 .......t.............. 22	TGGAATTTAAGGAAGTGTGTGA	3p	1	4	4	10	5	72	40	97	45	57	38	372	10
1 .....g............... 21	GGAATGGAAGGAAGTGTGTGA	3p	1	8	3	24		13	20	38	54	41		201	8
1 ......t.............. 21	GGAATTTAAGGAAGTGTGTGA	3p	1							7	10	3		20	3
1 ....g............... 20	GAATGGAAGGAAGTGTGTGA	3p	1								6			6	1
cluster No. 229
ssssssssssssssssssssssssssssss sssssssssssssssssssssssssssssssssssssssss stem
(((((.((((((...((((((..(.((((..((....))...)))))..).))))).............)))))).))...
46581633 CCTGGAATGTAAGGGAGTAAGTGACATTCTAGTGAAAACCTTGAATTTGCTTTATTAAAGATAAATAAATTACATGCCAAC 46581713
1 ................ 16	TGGAATGTAAGGGAGT	5p	0				7							7	1
1 ................. 17	TGGAATGTAAGGGAGTA	5p	0				3							3	1
1 ............a..... 18	TGGAATGTAAGGAAGTAA	5p	1				60							60	1
1 ............a....... 20	TGGAATGTAAGGAAGTAAGT	5p	1				26							26	1
1 ...............g..... 21	GGAATGTAAGGGAGTGAGTGA	5p	1								7			7	1
1 ............a...... 19	TGGAATGTAAGGAAGTAAG	5p	1				4							4	1
1 ............a......... 22	TGGAATGTAAGGAAGTAAGTGA	5p	1							4				4	1
1 ............a........ 21	TGGAATGTAAGGAAGTAAGTG	5p	1				3							3	1
cluster No. 230
sssssssssssssssssssssssssssssssssssssss ssssssssssssssssssssssssssssssss stem
(..((.....(((((..((((.(((....((....(((((((....)))))))...))))))))).))))).....))...
53437622 CACCAGAAATCACTTCCCTCAAGGCTTAAAGAATATCATGTTCATTAACATGAGAGCTGTCTGAGAGAGTGCACTATGCTT 53437702
1 .......g........... 19	AGGCTTAGAGAATATCATG	5p	1			5					3	8		16	3
cluster No. 231
sssssssssssssssssssssssssss sssssssssssssssssssssssss stem
((((((((.((((.((((((.((...((((......)))).))))))))))))...)))))..)
89149747 GCTAGGCCTGTACACCTTGGCTCAAGGCTCTCCTGTGAGCAGACTAGGGGTGCTGTGGTCTAGG 89149810
1 ................ 16	GGGTGCTGTGGTCTAG	3p	0	4								3		7	2
cluster No. 232
ssssssssssssssssssssssssssss ssssssssssssssssssssssssssssssssss stem
(..(((..((.((((((.(((((((((((((.....)))))).))))))).))).....))).))..)))..)
142109226 CAAAGGATGGTGCCCGGGACGGGTGTCGGGGTCGGGCCCTGAGCATCCGTGCCGCTCCTGGCTCCGGCCTCCC 142109298
1 ................ 16	CGGGACGGGTGTCGGG	5p	0			5	6	4				5	4	24	5
1 ................. 17	CGGGACGGGTGTCGGGG	5p	0			6	9							15	2
1 ................ 16	GGGACGGGTGTCGGGG	5p	0				5							5	1
1 .................G 17	CGGGACGGGTGTCGGGGG	5p	1				13							13	1
1 ................G 16	GGGACGGGTGTCGGGGG	5p	1				5							5	1
2 G................. 18	GCGGGACGGGTGTCGGGG	5p	1				4							4	1
2 G................ 17	GCGGGACGGGTGTCGGG	5p	1							3				3	1
1 ................A 16	GGGACGGGTGTCGGGGA	5p	1				3							3	1
cluster No. 233
ssssssssssssssssssssssssssssssssssssss sssssssssssssssssssssssssssssssssssssssssssssss stem
...((((...((((((.((((((((((((((..((...(((.....)))))...))))))......)))))))).........))))))))))...
144872560 ACATGACTCACGTAGCCCAGAGGCCTCTGGAAAGCTTTCTGTCATTCGGGCGACTCCAGATCAGACGGCCTCTGATTTTCCCAGTTACGGTCACAG 144872655
2 C.................. 19	CGCGACTCCAGATCAGACG	3p	1									9		9	1
2 C..................T 19	CGCGACTCCAGATCAGACGT	3p	2			3				6		9		18	3
cluster No. 234
ssssssssssssssssssssssssssssssssssssssssssssssssssssssss ssssssssssssssssssssssssssssssssssssssssssssssssssssss stem
...(((((....((((((......(((((((.(((((((((.((.........((((((.....))))))........)).)))))).)))))))))).......))))))..)))))...
12795290 TATAGACTCCTTAAGTCAGATAATTTCTTTTGAGGACCAAGTCTGAGGTAGTAGGTAGAGTGAATTTACCAAATTGTGGGTCTTGGTGTCTAAGAGAACTAAGAATGACTTCCAGTCTTTT 12795410
1 ..............t... 18	TGAGGTAGTAGGTATAGT	5p	1			6		19	6	11		17	11	70	6
1 .............t...... 20	TGAGGTAGTAGGTTGAGTGA	5p	1				7							7	1
cluster No. 235
ssssssssssssssssssssssssssssssssss sssssssssssssssssssssssssssssssssss stem
((..((((((((...((((((.((((....(((..(((......)))..))).....))))))))))...))).))))).
22334237 ATCCCACTGCTGCCACCAATACTGATAAAACAAAATACAACCAAGTAAATTGCAAAGGTCATGTTGGCCTTAGTCAGTGA 22334316
1 .......c............ 20	ATCCCACCGCTGCCACCAAT	5p	1			3			3					6	2
cluster No. 236
ssssssssssssssssssssssssssssssssss sssssssssssssssssssssssssssssssss stem
...((((((....((((.(((((.........((.((....)).))........)))))..))))...))))))...
114638557 CAACCACCCCATCCCACCCCTGCCACCAATCCCAAAGGCCTCTCTGACTCCCCTGCAGGCAGTGGACAGGGTGGGCT 114638481
1 ........g........... 20	ATCCCACCGCTGCCACCAAT	5p	1			3			3					6	2
cluster No. 237
ssssssssssssssssssssssssssssssssss sssssssssssssssssssssssssssssssss stem
...((((((....((((.(((((.........((.((....)).))........)))))..))))...))))))...
114768860 CAACCACCCCATCCCACCCCTGCCACCAATCCCAAAGGCCTCTCTGACTCCCCTGCAGGCAGTGGACAGGGTGGGCT 114768784
1 ........g........... 20	ATCCCACCGCTGCCACCAAT	5p	1			3			3					6	2
cluster No. 238
sssssssssssssssssssssssssssss ssssssssssssssssssssssssssssssssssssssssss stem
((.(((((...((((.((((((((((((..((.........))..)))))).)))))...)))))..)))))))))).)))))...
34690352 GCCCACATTTCCCATATTTGCTCACTCCTGGTGGTGGACATGCTTGGAGTGTGACATCGTGTGTCATAGCAGAATGGCATGTGTTT 34690437
1 .............g.... 18	TGGAGTGTGACATGGTGT	3p	1			5	4	20	8			10	10	57	6
cluster No. 239
sssssssssssssssssssssssss sssssssssssssssssssssssss stem
...(((.((.(((((((((((..((..(....)..))..))))).)))))).)))))...
36092562 ATCTGGTAGGAATGAAAAGTATGTATGTGTCTATGTATGTATTTATTTATTACTCTAATA 36092621
1 ......t........... 18	GGAATGTAAAGTATGTAT	5p	1							3	4	4		11	3
cluster No. 240
sssssssssssssssssssssssssssss sssssssssssssssssssssssssssssss stem
...((((..((((.....(((.(((((..(((....)))..))))).))).......))))..))))..)
39862473 TACAATGGGAAAGAAGTATGTATGTATACCTGAATGTAGAAGTACAGATAAGAGAAGCTTTAACATTTGT 39862542
1 .................. 18	TGGGAAAGAAGTATGTAT	5p	0									3	5	8	2
1 ...a.............. 18	TGGAAAAGAAGTATGTAT	5p	1			7		25	20	112	126	238	269	797	7
1 ...t.............. 18	TGGTAAAGAAGTATGTAT	5p	1							3		3	5	11	3
cluster No. 241
ssssssssssssssssssssssssssssss sssssssssssssssssssssssssssss stem
...(((.((((...((((..(((..(((..(((....)))..)))..)))..))))...)))))))...
77491342 ATGGAACAGGTAATGTGGGAAAGAAATATGTATACATGTATGTGTAACTTGGTCACTGAGCTTTTCAGC 77491274
1 ..........g....... 18	TGGGAAAGAAGTATGTAT	5p	1									3	5	8	2
cluster No. 242
sssssssssssssssssssssssssssssssssss sssssssssssssssssssssssssssssssssssssssssssss stem
...(((....((.((((((...((.((((.....((((.....))))......))))........))...))).)))..))....))).
52244069 CTAAGCTCCAGGTATGCTGTCTTCTGCTTTCCTTTTTGTTCTTCAAATCCCCTAAGCCTTTCTTTGACCTCAGACATTTCCACATGCTG 52244157
1 ......c........... 18	GTATGCCGTCTTCTGCTT	5p	1				28					13		41	2
1 ..................G 18	GTATGCTGTCTTCTGCTTG	5p	1									12		12	1
cluster No. 243
sssssssssssssssssssssssssssssss ssssssssssssssssssssssssssss stem
((.(((((.((((..((....(((.((((..(((.....)))...)))))))..))..)))))))))...
52717207 ATACCAATTCATGGACTGTGACCATGGTTTGGCTGGATAGGTAGGGACTTGGAAGGAATATGATTGGAAA 52717276
1 ....g............... 20	TGGAGTGTGACCATGGTTTG	5p	1					4				7	9	20	3
1 ....g.............. 19	TGGAGTGTGACCATGGTTT	5p	1									12	4	16	2
1 ....g............. 18	TGGAGTGTGACCATGGTT	5p	1										3	3	1
cluster No. 244
ssssssssssssssssssss ssssssssssssssssssssssssssssss stem
...(((((..(((((..((((((........)))))).))))...)))))))))..)))))...
57466198 ATGACATTGCCAGGGAAACCGCTTTAGACTGGGTGGTCAGGGATCTCCTCTCTGAAGATGTATC 57466261
1 ..c............... 18	ATCACATTGCCAGGGAAA	5p	1				12					4		16	2
cluster No. 245
sssssssssssssssssssssssss sssssssssssssssssssssssssssssssss stem
...((..((((((.((..(((((((.((.....)).)))))))..........)).))))))..))...
71666518 TCATCTGTGGCAAGGTTCAGATACAAACTTGAAGTGTGTATTTATTTTTAATTACATTGCCAGGGAAAA 71666450
1 ..c............... 18	ATCACATTGCCAGGGAAA	3p	1				12					4		16	2
cluster No. 246
sssssssssssssssssssssssssssssssssssssssssssss sssssssssssssssssssssssssssssssssssssssssssssssss stem
...((.(((((..((..((((..(......((..(..((((..(((((.....)))))..))))..)..))........)..))))..))....))))).))..
66666263 CAAAGAGGGGCAACTGAAGTCTTGAGTGAGGAAGTTGTGCTGTTCTCCAGGGTGGGGGTAGGCATGGGGTCAAGTGAGATGGGATTGGGGGATGGCCTCACTGA 66666366
1 .....t............ 18	TGAGGTAGTTGTGCTGTT	5p	1					3					4	7	2
cluster No. 247
ssssssssssssssssssssssssssssssss ssssssssssssssssssssssssssssssss stem
((.(((((..((((((((.....(((((((..(((.........)))..))))))).....))))))))..)))))...
77524823 ACATGATATCTTTGTATAGTGACAGATGGTATCCAGACTTATTGTGGTGATCATTTTGGAATGTACAGAAGTATCAGAT 77524901
1 .................. 18	TGGAATGTACAGAAGTAT	3p	0										10	10	1
1 ................. 17	TGGAATGTACAGAAGTA	3p	0										3	3	1
1 .........a........... 21	TGGAATGTAAAGAAGTATCAG	3p	1				61							61	1
1 ..................G 18	TGGAATGTACAGAAGTATG	3p	1										13	13	1
1 ........a.......... 19	GGAATGTAAAGAAGTATCA	3p	1				7							7	1
1 .........a.......... 20	TGGAATGTAAAGAAGTATCA	3p	1									3		3	1
cluster No. 248
sssssssssssssssssssssssssssssssssssssss sssssssssssssssssssssssssssssssssssss stem
...((((..((((.(((((......(((..((((((.(((((....)))))..)))))))))......))))).)))).))))...
92203793 NAAAATCTTGGACAGAATTGTGAAATGTAAAGAAATGTAAATAATAATTTAAAATTTCTGCAAGGAAAAGTTCAGTCCTGATTGCT 92203878
1 ..g................. 20	TGGAATGTAAAGAAATGTAA	5p	1									4	3	7	2
cluster No. 249
ssssssssssssssssssssssssssssssssssssss sssssssssssssssssssssssssssssssssssssss stem
...((..((((..((((.....((((((.((..(((..(((.................)))..)))..))..)))))).....))))..))))..)).
97029993 CGGGCAGGTGTAGTTGATGAGGTAGGAGGATGGAGTGTGCTTTATTTAACAACTGGCTGGCTTGCTTTATAACTCTTAAGTGTTTAGACATACAGGCG 97030090
1 ...................... 22	TGAGGTAGGAGGATGGAGTGTG	5p	0			3								3	1
1 ..................a... 22	TGAGGTAGGAGGATGGAGAGTG	5p	1						63					63	1
1 ..................g... 22	TGAGGTAGGAGGATGGAGGGTG	5p	1						16					16	1
1 ..................a.. 21	TGAGGTAGGAGGATGGAGAGT	5p	1						10					10	1
1 ............t......... 22	TGAGGTAGGAGGTTGGAGTGTG	5p	1			10								10	1
1 ..g................... 22	TGGGGTAGGAGGATGGAGTGTG	5p	1			5								5	1
1 ..................g.. 21	TGAGGTAGGAGGATGGAGGGT	5p	1						3					3	1
cluster No. 250
ssssssssssssssssssssssssssssssssss ssssssssssssssssssssssssssss stem
...((((.((((..(((......(((((((....(((......)))..))).)))))))..))))..))))...
4461806 CTCAGCTTGGAGTGTGACAATCATGACACCAGATCTGAAACCCCAGTGGGTGGTCATCATGCTTCTTGGCTCAA 4461879
1 ................ 16	TGGAGTGTGACAATCA	5p	0				496					3		499	2
1 ................... 19	TGGAGTGTGACAATCATGA	5p	0				4							4	1
1 ..............g.... 19	TGGAGTGTGACAATGATGA	5p	1				2329					11	9	2349	3
1 ..............a... 18	TGGAGTGTGACAATAATG	5p	1				200							200	1
1 ..............g..... 20	TGGAGTGTGACAATGATGAC	5p	1				143							143	1
1 .............g.... 18	GGAGTGTGACAATGATGA	5p	1				84							84	1
1 ...............g... 19	TGGAGTGTGACAATCGTGA	5p	1				53							53	1
1 ................G 16	TGGAGTGTGACAATCAG	5p	1				29							29	1
1 ................A 16	TGGAGTGTGACAATCAA	5p	1				28							28	1
1 ..............t... 18	TGGAGTGTGACAATTATG	5p	1				20							20	1
1 ................C 16	TGGAGTGTGACAATCAC	5p	1				13							13	1
1 ..............a.... 19	TGGAGTGTGACAATAATGA	5p	1				10							10	1
1 ..............g...... 21	TGGAGTGTGACAATGATGACA	5p	1				9							9	1
1 ...............c.. 18	TGGAGTGTGACAATCCTG	5p	1				9							9	1
1 .................A 17	TGGAGTGTGACAATCATA	5p	1				5							5	1
1 .............g..... 19	GGAGTGTGACAATGATGAC	5p	1				5							5	1
1 ..............t.... 19	TGGAGTGTGACAATTATGA	5p	1				5							5	1
1 ..................C 18	TGGAGTGTGACAATCATGC	5p	1				5							5	1
1 ..............a..... 20	TGGAGTGTGACAATAATGAC	5p	1				3							3	1
1 ...............t.. 18	TGGAGTGTGACAATCTTG	5p	1				3							3	1
cluster No. 251
ssssssssssssssssssssssssssssssssss sssssssssssssssssssssssss stem
((.(((.((((((((.......((..(((...(..((.....))..)..)))..)))))))))))))...
5155991 TCACTGCAGCGGTGATGACATTCCCGGCCAGGTTGCTCATCAAGTGGAAGGTTTGGTCACTGCTCAGAGG 5156060
1 ................ 16	CAGCGGTGATGACATT	5p	0					6				15	3	24	3
1 ................. 17	CAGCGGTGATGACATTC	5p	0					4				6	4	14	3
1 .................. 18	CAGCGGTGATGACATTCC	5p	0									4		4	1
cluster No. 252
ssssssssssssssssssssssssssssssssssssss sssssssssssssssssssssssss stem
...((((((.....((((((((...........((((.(((..................))).))))))))))))...))))))
27954152 AAATATGGGAAAAGAAGGATGTATAATGTTAATTGTGTGTCCATTATCCATTTTCTTCAGACTCACAGCATCCTTGTACCTATA 27954235
1 ............t...... 19	TGGGAAAAGAAGTATGTAT	5p	1								7	6	7	20	3
2 T................. 18	TGGAAAAGAAGGATGTAT	5p	1								6	4		10	2
cluster No. 253
ssssssssssssssssssssssssssssssssssssssss sssssssssssssssssssssssssssssssssssssss stem
...((((((((((..((((((..((((((..((((((..(..(......)..)))))))..))))))..)))).))..))))))))))...
36684544 TCCAAGCAAGAAAGTAGAAGCTGGAAAAATGGAAAATAGATGGACTAGACTGTGTTTTTTGTTTTTTTTGTTTGTTTGTTTTTTGTTTTTT 36684634
1 ......t............ 19	AGCTGGTAAAATGGAAAAT	5p	1							3	3			6	2
cluster No. 254
sssssssssssssssssssssssssssssssssssssss sssssssssssssssssssssssssssssssssssssssssssssssssss stem
...((((..((.(((....((((((.((((((..((.(((((....)))))...))..))..)))).........))))))....))).))..))))...
9759305 CTTAATTGATAAACTAAATGGAGAGTAGCTGGTAAAAAGGAAAATCTTCCTCTCTTCGCCCTAGCTTGAATTTACCTCTCTGAACAGTATGAAGATTCCT 9759206
1 ...........t....... 19	AGCTGGTAAAATGGAAAAT	5p	1							3	3			6	2
cluster No. 255
ssssssssssssssssssssssssssssssssssssssss sssssssssssssssssssssssssssssssssssss stem
((((.((((((((((((((.((((....(((((....(((....)))...))))))))))))))))).))))))...))))...
38979738 AGCTTCAGTTTTTGTCTATATCCTTCATCACGTTTTCAGTTCTCACTACTATGTGGGGAATGGATAGTAGATTGTATAGTTTTA 38979821
1 ...g................. 21	TGGGTAGTAGATTGTATAGTT	3p	1			4		13	6	6		10	14	53	6
cluster No. 256
ssssssssssssssssssssssssssssssss ssssssssssssssssssssssssssssssssssssssssssssssssss stem
(..((((((..((((((((..(((((((.((((((....)))))))).....)).))))))))))))))...........)..))))))...
45030131 ATAAGCAGAGTCAAGCCTGGTTAGCACTTGGATGGGAGACCGTCTGGGCATACCGGGTGCTGTAGGCTTAAGTGGGTTGGGGATCTGCTGTT 45030222
1 ................ 16	GGGTGCTGTAGGCTTA	3p	0				5							5	1
1 .....................T 21	CATACCGGGTGCTGTAGGCTTT	3p	1										9	9	1
1 ................a.. 19	CCGGGTGCTGTAGGCTAAA	3p	1				7							7	1
2 C.................... 21	CTACCGGGTGCTGTAGGCTTA	3p	1										5	5	1
1 ..................G 18	CCGGGTGCTGTAGGCTTAG	3p	1				4							4	1
1 .................T 17	CGGGTGCTGTAGGCTTAT	3p	1				4							4	1
2 C.................. 19	CCCGGGTGCTGTAGGCTTA	3p	1										4	4	1
1 ...............g.. 18	CGGGTGCTGTAGGCTGAA	3p	1				3							3	1
1 ...................c.. 22	ATACCGGGTGCTGTAGGCTCAA	3p	1				3							3	1
1 ..............a... 18	CGGGTGCTGTAGGCATAA	3p	1				3							3	1
1 ................c.. 19	CCGGGTGCTGTAGGCTCAA	3p	1				3							3	1
1 ...............a... 19	ACCGGGTGCTGTAGGATTA	3p	1				3							3	1
1 ................c.. 19	ACCGGGTGCTGTAGGCCTA	3p	1				3							3	1
1 ...............a.. 18	CGGGTGCTGTAGGCTAAA	3p	1				3							3	1
1 ...............a... 19	CCGGGTGCTGTAGGCATAA	3p	1				3							3	1
2 C...................T 20	CTACCGGGTGCTGTAGGCTTT	3p	2										14	14	1
cluster No. 257
ssssssssssssssssssssssss sssssssssssssssssssssss stem
...(((.(((.((..(((((....(((.......)))..)))))..))..))).)))...
72426351 TCTTCTCTACCCCCCCCGCCCCCAGCAAAGCTTCTGCAAGGTGGTAGGTTGTATAGATCT 72426410
1 ....a............... 20	AGGTAGTAGGTTGTATAGAT	3p	1			5				3				8	2
cluster No. 258
sssssssssssssssssssssssssssssssssssss sssssssssssssssssssssssssssss stem
...((((...((((((.((..((((((((.....(((.((..........)))))))))))))..))))))))..))))...
1313130 TATAAACAAAGGTACTACTGATTCTTACTATGATTTCTCATGTTAATAGTTGGAAAGTAAGGAAGAGAGTGCTAGGTTTCTC 1313211
1 .....t............... 21	TGGAATGTAAGGAAGAGAGTG	3p	1						3	5				8	2
1 .....t............. 19	TGGAATGTAAGGAAGAGAG	3p	1				5							5	1
1 .....t.............. 20	TGGAATGTAAGGAAGAGAGT	3p	1				3							3	1
cluster No. 259
sssssssssssssssssssssssssssssssssssssssssssssssssssssss ssssssssssssssssssssssssssssssssssssssssssssssssssssss stem
...((((.(((((((((((............(((((((((.((((((..(((..((((.........))))..)))..)))....)))..)))).)))))....)))).))))))).))))
12322285 TTCCTTGTTGTACTTCTGCTGTTCTTATATTGAAGTAGTCCACTGGTGAGACAATGGTGTTAATGAGGCCAGGGTCAAACCATAAGGTATGATTAACTTTTATTGTAGTAAGTATATCAGG 12322405
1 .....t............ 18	TGGTGTGACAATGGTGTT	5p	1				3	3						6	2
cluster No. 260
ssssssssssssssssss sssssssssssssssssssssssssssssssssss stem
..((((((((((((((((((....)))))).....))......))..))))))))))))))))))..)).)))))))
109209420 GGGAAATTTTAACATCAAATGGATATTTGATGATAGTAAGGAAGCATTGTTAAAATTTTAGGTGTGACAATGGTGTT 109209344
2 T................. 18	TGGTGTGACAATGGTGTT	3p	1				3	3						6	2
cluster No. 261
ssssssssssssssssssssssssssssssssss sssssssssssssssssssssssssssssssssssssssss stem
(((((((.....((((((.(((((..((((((((...............)))..)))))..)))))....)))))).......)))))))...
293030622 TTTTCTCAAGGCCACCATAACATCTTTGTTTCTCAGACAATATATCACAGGGTTAAACACTGGTGTGACAATGGTGTAAAAAAGAGAAAGAAA 293030530
1 .................T 17	TGGTGTGACAATGGTGTT	3p	1				3	3						6	2
1 ...a................ 20	TGGAGTGACAATGGTGTAAA	3p	1				4							4	1
cluster No. 262
sssssssssssssssssssssssssssssssssssss ssssssssssssssssssssssssssssssssssss stem
...(((((..(.((((((((((((((..((......((((........))))......))..)))))))))))))))..))))))))
13717695 CTATTCAGTTATCTGTAGAAGCAATGAGGACTTTGCGTGTGGCTCACAACATAACTACTCAGCGTTGCTTCTATAGTGGCTGAGGCT 13717781
1 ...............g... 19	ACAACATAACTACTCGGCG	3p	1				3							3	1
1 ............g........ 21	ACATAACTACTCGGCGTTGCT	3p	1						3					3	1
cluster No. 263
sssssssssssssssssssssssssssssssssssss ssssssssssssssssssssssssssssssssssss stem
...(((((..(.((((((((((((((..((......((((........))))......))..)))))))))))))))..))))))))
13793175 CTATTCAGTTATCTGTAGAAGCAATGAGGACTTTGCGTGTGGCTCACAACATAACTACTCAGCGTTGCTTCTATAGTGGCTGAGGCT 13793089
1 ...............g... 19	ACAACATAACTACTCGGCG	3p	1				3							3	1
1 ............g........ 21	ACATAACTACTCGGCGTTGCT	3p	1						3					3	1
cluster No. 264
ssssssssssssssssssssssssssssssssssssss ssssssssssssssssssssssssssssssssssssssssssssss stem
...(((((.(((((..((((.((....((((.(((((.(((...))).....))))).))))....)).))...))..)))))..))))).))
6380877 ACTCAGGACTTCCCATGTGGCTCACAACATAACTACTCGGCATTGCTTCTACAGTGGCTGTGGCTCGACCCCTGGCTCGGGAACTTCCTGTTG 6380785
1 ..................G 18	ACAACATAACTACTCGGCG	5p	1				3							3	1
1 ...............g..... 21	ACATAACTACTCGGCGTTGCT	5p	1						3					3	1
cluster No. 265
ssssssssssssssssssssssssssssssssssssss ssssssssssssssssssssssssssssssssssssssssssssss stem
...(((((.(((((..((((.((....((((.(((((.(((...))).....))))).))))....)).))...))..)))))..))))).))
6625343 ACTCAGGACTTCCCATGTGGCTCACAACATAACTACTCGGCATTGCTTCTACAGTGGCTGTGGCTCGACCCCTGGCTCGGGAACTTCCTGTTG 6625251
1 ..................G 18	ACAACATAACTACTCGGCG	5p	1				3							3	1
1 ...............g..... 21	ACATAACTACTCGGCGTTGCT	5p	1						3					3	1
cluster No. 266
ssssssssssssssssssssssssssss ssssssssssssssssssssssssssss stem
...((((..((((((.((.........((((...)))).........)).))))))..))))...
105494794 ATAAGAAAGAATGTATAGGACTTCCTGTGTGGCTCACAACATAACTACTCTGCGTTGCTTCTACA 105494730
1 ...............g... 19	ACAACATAACTACTCGGCG	3p	1				3							3	1
1 ............g........ 21	ACATAACTACTCGGCGTTGCT	3p	1						3					3	1
cluster No. 267
ssssssssssssssssssssssssssssssssssss ssssssssssssssssssssssssssssssssssssss stem
...(((((...(((((.(((...((((..((((..((((........))))..))))..)))).....))).)))))...)))))...
22461432 TTTCTCCAAAAGTCCAGTTGGAGTGTGACCATGGATGGACAGACAAATCCACATATGCCCACAAAACACAAATGGATAGATGGAGCTA 22461519
1 ................ 16	TGGAGTGTGACCATGG	5p	0									5		5	1
1 ...........a...... 18	TGGAGTGTGACAATGGAT	5p	1				284							284	1
1 ...........a........ 20	TGGAGTGTGACAATGGATGG	5p	1				196							196	1
1 ...........a......... 21	TGGAGTGTGACAATGGATGGA	5p	1				29							29	1
1 ..........a....... 18	GGAGTGTGACAATGGATG	5p	1				13							13	1
1 ..........a........ 19	GGAGTGTGACAATGGATGG	5p	1				6							6	1
1 ...........a....... 19	TGGAGTGTGACAATGGATG	5p	1					3						3	1
cluster No. 268
sssssssssssssssssssssssssssssss ssssssssssssssssssssssssss stem
...((((((((((....((.((.(((.(((.(((........))).))).))))))))))))).)))).))
30041952 TTTGAAAAGGATGTAAAGAAGTATGTGTTAATTGCAGTTTTACAACTGAGACAGCTCCGTCCTCTTTCCCA 30042022
2 T.................. 19	TGGATGTAAAGAAGTATGT	5p	1					6		4	4	22	11	47	5
1 ..................a.. 21	GGATGTAAAGAAGTATGTATT	5p	1								4			4	1
1 ..................A 18	GGATGTAAAGAAGTATGTA	5p	1									3		3	1
cluster No. 269
sssssssssssssssssssssssssssssssssssss ssssssssssssssssssssssssssssssssssssssssssssss stem
...((((((((..((((((......((..((...((((((...)))))).......))..)).....))))))....))))....))))..
39527619 AGAAGGGTAAGGGGGAGTGACAATGGTTGTTAATAGGTATAAAGTATCTTTGGGGGAATGATATAAATACTCTAAAACTTGGAGTTCCTAT 39527709
1 ..............g... 18	GGAGTGACAATGGTGGTT	5p	1			4		4						8	2
cluster No. 270
sssssssssssssssssssssssssssssssssssss ssssssssssssssssssssssssssssssssssssssssssssss stem
...((((((((..((((((......((..((...((((((...)))))).......))..)).....))))))....))))....))))..
39694073 AGAAGGGTAAGGGGGAGTGACAATGGTTGTTAATAGGTATAAAGTATCTTTGGGGGAATGATATAAATACTCTAAAACTTGGAGTTCCTAT 39694163
1 ..............g... 18	GGAGTGACAATGGTGGTT	5p	1			4		4						8	2
cluster No. 271
sssssssssssssssssssssssssssssssssssssssssssss ssssssssssssssssssssssssssssssssssssssssssssssssss stem
...(((((((...(((((((.(((..(.....((((.(((((..((((....))))..)))))...)))).)..))).))))).....)).....)))))))..)
19401625 AAAATTTGGGTCTCCTGTCCATGGGTTCGAGTGGAATGTAATGAAGATGTAAGTTTCTATTACTTTTTCCCAGTCCAAGGACAATGTTGGTATCTCTCAAATAAG 19401729
1 ..........a....... 18	TGGAATGTAAAGAAGATG	5p	1				17							17	1
1 ..........a........ 19	TGGAATGTAAAGAAGATGT	5p	1				14							14	1
1 ..........a......... 20	TGGAATGTAAAGAAGATGTA	5p	1										3	3	1
cluster No. 272
sssssssssssssssssssssssssssssss sssssssssssssssssssssssssssssssss stem
...(((((........(((..((((((..((..(.....)..))....))))))..)))........)))))...
42593048 ATTTTACTTAAGAAAAGCTGAAACTCGCCTTGGGCACCATTTAGAAATTGAGTTGAAGCACTGTATCAGTAATTA 42593122
1 ....a............... 20	TGAGATGAAGCACTGTATCA	3p	1				223							223	1
1 ....a.............. 19	TGAGATGAAGCACTGTATC	3p	1				87					3		90	2
1 ....a................ 21	TGAGATGAAGCACTGTATCAG	3p	1				32							32	1
1 ...a.............. 18	GAGATGAAGCACTGTATC	3p	1				4							4	1
1 ...a............... 19	GAGATGAAGCACTGTATCA	3p	1				4							4	1
1 ..a............... 18	AGATGAAGCACTGTATCA	3p	1				3							3	1
cluster No. 273
sssssssssssssssssssssssssssssssssssssssss sssssssssssssssssssssssssssssssssssss stem
(..(((((...........((((....((((..(((((((((((......))).)))))))).....)))).....))))..)))))...
46896565 CTCCTGATCATTTTTTAATGGGGTATTTTTTAATATATAAAGCTGCATGAGGTATTTGTATAGTTTGGAAATTAATCCCCTTGTCAGTTG 46896654
1 .......g.......... 18	TGAGGTAGTTGTATAGTT	3p	1					5		6		8	4	23	4
cluster No. 274
sssssssssssssssssssssssssssssssssssssssss sssssssssssssssssssssssssssssssssssss stem
(..(((((...........((((....((((..(((((((((((......))).)))))))).....)))).....))))..)))))...
46821881 CTCCTGATCATTTTTTAATGGGGTATTTTTTAATATATAAAGCTGCATGAGGTATTTGTATAGTTTGGAAATTAATCCCCTTGTCAGTTG 46821792
1 .......g.......... 18	TGAGGTAGTTGTATAGTT	3p	1					5		6		8	4	23	4
cluster No. 275
ssssssssssssssssssssssssssssssssss sssssssssssssssssssssssss stem
(..(.((((((((((.....(((....(((((..(((............))).))))))))..)))))))))))...
[truncated: 2,485 more rows]
