# Supplementary material for: MicroRNAome of Porcine Pre- and Postnatal Development
Source: PLoS One. 2010 Jul 12;5(7):e11541. doi: 10.1371/journal.pone.0011541 (PMC2902522; doi:10.1371/journal.pone.0011541)
Supplement: Table S14 — Porcine unique miRNAs. (0.35 MB XLS) [file pone.0011541.s021.xls]

## Sheet: 0
Supplementary Table S14. Porcine unique miRNAs
(1). The list of unique miRNAs ranked by the average percent of the most abundant isomiR (i.e., unique miRNA) counts against the total counts of the mappable sequences in all ten libraries (i.e., the "% average" column). (2). 493 “PC” (porcine candidate) miRNAs represent 380 unique miRNA sequences, which are derived from predicted RNA hairpins and not homologous to any known mammalian miRNAs, and…
ID	miRNA name	Type	Sequence	Total counts in all ten libraries	% average	E30d		E45d		E60d		E75d		E90d		E105d		Birth		30d		120d		180d
						# counts	% of mappable	# counts	% of mappable	# counts	% of mappable	# counts	% of mappable	# counts	% of mappable	# counts	% of mappable	# counts	% of mappable	# counts	% of mappable	# counts	% of mappable	# counts	% of mappable
Counts of mappable sequences				24030883		305112	/	80106	/	2292311	/	2511488	/	3419955	/	3698133	/	3135164	/	1702347	/	4162106	/	2724161	/
1	miR-1a-3p	conserved in mammals	TGGAATGTAAAGAAGTATGTAT	6405797	23.3352	5269	1.72691	4780	5.96709	136533	5.95613	12804	0.509817	479919	14.0329	599628	16.2143	1259356	40.1687	1115061	65.5014	1516477	36.4353	1275970	46.839
2	miR-122-5p	conserved in mammals	TGGAGTGTGACAATGGTGTTTG	2517533	11.2226	52224	17.1163	11863	14.8091	524392	22.8761	189743	7.555	626675	18.3241	664253	17.9618	84888	2.70761	8008	0.470409	208469	5.00874	147018	5.39682
3	PN(a)1-1-5p , PN(a)1-2-5p	conserved in mammals	TGAGGTAGTAGGTTGTATAGTT	1011783	3.74807	5028	1.64792	3371	4.20817	162394	7.08429	13846	0.551307	183686	5.37101	254451	6.88053	160941	5.13342	7894	0.463713	153114	3.67876	67058	2.4616
4	PN(a)48-3p	conserved in mammals	TGGAATGTAAGGAAGTGTGTGA	979574	3.52827	2326	0.762343	2170	2.70891	52542	2.2921	16465	0.655587	177435	5.18823	126675	3.42538	315967	10.0782	61033	3.58523	131778	3.16614	93183	3.42061
5	let-7c-5p	conserved in mammals	TGAGGTAGTAGGTTGTATGGTT	647892	2.53691	8444	2.76751	1913	2.38809	103258	4.50454	13200	0.525585	102651	3.00153	132853	3.59243	105918	3.37839	6827	0.401035	120975	2.90658	51853	1.90345
6	let-7f-5p	conserved in mammals	TGAGGTAGTAGATTGTATAGTT	599505	2.0869	1244	0.407719	1329	1.65905	91093	3.97385	5908	0.235239	116595	3.40926	114314	3.09113	77852	2.48319	8300	0.487562	125443	3.01393	57427	2.10806
7	miR-199b-3p , PN(a)45-1-3p , PN(a)45-2-3p	conserved in mammals	ACAGTAGTCTGCACATTGGTTA	189914	1.72171	28408	9.31068	1928	2.40681	43295	1.88871	4073	0.162175	37997	1.11104	25619	0.692755	21794	0.695147	8781	0.515817	17939	0.431008	80	0.00293668
8	PN(a)2-5p	conserved in mammals	TGAGGTAGTAGGTTGTGTGGTT	519963	1.62881	386	0.126511	433	0.540534	42667	1.86131	9514	0.378819	60601	1.77198	121322	3.28063	79817	2.54586	3525	0.207067	144194	3.46445	57504	2.11089
9	PN(a)6-5p	conserved in mammals	TGAGGTAGTAGTTTGTACAGTT	301625	1.01862	749	0.245484	391	0.488103	34453	1.50298	6896	0.274578	58513	1.71093	61513	1.66335	42196	1.34589	3588	0.210768	53760	1.29165	39566	1.45241
10	miR-140-3p	conserved in mammals	ACCACAGGGTAGAACCACGGAC	33021	0.570323	8889	2.91336	1627	2.03106	1925	0.0839764	5251	0.209079	2754	0.0805274	2414	0.0652762	4355	0.138908	1194	0.0701385	4604	0.110617	8	0.000293668
11	PN(a)39-5p	conserved in mammals	CTGACCTATGAATTGACAGCC	88366	0.437351	1931	0.632882	691	0.862607	13614	0.593898	4708	0.187459	15361	0.449158	24514	0.662875	5078	0.161969	6847	0.402209	12065	0.289877	3557	0.130572
12	miR-103-3p , miR-107-3p	conserved in mammals	AGCAGCATTGTACAGGGCTAT	65719	0.426147	4841	1.58663	517	0.645395	16380	0.714563	1882	0.0749357	13520	0.395327	15809	0.427486	7565	0.241295	1461	0.0858227	3739	0.0898343	5	0.000183543
13	PN(a)4-5p	conserved in mammals	TGAGGTAGGAGGTTGTATAGTT	50131	0.235956	1131	0.370684	315	0.393229	12457	0.543425	855	0.0340436	8228	0.240588	11573	0.312942	6343	0.202318	295	0.017329	6541	0.157156	2393	0.0878436
14	let-7i-5p	conserved in mammals	TGAGGTAGTAGTTTGTGCTGTT	59390	0.201842	146	0.0478513	90	0.112351	7408	0.323167	1677	0.0667732	12014	0.351291	11150	0.301503	8950	0.285472	534	0.0313685	11107	0.26686	6314	0.231778
15	PN(b)45-3p	conserved in mammals	TGGAATGTAAGGAAGTGTGTG	49631	0.167691	64	0.0209759	46	0.0574239	2238	0.0976307	2826	0.112523	8020	0.234506	6424	0.173709	16708	0.532923	2063	0.121186	6832	0.164148	4410	0.161885
16	PN(a)3-5p	conserved in mammals	AGAGGTAGTAGGTTGCATAGTT	34674	0.165428	393	0.128805	312	0.389484	8665	0.378003	577	0.0229744	6746	0.197254	6528	0.176522	6360	0.20286	1035	0.0607984	4052	0.0973546	6	0.000220251
17	PN(b)56-1-3p	conserved in mammals	CATTGCACTTGTCTCGGTCTGA	13135	0.10237	1428	0.468025	133	0.16603	2748	0.119879	754	0.030022	1677	0.0490357	2594	0.0701435	1297	0.0413694	318	0.0186801	1556	0.0373849	630	0.0231264
18	PN(a)23-3p	conserved in mammals	TGAGATGAAGCACTGTAGCTC	17797	0.0594041	10	0.00327748		0	156	0.00680536	1344	0.0535141	443	0.0129534	483	0.0130606	568	0.0181171	290	0.0170353	4976	0.119555	9527	0.349722
19	miR-101a-1-3p , miR-101a-2-3p	conserved in mammals	GTACAGTACTGTGATAACTGA	10314	0.0504998	198	0.0648942	63	0.0786458	1030	0.0449328	536	0.0213419	1314	0.0384216	1181	0.031935	907	0.0289299	2113	0.124123	2943	0.0707094	29	0.00106455
20	PN(a)67-3p , PN(b)66-3p	conserved in mammals	AAAAGCTGGGTTGAGAGGGCGA	8958	0.0482082	506	0.165841	45	0.0561756	824	0.0359463	368	0.0146527	1126	0.0329244	1298	0.0350988	1464	0.0466961	423	0.024848	2894	0.0695321	10	0.000367085
21	PN(b)4-1-3p	conserved in mammals	TGGAATGTAAAGAAGTGTGTAT	7711	0.039506	14	0.00458848	82	0.102364	161	0.00702348	8	0.000318536	667	0.0195032	515	0.0139259	2085	0.0665037	2126	0.124886	1531	0.0367843	522	0.0191619
22	PN(a)38-5p	conserved in mammals	CAACGGAATCCCAAAAGCAGCTG	7460	0.0369347	299	0.0979968	29	0.036202	1113	0.0485536	183	0.00728652	1242	0.0363163	1380	0.0373161	940	0.0299825	467	0.0274327	1425	0.0342375	382	0.0140227
23	miR-26a-5p	conserved in mammals	TTCAAGTAATCCAGGATAGGCT	10457	0.0323123	33	0.0108157		0	365	0.0159228	134	0.00533548	726	0.0212283	909	0.02458	689	0.0219765	417	0.0244956	5121	0.123039	2063	0.0757297
24	PN(a)119-1-3p , PN(a)119-2-3p	conserved in mammals	TATTGCACTTGTCCCGGCCTGT	8593	0.0314041	155	0.050801	11	0.0137318	729	0.031802	332	0.0132193	668	0.0195324	1457	0.0393983	466	0.0148637	38	0.00223221	3582	0.0860622	1155	0.0423984
25	PN(a)95-5p	conserved in mammals	AAACCGTTACCATTACTGAGTTT	3057	0.0304331	284	0.0930806	87	0.108606	803	0.0350302	118	0.00469841	224	0.00654979	133	0.00359641	157	0.00500771	510	0.0299586	741	0.0178035		0
26	miR-21-5p	conserved in mammals	TAGCTTATCAGACTGATGTTGA	8298	0.0268278	34	0.0111434	13	0.0162285	509	0.0222047	157	0.00625127	705	0.0206143	900	0.0243366	704	0.022455	116	0.00681412	4036	0.0969701	1124	0.0412604
27	PN(a)124-5p	conserved in mammals	AACCCGTAGATCCGATCTTGTG	5213	0.0265245	249	0.0816094	19	0.0237186	791	0.0345067	189	0.00752542	758	0.022164	805	0.0217677	1186	0.037829	199	0.0116897	1017	0.0244347		0
28	PN(a)61-3p	conserved in mammals	TAGCACCATCTGAAATCGGTTA	8382	0.0248421	9	0.00294974	5	0.00624173	357	0.0155738	171	0.00680871	630	0.0184213	1014	0.0274192	419	0.0133645	100	0.00587424	4465	0.107277	1212	0.0444908
29	miR-181b-5p	conserved in mammals	AACATTCATTGCTGTCGGTGGGTT	2337	0.0208516	427	0.139949	5	0.00624173	388	0.0169262	86	0.00342426	352	0.0102925	440	0.0118979	347	0.011068	49	0.00287838	243	0.00583839		0
30	miR-181a-5p	conserved in mammals	AACATTCAACGCTGTCGGTGAGT	2690	0.0177186	261	0.0855424	9	0.0112351	427	0.0186275	91	0.00362335	381	0.0111405	510	0.0137907	584	0.0186274	125	0.0073428	302	0.00725594		0
31	PN(a)30-3p	conserved in mammals	TCAGTGCATGACAGAACTTGG	4815	0.016336	43	0.0140932	4	0.00499338	348	0.0151812	275	0.0109497	703	0.0205558	960	0.025959	351	0.0111956	61	0.00358329	1509	0.0362557	561	0.0205935
32	miR-148a-3p	conserved in mammals	TCAGTGCACTACAGAACTTTGT	4756	0.0153384	11	0.00360523		0	181	0.00789596	87	0.00346408	362	0.0105849	228	0.00616527	162	0.00516719	262	0.0153905	2051	0.0492779	1412	0.0518325
33	PN(a)7-5p	conserved in mammals	TACCCTGTAGATCCGAATTTGT	4759	0.0145857	13	0.00426073		0	272	0.0118658	169	0.00672908	315	0.00921065	370	0.010005	254	0.00810165	88	0.00516933	2351	0.0564858	927	0.0340288
34	PN(a)33-5p	conserved in mammals	AACATTCATTGTTGTCGGTGGGTT	1495	0.0143002	265	0.0868534	11	0.0137318	416	0.0181476	43	0.00171213	210	0.00614043	192	0.00519181	179	0.00570943	35	0.00205599	144	0.00345979		0
35	miR-128-3p	conserved in mammals	TCACAGTGAACCGGTCTCTTT	3671	0.0140032	43	0.0140932	9	0.0112351	505	0.0220302	135	0.0053753	396	0.0115791	802	0.0216866	469	0.0149593	71	0.00417071	840	0.0201821	401	0.0147201
36	PN(b)57-5p	conserved in mammals	TTCAAGTAATTCAGGATAGGTT	4032	0.0136422	18	0.00589947	3	0.00374504	329	0.0143523	80	0.00318536	495	0.0144739	479	0.0129525	357	0.011387	214	0.0125709	1392	0.0334446	665	0.0244112
37	miR-185-5p	conserved in mammals	TGGAGAGAAAGGCAGTTCCTGA	3761	0.0134391	51	0.0167152	4	0.00499338	244	0.0106443	94	0.0037428	298	0.00871356	481	0.0130066	424	0.013524	76	0.00446442	1427	0.0342855	662	0.0243011
38	miR-9-1-5p , miR-9-2-5p	conserved in mammals	TCTTTGGTTATCTAGCTGTATGA	2680	0.0133236	111	0.0363801	9	0.0112351	459	0.0200235	127	0.00505676	236	0.00690068	352	0.00951832	352	0.0112275	115	0.00675538	599	0.0143918	320	0.0117467
39	PN(a)123-5p	conserved in mammals	TGAGGTAGTAAGTTGTATTGTT	3602	0.0130479	15	0.00491623	6	0.00749008	730	0.0318456	94	0.0037428	717	0.0209652	605	0.0163596	524	0.0167136	53	0.00311335	486	0.0116768	372	0.0136556
40	PC133-3p	pig-specific	TGGAATGGAAGGAAGTGTGTGA	2383	0.0130086	24	0.00786596	41	0.0511822	218	0.00951005	16	0.000637073	289	0.0084504	354	0.0095724	680	0.0216895	60	0.00352455	637	0.0153048	64	0.00234935
41	miR-99b-5p	conserved in mammals	CACCCGTAGAACCGACCTTGCG	1984	0.0120961	157	0.0514565	6	0.00749008	281	0.0122584	172	0.00684853	221	0.00646207	274	0.00740914	231	0.00736804	113	0.00663789	346	0.0083131	183	0.00671766
42	miR-30a-5p	conserved in mammals	TGTAAACATCCTCGACTGGAAGC	3382	0.0120698	30	0.00983245	7	0.00873842	233	0.0101644	109	0.00434006	539	0.0157604	963	0.0260402	532	0.0169688	52	0.00305461	620	0.0148963	297	0.0109024
43	PN(a)55-3p , PN(b)50-3p	conserved in mammals	AGAATTGTGGCTGGACATCTGT	2449	0.0115047	39	0.0127822		0	3	0.000130872	12	0.000477804	28	0.000818724	165	0.00446171	297	0.00947319	1183	0.0694923	717	0.0172269	5	0.000183543
44	PN(b)132-5p	conserved in mammals	CAAAGTGCTGTTCGTGCAGGTAG	1624	0.0110862	125	0.0409686	13	0.0162285	260	0.0113423	103	0.00410115	232	0.00678371	189	0.00511069	180	0.00574133	197	0.0115723	230	0.00552605	95	0.00348731
45	PN(a)47-5p	conserved in mammals	TTCCTATGCATATACTTCTTT	4286	0.0108051		0		0		0		0	8	0.000233921	22	0.000594895	68	0.00216895	6	0.000352455	3849	0.0924772	333	0.0122239
46	PN(a)103-5p	conserved in mammals	TTAAGACTTGCAGTGATGTTT	2753	0.0103576	17	0.00557172	11	0.0137318	400	0.0174496	132	0.00525585	303	0.00885977	276	0.00746323	222	0.00708097	53	0.00311335	1112	0.0267172	227	0.00833284
47	PN(a)84-3p	conserved in mammals	ACTGGACTTGGAGTCAGAAGG	2549	0.00953424	7	0.00229424		0	40	0.00174496	45	0.00179177	100	0.00292402	192	0.00519181	1004	0.0320238	615	0.0361266	536	0.0128781	10	0.000367085
48	miR-130a-3p	conserved in mammals	CAGTGCAATGTTAAAAGGGCAT	839	0.00943845	174	0.0570282	11	0.0137318	140	0.00610737	25	0.000995426	124	0.00362578	90	0.00243366	79	0.0025198	84	0.00493436	87	0.00209029	25	0.000917714
49	PN(a)57-3p , PN(b)53-3p	conserved in mammals	AGCTACATCTGGCTACTGGGTCT	1682	0.00883248	60	0.0196649	12	0.0149802	451	0.0196745	60	0.00238902	282	0.00824572	273	0.0073821	137	0.00436979	53	0.00311335	354	0.00850531		0
50	miR-125b-5p	conserved in mammals	TCCCTGAGACCCTAACTTGTGA	2270	0.00882269	52	0.0170429	4	0.00499338	217	0.00946643	87	0.00346408	164	0.00479538	390	0.0105459	240	0.0076551	15	0.000881136	870	0.0209029	231	0.00847968
51	PC189-3p	pig-specific	TGGAGTGTGACAATGGTGCTG	2161	0.00858325		0		0	15	0.000654361	2122	0.0844917	17	0.000497083	7	0.000189285		0		0		0		0
52	miR-221-3p	conserved in mammals	AGCTACATTGTCTGCTGGGTTT	1964	0.00831444	45	0.0147487	3	0.00374504	330	0.014396	62	0.00246866	287	0.00839192	272	0.00735506	181	0.00577322	214	0.0125709	570	0.013695		0
53	PN(a)64-5p	conserved in mammals	TGTAAACATCCCCGACTGGAAGCT	2161	0.00827815	37	0.0121267	4	0.00499338	184	0.00802683	69	0.00274738	279	0.008158	540	0.014602	313	0.00998353	32	0.00187976	437	0.0104995	266	0.00976447
54	miR-124a-1-3p , miR-124a-2-3p	conserved in mammals	TAAGGCACGCGGTGAATGCCAA	2117	0.00804261	60	0.0196649		0	165	0.00719798	57	0.00226957	100	0.00292402	190	0.00513773	184	0.00586891	24	0.00140982	1035	0.0248672	302	0.011086
55	miR-215-5p	conserved in mammals	ATGACCTATGAATTGACAGACA	516	0.00781181		0	51	0.0636656	84	0.00366442	20	0.000796341	28	0.000818724	313	0.00846373	7	0.000223274	5	0.000293712	8	0.00019221		0
56	PN(b)80-3p	conserved in mammals	AATAATACATGGTTGATCTTT	755	0.00773911	57	0.0186817	28	0.0349537	218	0.00951005	20	0.000796341	165	0.00482462	79	0.00213621	127	0.00405082	28	0.00164479	33	0.000792868		0
57	PN(a)125-5p	conserved in mammals	AACCCGTAGATCCGAACTTGTG	1404	0.00771735	78	0.0255644	6	0.00749008	129	0.00562751	177	0.00704761	163	0.00476614	165	0.00446171	190	0.00606029	121	0.00710783	372	0.00893778	3	0.000110126
58	PN(a)52-5p	conserved in mammals	AAATCTCTGCAGGCAAATGTGA	1749	0.00732651	7	0.00229424		0	82	0.00357718	22	0.000875975	89	0.00260237	247	0.00667905	285	0.00909043	683	0.0401211	334	0.00802478		0
59	PN(a)87-5p	conserved in mammals	TGAGGGGCAGAGAGCGAGACTTT	2026	0.00731959	23	0.00753822	4	0.00499338	157	0.00684898	69	0.00274738	87	0.00254389	279	0.00754435	116	0.00369997	20	0.00117485	832	0.0199899	439	0.0161151
60	PN(a)56-3p , PN(b)51-3p	conserved in mammals	AAGCTGCCAGTTGAAGAACTGT	1836	0.00713435	15	0.00491623		0	64	0.00279194	15	0.000597255	77	0.00225149	68	0.00183877	138	0.00440168	560	0.0328958	895	0.0215035	4	0.000146834
61	PN(b)83-3p	conserved in mammals	TTTGTTCGTTCGGCTCGCGTGA	2241	0.00699767		0		0	86	0.00375167	57	0.00226957	158	0.00461994	462	0.0124928	211	0.00673011	13	0.000763652	527	0.0126619	727	0.0266871
62	PN(a)59-3p	conserved in mammals	TTCACAGTGGCTAAGTTCTGC	2118	0.00693496	12	0.00393298		0	122	0.00532214	91	0.00362335	297	0.00868432	476	0.0128714	297	0.00947319	42	0.00246718	449	0.0107878	332	0.0121872
63	miR-503-5p	conserved in mammals	TAGCAGCGGGAACAGTACTGCAG	1791	0.00656905	31	0.0101602		0	302	0.0131745	97	0.00386225	384	0.0112282	363	0.00981576	152	0.00484823	10	0.000587424	361	0.00867349	91	0.00334048
64	miR-323-3p	conserved in mammals	CACATTACACGGTCGACCTCT	619	0.00649455	85	0.0278586	14	0.0174768	253	0.0110369	30	0.00119451	67	0.00195909	53	0.00143316	59	0.00188188	15	0.000881136	28	0.000672736	15	0.000550628
65	PN(a)79-3p , PN(b)79-3p	conserved in mammals	AATTGCACGGTATCCATCTGTA	540	0.00609012	112	0.0367078	7	0.00873842	124	0.00540939	15	0.000597255	86	0.00251465	52	0.00140611	51	0.00162671	48	0.00281964	45	0.00108118		0
66	PN(b)109-3p	conserved in mammals	AAACAAACATGGTGCACTTCTT	552	0.00591071	45	0.0147487	20	0.0249669	175	0.00763422	35	0.0013936	74	0.00216377	31	0.000838261	53	0.0016905	81	0.00475814	38	0.000912999		0
67	PN(b)116-1-5p , PN(b)116-2-5p	conserved in mammals	CATGCCTTGAGTGTAGGACCGT	1336	0.00589881	32	0.010488	3	0.00374504	194	0.00846308	142	0.00565402	203	0.00593575	183	0.00494844	214	0.0068258	88	0.00516933	190	0.004565	87	0.00319364
68	miR-9-1-3p , miR-9-2-3p , PN(a)118-3p	conserved in mammals	ATAAAGCTAGATAACCGAAAGT	531	0.00579662	72	0.0235979	14	0.0174768	94	0.00410067	21	0.000836158	43	0.00125733	53	0.00143316	79	0.0025198	87	0.00511059	68	0.00163379		0
69	miR-24-3p	conserved in mammals	TGGCTCAGTTCAGCAGGAACAG	1704	0.00577778	20	0.00655497		0	84	0.00366442	40	0.00159268	217	0.00634511	493	0.0133311	378	0.0120568	15	0.000881136	270	0.0064871	187	0.0068645
70	PN(a)77-5p	conserved in mammals	AGGCAGTGTAGTTAGCTGATTG	1591	0.00575867	13	0.00426073		0	59	0.00257382	25	0.000995426	120	0.00350882	131	0.00354233	307	0.00979215	297	0.0174465	630	0.0151366	9	0.000330377
71	miR-28-3p , PN(b)58-3p	conserved in mammals	CACTAGATTGTGAGCTCCTGGA	1335	0.00555243	4	0.00131099	3	0.00374504	49	0.00213758	943	0.0375475	47	0.00137429	36	0.000973464	36	0.00114827	40	0.0023497	123	0.00295523	54	0.00198226
72	PN(b)72-5p	conserved in mammals	GTGCATTGTAGTTGCATTGCA	721	0.00536581	53	0.0173707	11	0.0137318	147	0.00641274	26	0.00103524	77	0.00225149	65	0.00175764	75	0.00239222	66	0.003877	201	0.00482929		0
73	PN(a)58-3p	conserved in mammals	ATCACATTGCCAGGGATTACCA	1357	0.00523615	15	0.00491623		0	81	0.00353355	26	0.00103524	121	0.00353806	258	0.00697649	246	0.00784648	284	0.0166829	326	0.00783257		0
74	PN(b)92-5p	conserved in mammals	GAAGTTGTTCGTGGTGGATTCG	879	0.00511671	44	0.0144209	6	0.00749008	244	0.0106443	56	0.00222975	162	0.0047369	94	0.00254182	138	0.00440168	42	0.00246718	93	0.00223445		0
75	PC127-5p	pig-specific	TGGAGTGTGACAATGGTTT	1165	0.00508221		0		0	1165	0.0508221		0		0		0		0		0		0		0
76	PN(b)56-2-3p	conserved in mammals	CATTGCACTTGTCTCGG	1160	0.00491015	12	0.00393298		0	45	0.00196308	1009	0.0401754	12	0.000350882	24	0.000648976	11	0.000350859	10	0.000587424	21	0.000504552	16	0.000587337
77	miR-23a-3p	conserved in mammals	ATCACATTGCCAGGGATTTCCA	1286	0.00486247	15	0.00491623		0	69	0.00301006	13	0.000517621	91	0.00266085	175	0.00473212	195	0.00621977	260	0.015273	464	0.0111482	4	0.000146834
78	miR-186-5p	conserved in mammals	CAAAGAATTCTCCTTTTGGGCTT	525	0.00457346	56	0.0183539	9	0.0112351	67	0.00292281	32	0.00127415	73	0.00213453	65	0.00175764	56	0.00178619	57	0.00334832	88	0.00211431	22	0.000807588
79	PC210-1-5p , PC210-2-5p , PC210-3-3p	pig-specific	CCTGGTGCTAAACCAT	596	0.00453039	36	0.0117989	11	0.0137318	65	0.00283557	61	0.00242884	69	0.00201757	76	0.00205509	74	0.00236032	75	0.00440568	84	0.00201821	45	0.00165188
80	PC176-1-3p , PC176-2-5p	pig-specific	ACGCCTGTCTGAGCGTCGCT	970	0.00446492	41	0.0134377		0	243	0.0106007		0	111	0.00324566	176	0.00475916	194	0.00618787	43	0.00252592	162	0.00389226		0
81	miR-7-5p	conserved in mammals	TGGAAGACTAGTGATTTTGTTGT	1278	0.00441957		0		0	41	0.00178859	33	0.00131396	29	0.000847964	32	0.000865301	61	0.00194567	50	0.00293712	267	0.00641502	765	0.028082
82	PC354-5p	pig-specific	TGGAGTGTGACAAAAG	1018	0.00405337		0		0		0	1018	0.0405337		0		0		0		0		0		0
83	PN(b)119-1-3p , PN(b)119-2-3p	conserved in mammals	AAACATTCGCGGTGCACTTCTT	488	0.00400718	46	0.0150764	7	0.00873842	208	0.00907381	27	0.00107506	87	0.00254389	36	0.000973464	50	0.00159481	10	0.000587424	17	0.000408447		0
84	PN(b)31-3p	conserved in mammals	GCCTGTCTGAGCGTCGCT	569	0.00384296	39	0.0127822	6	0.00749008	127	0.00554026	36	0.00143341	61	0.00178365	73	0.00197397	109	0.00347669	31	0.00182102	84	0.00201821	3	0.000110126
85	miR-17-5p	conserved in mammals	CAAAGTGCTTACAGTGCAGGTAG	441	0.00381984	60	0.0196649	4	0.00499338	78	0.00340268	25	0.000995426	60	0.00175441	55	0.00148724	38	0.00121206	44	0.00258467	57	0.0013695	20	0.000734171
86	PN(a)73-5p	conserved in mammals	TTATAAAGCAATGAGACTGATT	843	0.00368419	30	0.00983245		0	180	0.00785234	19	0.000756524	123	0.00359654	87	0.00235254	58	0.00184998	44	0.00258467	242	0.00581436	60	0.00220251
87	miR-16-1-5p , miR-16-2-5p	conserved in mammals	TAGCAGCACGTAAATATTGGCG	1012	0.00336277	7	0.00229424		0	68	0.00296644	115	0.00457896	99	0.00289477	102	0.00275815	66	0.00210515	17	0.000998621	372	0.00893778	166	0.00609362
88	miR-145-5p	conserved in mammals	GTCCAGTTTTCCCAGGAATCCCT	977	0.00333205	5	0.00163874		0	55	0.00239933	4	0.000159268	72	0.00210529	141	0.00381273	149	0.00475254	148	0.00869388	397	0.00953844	6	0.000220251
89	PN(b)27-1-3p , PN(b)27-2-3p	conserved in mammals	CTAGACTGAAGCTCCTTGAGG	859	0.0032812	7	0.00229424		0	29	0.0012651	393	0.0156481	20	0.000584803	16	0.000432651	25	0.000797406	55	0.00323083	234	0.00562215	80	0.00293668
90	miR-29c-3p	conserved in mammals	TAGCACCATTTGAAATCGGTTA	1131	0.00326132		0		0	16	0.000697986	12	0.000477804	27	0.000789484	43	0.00116275	38	0.00121206	33	0.0019385	708	0.0170106	254	0.00932397
91	PN(a)8-5p	conserved in mammals	TACCCTGTAGAACCGAATTTGT	850	0.00293352	3	0.000983245		0	14	0.000610737	173	0.00688835	27	0.000789484	27	0.000730098	29	0.000924991	29	0.00170353	269	0.00646307	279	0.0102417
92	PC302-1-5p , PC302-2-5p	pig-specific	TGGAAAAGAAGTATGTAT	797	0.0028144		0		0	7	0.000305369		0	25	0.000731004	20	0.000540813	112	0.00357238	126	0.00740155	238	0.00571826	269	0.0098746
93	PN(a)23-5p	conserved in mammals	GGTGCAGTGCTGCATCTCTGG	820	0.00277809	7	0.00229424		0	70	0.00305369	41	0.0016325	110	0.00321642	81	0.00219029	185	0.00590081	46	0.00270215	275	0.00660723	5	0.000183543
94	PN(b)94-1-3p , PN(b)94-2-3p , PN(b)94-3-3p	conserved in mammals	GAATGTTGCTCGGTGAACCCC	673	0.00266377		0		0	8	0.000348993	652	0.0259607	3	8.77205e-05		0		0		0	10	0.000240263		0
95	PN(b)105-1-3p , PN(b)105-2-3p	conserved in mammals	GTCATACACGGCTCTCCTCTCT	281	0.00251128	20	0.00655497	7	0.00873842	144	0.00628187	19	0.000756524	28	0.000818724	16	0.000432651	20	0.000637925	7	0.000411197	20	0.000480526		0
96	miR-30a-3p , PN(b)63-3p	conserved in mammals	CTTTCAGTCGGATGTTTGCAGC	445	0.00249833	20	0.00655497	3	0.00374504	90	0.00392617	34	0.00135378	54	0.00157897	81	0.00219029	75	0.00239222	27	0.00158605	46	0.00110521	15	0.000550628
97	PN(b)40-1-3p , PN(b)40-2-3p	conserved in mammals	TAACACTGTCTGGTAACGATGTT	742	0.0024382	7	0.00229424		0	59	0.00257382	17	0.00067689	63	0.00184213	87	0.00235254	58	0.00184998	18	0.00105736	328	0.00788063	105	0.0038544
98	PN(b)42-3p	conserved in mammals	TAATACTGCCGGGTAATGATGGA	809	0.00242451		0		0	39	0.00170134	8	0.000318536	32	0.000935685	88	0.00237958	95	0.00303014	12	0.000704909	352	0.00845726	183	0.00671766
99	PN(b)95-3p	conserved in mammals	AATATAACACAGATGGCCTGT	358	0.00241497	13	0.00426073	6	0.00749008	113	0.00492952	14	0.000557438	48	0.00140353	38	0.00102755	70	0.00223274	26	0.0015273	30	0.000720789		0
100	PN(b)106-3p	conserved in mammals	AATCGTACAGGGTCATCCACTT	356	0.0023736	25	0.00819371	3	0.00374504	88	0.00383892	21	0.000836158	63	0.00184213	38	0.00102755	61	0.00194567	27	0.00158605	30	0.000720789		0
101	PN(b)44-3p	conserved in mammals	GTGAAATGTTTAGGACCACTAG	640	0.0023358	9	0.00294974		0	57	0.00248657	21	0.000836158	106	0.00309946	115	0.00310968	192	0.00612408	40	0.0023497	100	0.00240263		0
102	miR-184-3p	conserved in mammals	TGGACGGAGAACTGATAAGGGT	646	0.00232414	7	0.00229424		0	84	0.00366442	84	0.00334463	28	0.000818724	26	0.000703057	40	0.00127585	3	0.000176227	218	0.00523773	156	0.00572653
103	PN(b)2-5p	conserved in mammals	TGAGGTAGTAGATTGAATAGTT	339	0.00228833		0	10	0.0124835	58	0.0025302		0	93	0.00271933	65	0.00175764	70	0.00223274		0	33	0.000792868	10	0.000367085
104	PN(a)24-5p	conserved in mammals	GGATATCATCATATACTGTAAGT	152	0.0022653	33	0.0108157	6	0.00749008	67	0.00292281	4	0.000159268	13	0.000380122	7	0.000189285	8	0.00025517	3	0.000176227	11	0.000264289		0
105	PN(b)92-3p	conserved in mammals	AATCATTCACGGACAACACTTT	203	0.00225182	14	0.00458848	9	0.0112351	58	0.0025302	9	0.000358353	32	0.000935685	21	0.000567854	30	0.000956888	18	0.00105736	12	0.000288316		0
106	PN(a)65-5p	conserved in mammals	TGTAAACATCCTTGACTGGAAGCT	591	0.00213601	11	0.00360523		0	44	0.00191946	10	0.00039817	91	0.00266085	133	0.00359641	84	0.00267929	13	0.000763652	141	0.00338771	64	0.00234935
107	miR-133a-3p	conserved in mammals	TTGGTCCCCTTCAACCAGCTGT	688	0.00210289		0		0	8	0.000348993	8	0.000318536	31	0.000906445	140	0.00378569	109	0.00347669	20	0.00117485	208	0.00499747	164	0.0060202
108	PN(a)60-3p	conserved in mammals	AGGGTTGGGCGGAGGCTTTCCT	335	0.00199768	29	0.00950471		0	87	0.0037953	12	0.000477804	45	0.00131581	50	0.00135203	45	0.00143533	14	0.000822394	53	0.00127339		0
109	PC18-5p	pig-specific	TGGGGTGGGAGGATGGAGGGTG	53	0.00199092	37	0.0121267	6	0.00749008		0		0	10	0.000292402		0		0		0		0		0
110	PC151-5p	pig-specific	TGGAGTGTGACAATCA	499	0.00198213		0		0		0	496	0.0197492		0		0		0		0	3	7.20789e-05		0
111	PN(a)87-3p	conserved in mammals	AGCTCGGTCTGAGGCCCC	490	0.00194408		0		0		0	479	0.0190724		0		0		0	3	0.000176227	8	0.00019221		0
112	PC233-3p	pig-specific	CCAGTAGTCTGCACATTGGTTAA	489	0.00179505		0		0		0		0		0		0		0		0		0	489	0.0179505
113	PC95-5p	pig-specific	TGGAATGTAAAGAAGTATCA	439	0.00174323		0		0		0	436	0.0173602		0		0		0		0	3	7.20789e-05		0
114	PN(b)89-2-3p	conserved in mammals	TATGTAATATGGTCCACGTCT	460	0.00173271	7	0.00229424		0	98	0.00427516	25	0.000995426	102	0.0029825	48	0.00129795	65	0.00207326	8	0.000469939	78	0.00187405	29	0.00106455
115	PC109-5p	pig-specific	TGGAGTGTGACAATGGCTGA	429	0.00170597		0		0		0	422	0.0168028		0		0		0		0		0	7	0.00025696
116	miR-217-5p , PN(b)48-5p	conserved in mammals	ATACTGCATCAGGAACTGATTG	357	0.00167153	3	0.000983245	3	0.00374504	30	0.00130872	11	0.000437987	29	0.000847964	59	0.0015954	88	0.00280687	51	0.00299586	83	0.00199418		0
117	PN(b)69-1-3p , PN(b)69-2-3p	conserved in mammals	GCAAAGCACACGGCCTGCAGAGA	319	0.00164577	21	0.00688272		0	34	0.00148322	10	0.00039817	33	0.000964925	57	0.00154132	57	0.00181809	23	0.00135108	84	0.00201821		0
118	PC66-3p	pig-specific	TGGAATGTAAAGATGGATGTAG	93	0.00162678		0	11	0.0137318	14	0.000610737		0	28	0.000818724	30	0.00081122	7	0.000223274		0	3	7.20789e-05		0
119	PN(a)15-3p	conserved in mammals	CAGTGCAATGATGAAAGGGCAT	161	0.00158435	34	0.0111434		0	26	0.00113423	8	0.000318536	8	0.000233921	18	0.000486732	17	0.000542236	20	0.00117485	23	0.000552605	7	0.00025696
120	PC326-5p	pig-specific	GGAATGTAAGGAAGTGAGAGA	34	0.00157302		0	12	0.0149802	3	0.000130872	3	0.000119451	4	0.000116961		0	12	0.000382755		0		0		0
121	PN(b)96-5p	conserved in mammals	ATAGTAGACCGTATAGCGTACG	341	0.0015632	12	0.00393298		0	81	0.00353355	11	0.000437987	78	0.00228073	27	0.000730098	64	0.00204136	30	0.00176227	38	0.000912999		0
122	miR-199b-5p	conserved in mammals	CCCAGTGTTTAGACTATCTGTT	287	0.00151574	17	0.00557172		0	50	0.0021812	11	0.000437987	38	0.00111113	29	0.000784179	25	0.000797406	33	0.0019385	59	0.00141755	25	0.000917714
123	PN(a)45-1-5p , PN(a)45-2-5p	conserved in mammals	CCCAGTGTTCAGACTACCTGTT	288	0.00151535	19	0.00622722		0	36	0.00157047	14	0.000557438	40	0.00116961	41	0.00110867	37	0.00118016	19	0.00111611	62	0.00148963	20	0.000734171
124	PN(a)11-5p	conserved in mammals	CATTATTACTTTTGGTACGCG	331	0.00150848	12	0.00393298		0	63	0.00274832	12	0.000477804	43	0.00125733	63	0.00170356	41	0.00130775	32	0.00187976	48	0.00115326	17	0.000624045
125	PN(b)85-1-3p , PN(b)85-2-3p , PN(b)85-3-3p	conserved in mammals	AACATAGAGGAAATTCCACGT	200	0.00148797	12	0.00393298	3	0.00374504	43	0.00187584	7	0.000278719	35	0.00102341	14	0.000378569	33	0.00105258	38	0.00223221	15	0.000360394		0
126	miR-210-3p	conserved in mammals	CTGTGCGTGTGACAGCGGCTGA	298	0.00146297	16	0.00524398		0	48	0.00209396	23	0.000915792	33	0.000964925	53	0.00143316	33	0.00105258	10	0.000587424	53	0.00127339	29	0.00106455
127	PN(a)106-3p	conserved in mammals	TGTGACAGATTGATAACTGAAA	392	0.00145042	6	0.00196649		0	56	0.00244295	17	0.00067689	91	0.00266085	41	0.00110867	53	0.0016905	13	0.000763652	81	0.00194613	34	0.00124809
128	PN(a)11-3p , PN(b)11-3p	conserved in mammals	CGTACCGTGAGTAATAATGCG	346	0.00134763	6	0.00196649		0	45	0.00196308	50	0.00199085	72	0.00210529	63	0.00170356	48	0.00153102	18	0.00105736	36	0.000864947	8	0.000293668
129	miR-17-3p	conserved in mammals	ACTGCAGTGAAGGCACTTGTAG	246	0.00130167	17	0.00557172		0	39	0.00170134	7	0.000278719	41	0.00119885	46	0.00124387	38	0.00121206	12	0.000704909	46	0.00110521		0
130	PN(b)6-5p	conserved in mammals	TAAAGTGCTGACAGTGCAGATA	291	0.00128075	11	0.00360523		0	52	0.00226845	13	0.000517621	41	0.00119885	40	0.00108163	26	0.000829303	11	0.000646167	71	0.00170587	26	0.000954422
131	PN(a)83-5p	conserved in mammals	ATATAATACAACCTGCTAAGTG	242	0.0012735	13	0.00426073		0	36	0.00157047	8	0.000318536	26	0.000760244	14	0.000378569	20	0.000637925	52	0.00305461	73	0.00175392		0
132	PN(a)27-3p	conserved in mammals	TCAGTGCATCACAGAACTTTGT	368	0.0012674	4	0.00131099		0	45	0.00196308	10	0.00039817	42	0.00122809	31	0.000838261	22	0.000701718	11	0.000646167	147	0.00353187	56	0.00205568
133	PN(a)108-3p	conserved in mammals	CACGCTCATGCACACACCCACA	319	0.00126727	7	0.00229424		0	26	0.00113423	11	0.000437987	20	0.000584803	26	0.000703057	55	0.00175429	31	0.00182102	103	0.00247471	40	0.00146834
134	PN(a)113-5p	conserved in mammals	TGCGGGGCTAGGGCTAACAGCA	289	0.00126087	11	0.00360523		0	26	0.00113423	26	0.00103524	29	0.000847964	48	0.00129795	28	0.000893095		0	51	0.00122534	70	0.0025696
135	PC37-5p	pig-specific	TGGAGTGTGACAATAGCCA	310	0.00122835		0		0		0	303	0.0120646		0		0		0		0	3	7.20789e-05	4	0.000146834
136	PN(a)41-5p	conserved in mammals	TGTAACAGCAACTCCATGTGGAA	372	0.0011976		0		0	46	0.00200671	26	0.00103524	63	0.00184213	73	0.00197397	37	0.00118016	8	0.000469939	71	0.00170587	48	0.00176201
137	miR-221-5p , PN(b)52-5p	conserved in mammals	ACCTGGCATACAATGTAGATTT	207	0.00117501		0	4	0.00499338	55	0.00239933	6	0.000238902	34	0.000994165	25	0.000676017	18	0.000574133	9	0.000528682	56	0.00134547		0
138	PN(b)94-1-5p , PN(b)94-2-5p , PN(b)94-3-5p	conserved in mammals	AGGTTACCCGAGCAACTTTGCAT	205	0.00117021	3	0.000983245	3	0.00374504	51	0.00222483	3	0.000119451	37	0.00108189	30	0.00081122	39	0.00124395	16	0.000939879	23	0.000552605		0
139	PN(b)41-1-3p , PN(b)41-2-3p	conserved in mammals	TAATACTGCCTGGTAATGATGA	380	0.00115019		0		0	39	0.00170134	9	0.000358353	36	0.00105265	74	0.00200101	52	0.00165861	8	0.000469939	133	0.0031955	29	0.00106455
140	PN(a)98-5p	conserved in mammals	TCCTGTACTGAGCTGCCCCGAG	375	0.00112263		0		0	10	0.000436241	16	0.000637073	5	0.000146201	18	0.000486732	28	0.000893095	5	0.000293712	191	0.00458902	102	0.00374427
141	PC82-3p	pig-specific	GTAGGGCGGAGAGAAGCTCA	238	0.00110533		0		0		0		0		0	21	0.000567854	17	0.000542236	148	0.00869388	52	0.00124937		0
142	PN(a)9-5p	conserved in mammals	TCCCTGAGACCCTTTAACCTGT	329	0.00108313	3	0.000983245		0	24	0.00104698	47	0.0018714	15	0.000438602	80	0.00216325	26	0.000829303		0	112	0.00269095	22	0.000807588
143	PC30-5p	pig-specific	TGGAGTGTGAAAATGGAGTTT	156	0.00107666	3	0.000983245	4	0.00499338	16	0.000697986		0	41	0.00119885	30	0.00081122	13	0.000414651	9	0.000528682	26	0.000624684	14	0.00051392
144	PN(a)120-3p	conserved in mammals	TATTGCACTCGTCCCGGCCTCC	241	0.00106668	11	0.00360523		0	19	0.000828858	23	0.000915792	12	0.000350882	34	0.000919383	13	0.000414651		0	87	0.00209029	42	0.00154176
145	PN(b)123-3p	conserved in mammals	ATAATACATGGTTAACCTCTTT	50	0.00105407	5	0.00163874	6	0.00749008	23	0.00100335		0		0	8	0.000216325		0		0	8	0.00019221		0
146	PC77-1-5p , PC77-2-5p , PC77-3-3p , PC77-4-3p , PC77-5-5p	pig-specific	TCCCTGTGGTCTAGTGGTTAGGAT	297	0.00100677		0		0		0	168	0.00668926		0		0		0		0	107	0.00257081	22	0.000807588
147	PN(b)13-1-5p , PN(b)13-2-5p , PN(b)13-3-5p	conserved in mammals	CTTGGCACCTAGTAAGCAC	248	0.00098363		0		0		0	245	0.00975517		0	3	8.1122e-05		0		0		0		0
148	miR-27a-3p	conserved in mammals	TTCACAGTGGCTAAGTTCCG	322	0.000981952		0		0	7	0.000305369	4	0.000159268	19	0.000555563	43	0.00116275	29	0.000924991	6	0.000352455	118	0.0028351	96	0.00352402
149	PN(b)125-3p	conserved in mammals	AATATTATACAGTCAACCTCT	66	0.000977793	4	0.00131099	5	0.00624173	18	0.000785234	5	0.000199085	11	0.000321642	6	0.000162244	9	0.000287066	8	0.000469939		0		0
150	PN(a)24-3p	conserved in mammals	TACAGTATAGATGATGTACTA	192	0.00096419	9	0.00294974		0	90	0.00392617	15	0.000597255	11	0.000321642	12	0.000324488	3	9.56888e-05		0	38	0.000912999	14	0.00051392
151	PN(a)22-5p	conserved in mammals	CATAAAGTAGAAAGCACTACT	250	0.000953799	5	0.00163874		0	12	0.000523489		0	16	0.000467842	12	0.000324488	16	0.00051034	35	0.00205599	129	0.00309939	25	0.000917714
152	PN(b)88-5p	conserved in mammals	TGGTAGACTGTGGAACGTAGG	260	0.000950786		0		0	10	0.000436241	152	0.00605219	19	0.000555563	10	0.000270407	17	0.000542236	5	0.000293712	29	0.000696763	18	0.000660754
153	PN(b)34-1-3p , PN(b)34-2-3p	conserved in mammals	AACTGGCCCACAAAGTCCCGCT	258	0.000949517	3	0.000983245		0	32	0.00139597	14	0.000557438	38	0.00111113	28	0.000757139	80	0.0025517	18	0.00105736	45	0.00108118		0
154	PC62-1-3p , PC62-2-3p	pig-specific	TGGAGTGTGACAATGTTTG	310	0.000912002		0		0		0		0	149	0.00435678	41	0.00110867	11	0.000350859		0	55	0.00132145	54	0.00198226
155	PC165-3p	pig-specific	TGAGATGAAGCACTGTATCA	223	0.00088792		0		0		0	223	0.0088792		0		0		0		0		0		0
156	PN(a)91-1-5p , PN(a)91-2-5p	conserved in mammals	TGGCAGTGTATTGTTAGCTGGT	280	0.000867027		0		0	15	0.000654361	9	0.000358353	29	0.000847964	56	0.00151428	38	0.00121206		0	63	0.00151366	70	0.0025696
157	PN(b)100-5p	conserved in mammals	TGGCAGTGTTTGTTAGCTGGT	280	0.000867027		0		0	15	0.000654361	9	0.000358353	29	0.000847964	56	0.00151428	38	0.00121206		0	63	0.00151366	70	0.0025696
158	PN(b)39-3p	conserved in mammals	TGGAATGTAAAGAAGTGTGTG	261	0.000865842		0		0	7	0.000305369	3	0.000119451	32	0.000935685	22	0.000594895	115	0.00366807	23	0.00135108	38	0.000912999	21	0.00077088
159	PN(a)65-3p	conserved in mammals	CTTTCAGTCGGATGTTTACAGC	171	0.000858614	9	0.00294974		0	19	0.000828858	19	0.000756524	34	0.000994165	25	0.000676017	19	0.000606029	16	0.000939879	21	0.000504552	9	0.000330377
160	PN(a)50-5p	conserved in mammals	CAAAGTGCTCACAGTGCAGGTAG	91	0.000850738	18	0.00589947		0	12	0.000523489		0	14	0.000409362	14	0.000378569	3	9.56888e-05	12	0.000704909	13	0.000312342	5	0.000183543
161	PN(a)88-3p	conserved in mammals	CAAAACGTGAGGCGCTGCTAT	197	0.000844208	5	0.00163874		0	44	0.00191946	14	0.000557438	20	0.000584803	25	0.000676017	38	0.00121206	17	0.000998621	31	0.000744815	3	0.000110126
162	PC330-5p	pig-specific	AGGATGATACATTATT	59	0.000834054	9	0.00294974	3	0.00374504	19	0.000828858		0	7	0.000204681	7	0.000189285	11	0.000350859		0	3	7.20789e-05		0
163	PN(a)21-5p	conserved in mammals	AGCTGGTGTTGTGAATCAGGCCG	182	0.000830298	7	0.00229424		0	24	0.00104698	10	0.00039817	18	0.000526323	42	0.00113571	42	0.00133964	18	0.00105736	21	0.000504552		0
164	PC91-3p	pig-specific	AGGACGGGAAGAGAGGAG	156	0.000795956	8	0.00262199		0	74	0.00322818		0	39	0.00114037	19	0.000513773	9	0.000287066		0	7	0.000168184		0
165	PN(a)96-5p	conserved in mammals	AACTGTTTGCAGAGGAAACTGA	49	0.000778072		0	5	0.00624173	15	0.000654361		0	7	0.000204681		0	6	0.000191378	3	0.000176227	13	0.000312342		0
166	PC316-1-5p , PC316-2-3p	pig-specific	AAGGATGATACATTATT	40	0.000772937	9	0.00294974	3	0.00374504	16	0.000697986		0	3	8.77205e-05	3	8.1122e-05	3	9.56888e-05		0	3	7.20789e-05		0
167	PN(b)27-1-5p , PN(b)27-2-5p	conserved in mammals	TCGAGGAGCTCACAGTCTAGT	222	0.000768872	3	0.000983245		0	11	0.000479865	8	0.000318536	25	0.000731004	30	0.00081122	15	0.000478444	7	0.000411197	82	0.00197016	41	0.00150505
168	PN(b)126-5p	conserved in mammals	TACCCATTGCATATCGGAGTTG	244	0.000768312		0		0	32	0.00139597	9	0.000358353	27	0.000789484	41	0.00110867	28	0.000893095	5	0.000293712	71	0.00170587	31	0.00113797
169	PC205-5p	pig-specific	TGAGGTAGTAGGTTGCATAGTTA	120	0.000767109		0	3	0.00374504	34	0.00148322		0	24	0.000701764	29	0.000784179	30	0.000956888		0		0		0
170	PN(a)75-1-3p , PN(a)75-2-3p , PN(b)76-3p	conserved in mammals	CCCTGAACTAGGGGTCTGGAG	135	0.000741142	10	0.00327748		0	14	0.000610737	4	0.000159268	17	0.000497083	17	0.000459691	26	0.000829303	10	0.000587424	29	0.000696763	8	0.000293668
171	miR-204-5p	conserved in mammals	TTCCCTTTGTCATCCTATGCCT	229	0.000733176		0		0	27	0.00117785	9	0.000358353	25	0.000731004	39	0.00105459	14	0.000446548	11	0.000646167	71	0.00170587	33	0.00121138
172	miR-133a-5p , PN(a)18-1-5p , PN(a)18-2-5p	conserved in mammals	AGCTGGTAAAATGGAACCAAAT	182	0.000716752		0		0	8	0.000348993		0	20	0.000584803	9	0.000243366	45	0.00143533	62	0.00364203	38	0.000912999		0
173	PC28-3p	pig-specific	ACAGTCTGCACATTGGTT	86	0.000714326	14	0.00458848		0	8	0.000348993	5	0.000199085	16	0.000467842	3	8.1122e-05	19	0.000606029	10	0.000587424	11	0.000264289		0
174	PN(b)105-1-5p , PN(b)105-2-5p	conserved in mammals	AGAGGCTGGCCGTGATGAATTCG	163	0.000692282	5	0.00163874		0	26	0.00113423	8	0.000318536	19	0.000555563	17	0.000459691	23	0.000733614	15	0.000881136	50	0.00120131		0
175	PN(b)6-3p	conserved in mammals	CCGCACTGTGGGTACTTGCTGC	153	0.000680314	4	0.00131099		0	14	0.000610737	53	0.0021103	13	0.000380122	12	0.000324488	9	0.000287066	10	0.000587424	16	0.000384421	22	0.000807588
176	PC338-3p	pig-specific	CGCAGCATTGTACAGGGCTATGT	184	0.000675437		0		0		0		0		0		0		0		0		0	184	0.00675437
177	PN(b)16-3p	conserved in mammals	ACTCGGCGTGGCGTCGGTCGTGG	210	0.000673217		0		0	33	0.0014396	10	0.00039817	49	0.00143277	38	0.00102755	43	0.00137154	5	0.000293712	32	0.000768842		0
178	PN(a)40-3p , PN(b)35-3p	conserved in mammals	AACTGGCCTACAAAGTCCCAGT	204	0.000670429		0		0	3	0.000130872	3	0.000119451	24	0.000701764	14	0.000378569	62	0.00197757	30	0.00176227	68	0.00163379		0
179	PN(a)26-5p	conserved in mammals	TGAGAACTGAATTCCATGGGTT	215	0.000661285		0		0	3	0.000130872		0	4	0.000116961	3	8.1122e-05	4	0.000127585	9	0.000528682	112	0.00269095	80	0.00293668
180	PN(a)56-5p	conserved in mammals	AGTTCTTCAGTGGCAAGCTTTA	176	0.000661123		0		0	19	0.000828858		0	14	0.000409362	12	0.000324488	21	0.000669821	50	0.00293712	60	0.00144158		0
181	PC251-3p	pig-specific	GGAGTGTGACAATGGTGATG	141	0.000644585	3	0.000983245		0	4	0.000174496	131	0.00521603		0		0		0		0	3	7.20789e-05		0
182	PN(b)34-1-5p , PN(b)34-2-5p	conserved in mammals	CGGGGTTTTGAGGGCGAGATGA	129	0.00061867	7	0.00229424		0	12	0.000523489	4	0.000159268	7	0.000204681	13	0.000351529	30	0.000956888	5	0.000293712	37	0.000888973	14	0.00051392
183	PN(a)82-5p	conserved in mammals	TTATAATACAACCTGATAAGT	153	0.000617539	5	0.00163874		0	23	0.00100335	6	0.000238902	27	0.000789484	14	0.000378569	24	0.00076551		0	49	0.00117729	5	0.000183543
184	miR-196-5p	conserved in mammals	TAGGTAGTTTCATGTTGTTGGG	128	0.000611256	7	0.00229424		0	21	0.000916106	4	0.000159268	21	0.000614043	22	0.000594895	17	0.000542236		0	26	0.000624684	10	0.000367085
185	PC218-5p	pig-specific	CGGAGTGTGACAATGGTGTTTGA	224	0.000605711		0		0		0		0		0	224	0.00605711		0		0		0		0
186	PC44-5p	pig-specific	TGAGGTAGTTTGTACAGTT	191	0.000602758		0		0	8	0.000348993	6	0.000238902	20	0.000584803	12	0.000324488	34	0.00108447	6	0.000352455	60	0.00144158	45	0.00165188
187	PN(a)82-3p	conserved in mammals	CTTATCAGGTTGTATTGTAATT	82	0.000584301	10	0.00327748		0	19	0.000828858		0	7	0.000204681	7	0.000189285	11	0.000350859	7	0.000411197	15	0.000360394	6	0.000220251
188	PC212-3p	pig-specific	GGGGCTACGCCTGTCTGAGCGTCGCT	148	0.000581545	4	0.00131099		0	21	0.000916106		0	17	0.000497083	20	0.000540813	27	0.000861199	6	0.000352455	48	0.00115326	5	0.000183543
189	PN(b)111-1-3p , PN(b)111-2-3p , PN(b)111-3-3p	conserved in mammals	ATGCACCTGGGCAAGGATTCT	64	0.000580049		0	3	0.00374504	13	0.000567113	3	0.000119451	11	0.000321642	11	0.000297447	3	9.56888e-05	5	0.000293712	15	0.000360394		0
190	PN(b)91-3p	conserved in mammals	AATCATTCACGGACAACACTT	95	0.00057941	8	0.00262199		0	24	0.00104698	13	0.000517621	11	0.000321642	7	0.000189285	24	0.00076551	4	0.00023497	4	9.61052e-05		0
191	miR-204-3p	conserved in mammals	GCTGGGAAGGCAAAGGGACGT	179	0.000577621		0		0	29	0.0012651	10	0.00039817	31	0.000906445	38	0.00102755	16	0.00051034	10	0.000587424	45	0.00108118		0
192	miR-28-5p , PN(b)58-5p	conserved in mammals	AAGGAGCTCACAGTCTATTGA	120	0.000568721	6	0.00196649		0	12	0.000523489	3	0.000119451	16	0.000467842	16	0.000432651	28	0.000893095	10	0.000587424	29	0.000696763		0
193	miR-146b-5p	conserved in mammals	TGAGAACTGAATTCCATAGGCTGT	177	0.000551301		0		0		0	3	0.000119451	14	0.000409362	11	0.000297447	14	0.000446548	13	0.000763652	79	0.00189808	43	0.00157847
194	PC234-3p	pig-specific	TGGAATGTAAAGAAGCAA	134	0.000533548		0		0		0	134	0.00533548		0		0		0		0		0		0
195	PC361-3p	pig-specific	CGTTTCCCGGCCAACGCACCA	163	0.000531521		0		0	13	0.000567113	3	0.000119451	9	0.000263161	13	0.000351529	24	0.00076551	16	0.000939879	64	0.00153768	21	0.00077088
196	PC101-3p	pig-specific	TGGAATGTAAGGAAGTGTAAA	134	0.000529588		0		0		0	129	0.0051364		0		0	5	0.000159481		0		0		0
197	PC85-5p	pig-specific	TGGAATGTAAGTAAGTGTGTGT	105	0.000529277		0		0		0		0	5	0.000146201	3	8.1122e-05	7	0.000223274	75	0.00440568	9	0.000216237	6	0.000220251
198	PN(a)43-5p	conserved in mammals	TAGGTAGTTTCCTGTTGTTGGG	144	0.000524449	3	0.000983245		0	14	0.000610737	4	0.000159268	12	0.000350882	23	0.000621935	22	0.000701718	3	0.000176227	53	0.00127339	10	0.000367085
199	PC19-1-5p , PC19-2-5p	pig-specific	TCCCTGGTCTAGTGGTTAGGAT	159	0.000521256		0		0		0	73	0.00290664	3	8.77205e-05	7	0.000189285		0		0	60	0.00144158	16	0.000587337
200	PC263-3p	pig-specific	ATGCGGAACCTGCGGATACGGA	214	0.000514163		0		0		0		0		0		0		0		0	214	0.00514163		0
201	PN(a)105-5p	conserved in mammals	GGGAGCCAGGAAGTATTGATGTT	88	0.000506249	7	0.00229424		0	27	0.00117785	7	0.000278719	11	0.000321642	18	0.000486732	9	0.000287066		0	9	0.000216237		0
202	PN(b)20-5p	conserved in mammals	TGGAGTGTGACAATTGTG	126	0.000500451		0		0		0	122	0.00485768		0		0		0		0		0	4	0.000146834
203	miR-301-5p , PN(b)61-5p	conserved in mammals	GCTCTGACTTTATTGCACTACT	14	0.000499436	3	0.000983245	3	0.00374504	3	0.000130872		0		0	5	0.000135203		0		0		0		0
204	PN(b)93-1-5p , PN(b)93-2-5p	conserved in mammals	AGATCAGAAGGTGATTGTGGCT	117	0.000498756	3	0.000983245		0	22	0.00095973	6	0.000238902	14	0.000409362	15	0.00040561	26	0.000829303	12	0.000704909	19	0.0004565		0
205	miR-30c-3p , PN(b)64-3p	conserved in mammals	CTGGGAGAAGGCTGTTTACTCT	116	0.000493778	3	0.000983245		0	12	0.000523489		0	9	0.000263161	8	0.000216325	9	0.000287066	19	0.00111611	40	0.000961052	16	0.000587337
206	miR-145-3p , PN(b)25-3p	conserved in mammals	ATTCCTGGAAATACTGTTCTT	98	0.000482285	5	0.00163874		0	14	0.000610737		0	14	0.000409362	12	0.000324488	19	0.000606029	12	0.000704909	22	0.000528579		0
207	PN(a)12-1-5p , PN(a)12-2-5p	conserved in mammals	CTTTTTGCGGTCTGGGCTTGC	146	0.000479647		0		0	20	0.000872482	4	0.000159268	8	0.000233921	30	0.00081122	30	0.000956888	5	0.000293712	26	0.000624684	23	0.000844297
208	PN(b)118-1-5p , PN(b)118-2-5p	conserved in mammals	AAAGGATTCTGCTGTCGGTCCCACT	52	0.000473615	10	0.00327748		0	18	0.000785234		0	8	0.000233921		0	7	0.000223274		0	9	0.000216237		0
209	PN(a)44-3p	conserved in mammals	CTCACCTGGAGCATGTTTTCT	40	0.000442489	10	0.00327748		0	12	0.000523489		0		0	7	0.000189285	4	0.000127585	4	0.00023497	3	7.20789e-05		0
210	PC203-3p	pig-specific	TACGCCTGTCTGAGCGTCGCT	149	0.000436604		0		0	7	0.000305369	8	0.000318536	13	0.000380122	18	0.000486732	9	0.000287066		0	68	0.00163379	26	0.000954422
211	PN(a)92-1-5p , PN(a)92-2-5p	conserved in mammals	AGGCAGTGTATTGTTAGCTGGCT	138	0.000431861		0		0	14	0.000610737	5	0.000199085	15	0.000438602	38	0.00102755	36	0.00114827	5	0.000293712	25	0.000600657		0
212	PN(b)59-3p	conserved in mammals	TATGTGGGACGGTAAACCGCTT	143	0.000430683		0		0	12	0.000523489	7	0.000278719	23	0.000672523	17	0.000459691	16	0.00051034		0	50	0.00120131	18	0.000660754
213	PC128-5p	pig-specific	TGGAGTGTGACAAGAT	106	0.000422061		0		0		0	106	0.00422061		0		0		0		0		0		0
214	PN(a)117-3p	conserved in mammals	AGGCAGCGGGGTGTAGTGGAT	99	0.000415334	4	0.00131099		0	6	0.000261745	4	0.000159268	5	0.000146201	13	0.000351529	9	0.000287066	7	0.000411197	51	0.00122534		0
215	PN(a)12-2-3p	conserved in mammals	AAGCCCTTACCCCAAAAAGCAT	110	0.000415116		0		0	11	0.000479865		0	4	0.000116961	9	0.000243366	17	0.000542236	32	0.00187976	37	0.000888973		0
216	miR-139-5p	conserved in mammals	TCTACAGTGCACGTGTCTCCAGT	131	0.000402489		0		0	12	0.000523489	6	0.000238902	15	0.000438602	26	0.000703057	11	0.000350859		0	37	0.000888973	24	0.000881005
217	PN(a)15-5p	conserved in mammals	ACTCTTTCCCTGTTGCACTACT	36	0.000400303	9	0.00294974		0	14	0.000610737		0	5	0.000146201		0		0	3	0.000176227	5	0.000120131		0
218	miR-181c-5p	conserved in mammals	AACATTCAACCTGTCGGTGAGTT	60	0.000399409	7	0.00229424		0	10	0.000436241	3	0.000119451	11	0.000321642	13	0.000351529	11	0.000350859		0	5	0.000120131		0
219	PN(a)101-5p	conserved in mammals	TTGTACATGGTAGGCTTTCATT	119	0.000390189		0		0	18	0.000785234	19	0.000756524	29	0.000847964	18	0.000486732	17	0.000542236		0	14	0.000336368	4	0.000146834
220	PN(b)84-1-3p , PN(b)84-2-3p	conserved in mammals	ATCATAGAGGAAAATCCATGT	54	0.00039011	6	0.00196649		0	14	0.000610737	3	0.000119451	11	0.000321642		0	7	0.000223274	10	0.000587424	3	7.20789e-05		0
221	PN(a)55-5p	conserved in mammals	TGATTGTCCAAACGCAATTCTT	118	0.000382951		0		0		0		0	5	0.000146201	14	0.000378569	22	0.000701718	10	0.000587424	35	0.00084092	32	0.00117467
222	PN(a)94-5p	conserved in mammals	TTTTGCAATATGTTCCTGAAT	117	0.000376398		0		0	20	0.000872482	7	0.000278719	32	0.000935685	14	0.000378569	21	0.000669821		0	17	0.000408447	6	0.000220251
223	miR-29b-3p	conserved in mammals	TAGCACCATTTGAAATCAGTGTT	128	0.000375776		0		0	5	0.00021812		0	5	0.000146201	13	0.000351529	6	0.000191378	3	0.000176227	67	0.00160976	29	0.00106455
224	PC291-3p	pig-specific	GAATGTAAAGAAGTATGGAG	3	0.000374504		0	3	0.00374504		0		0		0		0		0		0		0		0
225	PC335-3p	pig-specific	TGGAATGTAAGGAAGTGAGAA	94	0.00037428		0		0		0	94	0.0037428		0		0		0		0		0		0
226	PN(a)70-3p , PN(b)70-3p	conserved in mammals	GCCCCTGGGCCTATCCTAGAA	98	0.000373394		0		0	6	0.000261745		0	7	0.000204681	4	0.000108163	13	0.000414651	32	0.00187976	36	0.000864947		0
227	PC275-3p	pig-specific	ATCGATGTGGTGATGTGG	93	0.000370298		0		0		0	93	0.00370298		0		0		0		0		0		0
228	PN(b)90-1-3p	conserved in mammals	TATACAAGGACAAGCTCTCTGT	110	0.000369713		0		0	17	0.00074161		0	27	0.000789484	4	0.000108163	18	0.000574133	9	0.000528682	26	0.000624684	9	0.000330377
229	PC334-3p	pig-specific	TGGAATGTATAAGTATGTAT	110	0.000366536		0		0		0		0	5	0.000146201	9	0.000243366	19	0.000606029	9	0.000528682	28	0.000672736	40	0.00146834
230	miR-15a-5p	conserved in mammals	TAGCAGCACATAATGGTTTGT	121	0.000359336		0		0	9	0.000392617	6	0.000238902	5	0.000146201	14	0.000378569	7	0.000223274		0	57	0.0013695	23	0.000844297
231	PN(a)17-3p , PN(b)19-3p	conserved in mammals	TTTGGTCCCCTTCAACCAGCT	112	0.000359007		0		0	11	0.000479865	4	0.000159268	7	0.000204681	16	0.000432651	31	0.000988784		0	20	0.000480526	23	0.000844297
232	PN(a)32-3p	conserved in mammals	ACCACCGACCGTTGACTGTACC	57	0.000356727	5	0.00163874		0	6	0.000261745	34	0.00135378	3	8.77205e-05	3	8.1122e-05		0		0	6	0.000144158		0
233	miR-99b-3p	conserved in mammals	CAAGCTCGTGTCTGTGGG	89	0.000354372		0		0		0	89	0.00354372		0		0		0		0		0		0
234	PN(b)108-3p	conserved in mammals	TGAAACATACACGGGAAACCTCT	61	0.000350503	5	0.00163874		0	15	0.000654361	5	0.000199085	9	0.000263161	10	0.000270407	9	0.000287066		0	8	0.00019221		0
235	PC237-5p	pig-specific	TGAGGTAGTAGTACAGTT	109	0.000346986		0		0	3	0.000130872	6	0.000238902	6	0.000175441	7	0.000189285	22	0.000701718	3	0.000176227	33	0.000792868	29	0.00106455
236	PN(a)34-5p	conserved in mammals	TTTGGCAATGGTAGAACTCACAC	86	0.000342426		0		0		0	86	0.00342426		0		0		0		0		0		0
237	PC207-5p	pig-specific	TGGAATGTAAGGAAGTTTGA	87	0.00033887		0		0	4	0.000174496	61	0.00242884		0	3	8.1122e-05	9	0.000287066	4	0.00023497	3	7.20789e-05	3	0.000110126
238	PN(a)104-5p	conserved in mammals	AGACCCTGGTCTGCACTCTATC	48	0.000336498	6	0.00196649		0	9	0.000392617		0	8	0.000233921	4	0.000108163	7	0.000223274	3	0.000176227	11	0.000264289		0
239	PN(b)99-3p	conserved in mammals	TAATACTGTCTGGTAATGCCGT	106	0.00033632		0		0	11	0.000479865		0	10	0.000292402	9	0.000243366	8	0.00025517	7	0.000411197	44	0.00105716	17	0.000624045
240	PC216-5p	pig-specific	GCGCGTGCGCGTCGGG	89	0.000334537		0		0	3	0.000130872	68	0.00270756	5	0.000146201	3	8.1122e-05	5	0.000159481		0	5	0.000120131		0
241	PN(b)56-1-5p , PN(b)56-2-5p	conserved in mammals	AGGCGGAGACTTGGGCAATTGCT	73	0.000333206	4	0.00131099		0	10	0.000436241		0	14	0.000409362	13	0.000351529	7	0.000223274		0	25	0.000600657		0
242	PN(b)13-1-3p , PN(b)13-2-3p	conserved in mammals	AGTGCCTGCTATGTGCCAGGCAA	63	0.000329508	4	0.00131099		0	13	0.000567113		0	9	0.000263161	12	0.000324488	7	0.000223274	5	0.000293712	13	0.000312342		0
243	PN(b)13-3-3p	conserved in mammals	AGTGCCTGCTATGTGCCAGGCA	63	0.000329508	4	0.00131099		0	13	0.000567113		0	9	0.000263161	12	0.000324488	7	0.000223274	5	0.000293712	13	0.000312342		0
244	PN(a)119-1-5p	conserved in mammals	AGGTTGGGATCGGTTGCAATGCT	46	0.000328723	6	0.00196649		0	13	0.000567113		0	4	0.000116961	7	0.000189285	8	0.00025517		0	8	0.00019221		0
245	miR-122-3p , PN(b)9-3p	conserved in mammals	AACGCCATTATCACACTAAAT	49	0.000328163	5	0.00163874		0	12	0.000523489	6	0.000238902	8	0.000233921	3	8.1122e-05	4	0.000127585	5	0.000293712	6	0.000144158		0
246	PN(a)71-5p	conserved in mammals	TCAAGAGCAATAACGAAAAATG	66	0.00032766	4	0.00131099		0	6	0.000261745		0	14	0.000409362	5	0.000135203	5	0.000159481	3	0.000176227	19	0.0004565	10	0.000367085
247	PC245-3p	pig-specific	AGGACGGGAAGAGAGGAGAGCG	82	0.0003265		0		0		0	82	0.003265		0		0		0		0		0		0
248	miR-30c-5p	conserved in mammals	TGTAAACATCCTACACTCTCAGCT	96	0.000321456		0		0	11	0.000479865	8	0.000318536	10	0.000292402	18	0.000486732	11	0.000350859	6	0.000352455	19	0.0004565	13	0.000477211
249	PN(a)111-3p	conserved in mammals	CCGTCCTAAGGTTGTTGAGTT	54	0.000320791	5	0.00163874		0	13	0.000567113		0	6	0.000175441	9	0.000243366	10	0.000318963		0	11	0.000264289		0
250	PC20-3p	pig-specific	AACTATGATGAAAAATGTGG	80	0.000318536		0		0		0	80	0.00318536		0		0		0		0		0		0
251	PC211-5p	pig-specific	CGACTCTTAGCGGTGG	81	0.000316202		0		0		0	77	0.00306591		0		0		0		0	4	9.61052e-05		0
252	PN(a)54-5p	conserved in mammals	TGATTGTCCAAACGCAATTCT	92	0.000315522		0		0		0		0		0	3	8.1122e-05	20	0.000637925	10	0.000587424	25	0.000600657	34	0.00124809
253	PC70-5p	pig-specific	TGGAGTGTGACAAATT	79	0.000314555		0		0		0	79	0.00314555		0		0		0		0		0		0
254	PC283-3p	pig-specific	GGAATGTAAGGGAGTGTGTGA	59	0.00031168		0		0		0		0		0		0	13	0.000414651	46	0.00270215		0		0
255	PN(b)80-5p	conserved in mammals	AGATCGACCGTGTTATATTCG	54	0.000309198	4	0.00131099		0	20	0.000872482	5	0.000199085	11	0.000321642	4	0.000108163	5	0.000159481		0	5	0.000120131		0
256	PN(a)40-5p	conserved in mammals	TGGGTCTTTGCGGGCGAGATGA	98	0.000295582		0		0	4	0.000174496		0	4	0.000116961	10	0.000270407	10	0.000318963		0	39	0.000937026	31	0.00113797
257	PC315-3p	pig-specific	ACAGGAGTCTGCACAG	9	0.000294974	9	0.00294974		0		0		0		0		0		0		0		0		0
258	PN(a)80-1-3p , PN(a)80-2-3p	conserved in mammals	TAATGCCCCTAAAAATCCTTAT	100	0.000291675		0		0	3	0.000130872		0	7	0.000204681	11	0.000297447	6	0.000191378	5	0.000293712	55	0.00132145	13	0.000477211
259	miR-15b-5p	conserved in mammals	TAGCAGCACATCATGGTTTA	101	0.000290439		0		0	4	0.000174496	6	0.000238902	5	0.000146201	10	0.000270407	9	0.000287066		0	53	0.00127339	14	0.00051392
260	PN(a)47-3p , PN(b)43-3p	conserved in mammals	AGAGGTGTAGGCATGGGAAA	118	0.000286658		0		0		0		0		0		0	4	0.000127585		0	114	0.002739		0
261	PN(a)58-5p	conserved in mammals	TGGGTTCCTGGCATGCTGATTT	91	0.000285062		0		0	8	0.000348993	4	0.000159268	7	0.000204681	14	0.000378569	11	0.000350859		0	25	0.000600657	22	0.000807588
262	PC342-1-5p , PC342-2-5p	pig-specific	TGGAATGTAAGGAAGTTA	71	0.000281768		0		0		0	68	0.00270756		0		0		0		0		0	3	0.000110126
263	PC47-3p	pig-specific	TGAGGTAGTAGGTGTGGT	95	0.000277444		0		0	3	0.000130872		0	9	0.000263161	7	0.000189285	19	0.000606029		0	40	0.000961052	17	0.000624045
264	miR-183-5p	conserved in mammals	ATGGCACTGGTAGAATTCACTG	38	0.00027233	4	0.00131099		0	3	0.000130872	20	0.000796341		0		0	6	0.000191378	5	0.000293712		0		0
265	PN(a)124-3p	conserved in mammals	CAAGCTCGCTTCTATGGGTCTGT	83	0.000271412		0		0	7	0.000305369		0	9	0.000263161	7	0.000189285	14	0.000446548	8	0.000469939	28	0.000672736	10	0.000367085
266	PC123-5p	pig-specific	AGGTAGTAGGTTGTATGGGT	53	0.000268663	3	0.000983245		0	11	0.000479865		0	7	0.000204681	4	0.000108163	17	0.000542236	3	0.000176227	8	0.00019221		0
267	PC118-1-3p , PC118-2-3p	pig-specific	AGGTGCGGCCACTTGTTT	95	0.000263865		0		0		0		0	14	0.000409362	13	0.000351529	31	0.000988784		0	37	0.000888973		0
268	PC83-5p	pig-specific	TGGAATGTAAAGAAGTGTAC	75	0.00025971		0		0		0		0		0		0	9	0.000287066	11	0.000646167	28	0.000672736	27	0.000991131
269	PN(a)66-5p	conserved in mammals	AGGCAAGATGCTGGCATAGCTGT	52	0.000258791	3	0.000983245		0	12	0.000523489		0	6	0.000175441	11	0.000297447	3	9.56888e-05	3	0.000176227	14	0.000336368		0
270	PN(a)89-5p	conserved in mammals	AATGACACGATCACTCCCGTTGA	70	0.00025501		0		0	8	0.000348993	3	0.000119451	6	0.000175441	10	0.000270407	6	0.000191378	16	0.000939879	21	0.000504552		0
271	miR-20-5p	conserved in mammals	TAAAGTGCTTATAGTGCAGGTAG	79	0.000252956		0		0	11	0.000479865	4	0.000159268	7	0.000204681	9	0.000243366	9	0.000287066	3	0.000176227	27	0.00064871	9	0.000330377
272	PN(b)117-3p	conserved in mammals	ATCATACAAGGACAATTTCTTT	20	0.000251814	6	0.00196649		0	3	0.000130872		0	4	0.000116961		0	4	0.000127585	3	0.000176227		0		0
273	PC219-5p	pig-specific	GGAGTGTGACAATGGTGGT	23	0.000246357	6	0.00196649		0		0		0	17	0.000497083		0		0		0		0		0
274	PC368-5p	pig-specific	TTCTACAGTCCGACGAGC	36	0.000245876	4	0.00131099		0	14	0.000610737		0	3	8.77205e-05	6	0.000162244	9	0.000287066		0		0		0
275	PC103-3p	pig-specific	GGAAAAGAAGTATGTAT	51	0.000244041		0		0		0		0		0		0		0	35	0.00205599	16	0.000384421		0
276	PC107-5p	pig-specific	TGGAATGTAAAGAAGG	61	0.000242884		0		0		0	61	0.00242884		0		0		0		0		0		0
277	PC369-3p	pig-specific	AGACCTGTCGCCGCGC	61	0.000242884		0		0		0	61	0.00242884		0		0		0		0		0		0
278	miR-181c-3p	conserved in mammals	ACCATCGACCGTTGAGTGGACC	45	0.000241732	3	0.000983245		0	12	0.000523489	5	0.000199085	7	0.000204681	9	0.000243366	6	0.000191378		0	3	7.20789e-05		0
279	PN(b)77-3p	conserved in mammals	AGAGTAGTAGGTTGCATAGTT	75	0.000240862		0		0	13	0.000567113		0	25	0.000731004	5	0.000135203	13	0.000414651	3	0.000176227	16	0.000384421		0
280	PC220-3p	pig-specific	TGGGGTGGAAGGAAGTGTGGGA	77	0.00024025		0		0	14	0.000610737		0	13	0.000380122	28	0.000757139	16	0.00051034		0	6	0.000144158		0
281	PN(a)7-3p	conserved in mammals	CAAATTCGTATCTAGGGGAAT	20	0.000240033	6	0.00196649		0	3	0.000130872		0		0	5	0.000135203	3	9.56888e-05		0	3	7.20789e-05		0
282	PN(a)59-5p	conserved in mammals	AGAGCTTAGCTGATTGGTGAACA	49	0.000236895	3	0.000983245		0	5	0.00021812		0	14	0.000409362	5	0.000135203	12	0.000382755		0	10	0.000240263		0
283	PN(a)93-5p	conserved in mammals	TTTTGCGATGTGTTCCTAATAC	72	0.000236881		0		0	13	0.000567113	3	0.000119451	12	0.000350882	14	0.000378569	7	0.000223274	4	0.00023497	16	0.000384421	3	0.000110126
284	PC120-3p	pig-specific	TGGAATGTAAAGAAGAGTA	58	0.000230939		0		0		0	58	0.00230939		0		0		0		0		0		0
285	PN(b)73-5p	conserved in mammals	GTGCATTGCTGTTGCATTGC	42	0.000224094	3	0.000983245		0	5	0.00021812		0	4	0.000116961		0	8	0.00025517	4	0.00023497	18	0.000432473		0
286	PC295-5p	pig-specific	TGAGGTAGTAGATATAGTT	73	0.000223599		0		0		0	5	0.000199085	18	0.000526323	3	8.1122e-05	6	0.000191378	4	0.00023497	28	0.000672736	9	0.000330377
287	PC9-5p	pig-specific	TAGGATGTTGTTTATAGGGAGTAA	61	0.000220117		0		0		0		0		0		0		0		0	3	7.20789e-05	58	0.0021291
288	PC13-3p	pig-specific	TGGAATGTAAGGAAGTGTGTTT	74	0.000216377		0		0		0		0	74	0.00216377		0		0		0		0		0
289	PC139-5p	pig-specific	TGAGGTAGTAGGTATAGT	70	0.000214265		0		0	6	0.000261745		0	19	0.000555563	6	0.000162244	11	0.000350859		0	17	0.000408447	11	0.000403794
290	PC31-3p	pig-specific	TGGAATGTAAAGAAAATGTAT	61	0.000212874		0		0		0		0	4	0.000116961		0	4	0.000127585	7	0.000411197	17	0.000408447	29	0.00106455
291	PN(a)76-5p	conserved in mammals	AGGCAGTGTAATTAGCTGATTGT	67	0.000209188		0		0		0	3	0.000119451		0	14	0.000378569	19	0.000606029	7	0.000411197	24	0.000576631		0
292	PC172-3p	pig-specific	TTGACAGAAGATAGAGAGCAC	55	0.00020794		0		0		0	48	0.00191122		0		0		0		0	7	0.000168184		0
293	PC297-3p	pig-specific	ATCCCACTCCTGACACCA	51	0.000206874		0		0	10	0.000436241	41	0.0016325		0		0		0		0		0		0
294	PC173-3p	pig-specific	TGGAATGTAAGGAAGCGATA	51	0.000203067		0		0		0	51	0.00203067		0		0		0		0		0		0
295	PC254-1-5p , PC254-2-3p	pig-specific	TGGAATGTAAGGAAGC	51	0.000203067		0		0		0	51	0.00203067		0		0		0		0		0		0
296	miR-205-5p	conserved in mammals	TCCTTCATTCCACCGGAGTCTGT	67	0.000202049		0		0	7	0.000305369		0	9	0.000263161	7	0.000189285	10	0.000318963		0	24	0.000576631	10	0.000367085
297	PC193-5p	pig-specific	ACATGGACTAGCAATTTCGGTTGGG	58	0.000201444		0		0	8	0.000348993		0	4	0.000116961	11	0.000297447	8	0.00025517	10	0.000587424	17	0.000408447		0
298	PN(b)10-5p	conserved in mammals	GTGAGGACTCGGGAGGTGGAG	63	0.000201004		0		0	4	0.000174496		0		0		0	9	0.000287066	10	0.000587424	40	0.000961052		0
299	PN(a)3-3p , PN(b)1-3p	conserved in mammals	CTATACGACCTGCTGCCTTTCT	56	0.00020047		0		0	5	0.00021812	4	0.000159268	6	0.000175441	4	0.000108163	4	0.000127585	10	0.000587424	17	0.000408447	6	0.000220251
300	PN(a)49-3p	conserved in mammals	ATAAGACGAACAAAAGGTTTGT	57	0.000198212		0		0	4	0.000174496	3	0.000119451	14	0.000409362	6	0.000162244	15	0.000478444	8	0.000469939	7	0.000168184		0
301	miR-95-3p	conserved in mammals	TTCAACGGGTATTTATTGAGCA	66	0.000196226		0		0	6	0.000261745		0	7	0.000204681	12	0.000324488	14	0.000446548		0	21	0.000504552	6	0.000220251
302	PC306-3p	pig-specific	TGGAATGTAAGGAAGTGTTTT	49	0.000195103		0		0		0	49	0.00195103		0		0		0		0		0		0
303	PN(a)72-5p	conserved in mammals	TCCCTGTCCTCCAGGAGCTCA	68	0.00019405		0		0		0		0	6	0.000175441	11	0.000297447	5	0.000159481		0	30	0.000720789	16	0.000587337
304	miR-140-5p	conserved in mammals	CAGTGGTTTTACCCTATGGTAG	23	0.000193393	4	0.00131099		0		0		0		0	5	0.000135203	6	0.000191378	3	0.000176227	5	0.000120131		0
305	PN(a)16-3p	conserved in mammals	TAACAGTCTACAGCCATGGTCG	59	0.000190501		0		0		0		0		0	3	8.1122e-05	6	0.000191378		0	16	0.000384421	34	0.00124809
306	PN(a)120-5p	conserved in mammals	AGGGACGGGACGCGGTGCAGTGT	28	0.000190387	3	0.000983245		0	5	0.00021812		0		0	3	8.1122e-05	5	0.000159481	5	0.000293712	7	0.000168184		0
307	PC282-5p	pig-specific	TGAGGTAGTAGGTTGTACAGG	49	0.000190366		0		0		0	46	0.00183158		0		0		0		0	3	7.20789e-05		0
308	PN(a)14-3p	conserved in mammals	ACTCGGCGTGGCGTCGGTCGTG	60	0.000189466		0		0	14	0.000610737		0	9	0.000263161	15	0.00040561	11	0.000350859		0	11	0.000264289		0
309	PC24-5p	pig-specific	TGGAGTGTGACAATGAGGTT	47	0.00018714		0		0		0	47	0.0018714		0		0		0		0		0		0
310	PN(a)97-5p	conserved in mammals	GTATGTGCCTTTGGACTACAT	51	0.000183667		0		0	18	0.000785234		0	4	0.000116961	3	8.1122e-05	7	0.000223274	5	0.000293712	14	0.000336368		0
311	PN(a)68-5p	conserved in mammals	CGCATCCCCTAGGGCATTGGTGT	50	0.000182756		0		0	4	0.000174496	4	0.000159268		0	8	0.000216325	10	0.000318963	11	0.000646167	13	0.000312342		0
312	miR-450-5p	conserved in mammals	TTTTGCGATGTGTTCCTAAT	57	0.000182752		0		0	7	0.000305369		0	13	0.000380122	8	0.000216325	5	0.000159481	4	0.00023497	16	0.000384421	4	0.000146834
313	PN(a)74-3p , PN(b)75-3p	conserved in mammals	TCTCACACAGAAATCGCACCCGT	59	0.000182749		0		0	5	0.00021812	3	0.000119451		0		0	3	9.56888e-05		0	29	0.000696763	19	0.000697462
314	PN(a)31-5p	conserved in mammals	TTAATGCTAATTGTGATAGGGGT	60	0.000181371		0		0	9	0.000392617		0	8	0.000233921	7	0.000189285	4	0.000127585		0	24	0.000576631	8	0.000293668
315	PC272-3p	pig-specific	TGAGGTAGTAGTGCTGTT	58	0.000179957		0		0	4	0.000174496		0	5	0.000146201	3	8.1122e-05	13	0.000414651		0	18	0.000432473	15	0.000550628
316	PC141-3p	pig-specific	TGGAGTGTGACATGGTGT	57	0.000178587		0		0	5	0.00021812	4	0.000159268	20	0.000584803	8	0.000216325		0		0	10	0.000240263	10	0.000367085
317	PC340-3p	pig-specific	TGAGGTAGTAGGTGGATAGTT	54	0.000178041		0		0	10	0.000436241		0	15	0.000438602	6	0.000162244	11	0.000350859	3	0.000176227	9	0.000216237		0
318	miR-30b-5p	conserved in mammals	TGTAAACATCCTACACTCAGCT	57	0.000176065		0		0		0		0	5	0.000146201	10	0.000270407	6	0.000191378	5	0.000293712	22	0.000528579	9	0.000330377
319	PN(b)36-3p	conserved in mammals	AACTGGCCCACAAAGTCCCGC	49	0.000175871		0		0	7	0.000305369	10	0.00039817		0	3	8.1122e-05	22	0.000701718	3	0.000176227	4	9.61052e-05		0
320	PN(a)78-5p	conserved in mammals	TTATCAGAATCTCCAGGGGTAC	56	0.000173384		0		0	6	0.000261745	3	0.000119451	6	0.000175441	6	0.000162244	6	0.000191378		0	19	0.0004565	10	0.000367085
321	PC296-3p	pig-specific	CCCCCACAACCACGTTTGACTGAC	43	0.000171213		0		0		0	43	0.00171213		0		0		0		0		0		0
322	PC200-1-3p , PC200-2-5p	pig-specific	AGGACGGGAAGAGAGG	46	0.000170982		0		0	15	0.000654361	17	0.00067689		0	14	0.000378569		0		0		0		0
323	PC349-5p	pig-specific	TGGAAAAAAGAAGTATGTAT	52	0.00016684		0		0		0		0	4	0.000116961		0	12	0.000382755	4	0.00023497	19	0.0004565	13	0.000477211
324	PN(b)5-3p	conserved in mammals	TACAGTACTGTGATAGCTGA	63	0.000166584		0		0		0		0		0		0		0		0	51	0.00122534	12	0.000440503
325	PC155-3p	pig-specific	TGGGTAGTAGATTGTATAGTT	53	0.000166242		0		0	4	0.000174496		0	13	0.000380122	6	0.000162244	6	0.000191378		0	10	0.000240263	14	0.00051392
326	PC116-1-3p , PC116-2-3p	pig-specific	ACGCGGTCTGAGTGGT	49	0.000164879		0		0	9	0.000392617	3	0.000119451	4	0.000116961	12	0.000324488	11	0.000350859	3	0.000176227	7	0.000168184		0
327	PC213-5p	pig-specific	CCCCCACAACCACGTTGACTGACTG	44	0.000164191		0		0		0	29	0.00115469		0		0		0		0	5	0.000120131	10	0.000367085
328	PC261-5p	pig-specific	TGAGGTAGTAGGTATGGT	54	0.00016177		0		0	3	0.000130872		0	9	0.000263161	3	8.1122e-05	10	0.000318963		0	19	0.0004565	10	0.000367085
329	PN(a)42-5p	conserved in mammals	TAGCAGCACAGAAATATTGGCA	56	0.000161109		0		0		0	4	0.000159268	5	0.000146201	6	0.000162244	4	0.000127585		0	27	0.00064871	10	0.000367085
330	PC268-5p	pig-specific	TGGAATGTAAAGAAGAATGA	40	0.000159268		0		0		0	40	0.00159268		0		0		0		0		0		0
331	PC355-3p	pig-specific	TGATGTAAAGAAGTATGTAT	43	0.000151506		0		0		0		0		0		0		0		0	5	0.000120131	38	0.00139492
332	PN(b)131-3p	conserved in mammals	TATTGCACTTGTCCCAGCC	38	0.000151305		0		0		0	38	0.00151305		0		0		0		0		0		0
333	PN(b)68-1-3p , PN(b)68-2-3p , PN(b)68-3-3p	conserved in mammals	AACACACCTGGTTAACC	37	0.000147323		0		0		0	37	0.00147323		0		0		0		0		0		0
334	PC162-5p	pig-specific	TGGATGTAAAGAAGTATGT	47	0.000147037		0		0		0		0	6	0.000175441		0	4	0.000127585	4	0.00023497	22	0.000528579	11	0.000403794
335	PN(a)115-3p	conserved in mammals	CTGGGATCTCTGGGGTCTTGGTT	40	0.000145894		0		0	9	0.000392617		0		0	7	0.000189285		0	5	0.000293712	9	0.000216237	10	0.000367085
336	PN(a)25-5p	conserved in mammals	CTCCGTTTGCCTGTTTTGCTGA	43	0.000145763		0		0	3	0.000130872	8	0.000318536		0	5	0.000135203		0	5	0.000293712	18	0.000432473	4	0.000146834
337	PC4-5p	pig-specific	TGGAATGTAAGGAAGGGGG	43	0.000144312		0		0	13	0.000567113		0	14	0.000409362	9	0.000243366	7	0.000223274		0		0		0
338	PN(b)37-3p	conserved in mammals	TGAGGTAGTAGTTTGAAC	36	0.000143341		0		0		0	36	0.00143341		0		0		0		0		0		0
339	PC144-5p	pig-specific	GTATGCCGTCTTCTGCTT	41	0.000142722		0		0		0	28	0.00111488		0		0		0		0	13	0.000312342		0
340	PN(b)96-3p	conserved in mammals	TATGTAACACGGTCCACTAAC	41	0.000142266		0		0	15	0.000654361		0	12	0.000350882	6	0.000162244	8	0.00025517		0		0		0
341	PC86-5p	pig-specific	TGAGGTAGGAGGTTGGAGTGTT	13	0.000141949	3	0.000983245		0	10	0.000436241		0		0		0		0		0		0		0
342	PC136-3p	pig-specific	GGGTGCTGTGGTCTAG	7	0.000138307	4	0.00131099		0		0		0		0		0		0		0	3	7.20789e-05		0
343	PN(a)12-1-3p , PN(b)14-3p	conserved in mammals	AAGCCCTTACCCCAAAAAGTAT	28	0.000137169		0		0		0		0		0		0	5	0.000159481	19	0.00111611	4	9.61052e-05		0
344	PN(a)102-5p	conserved in mammals	CAGCAGCACACTGTGGTTTGT	57	0.00013695		0		0		0		0		0		0		0		0	57	0.0013695		0
345	miR-19a-3p , PN(a)46-1-3p , PN(a)46-2-3p , PN(a)46-3-3p , PN(b)38-1-3p , PN(b)38-2-3p	conserved in mammals	TGTGCAAATCCATGCAAAACTG	47	0.000134298		0		0	4	0.000174496		0	8	0.000233921	8	0.000216325	4	0.000127585		0	20	0.000480526	3	0.000110126
346	PN(a)75-1-5p , PN(a)75-2-5p	conserved in mammals	GCTGACTCCTAGTCCAGTGCT	39	0.000133974		0		0	3	0.000130872	3	0.000119451		0	11	0.000297447	7	0.000223274	6	0.000352455	9	0.000216237		0
347	PN(a)97-3p	conserved in mammals	GCAGTCCATGGGCATATACAC	40	0.000133661		0		0	7	0.000305369		0	9	0.000263161	7	0.000189285	4	0.000127585	4	0.00023497	9	0.000216237		0
348	PC8-1-3p , PC8-2-3p	pig-specific	ACTGGACTTGGAGTCAGAAAA	34	0.000133002		0		0		0	31	0.00123433		0		0	3	9.56888e-05		0		0		0
349	PN(b)116-1-3p , PN(b)116-2-3p	conserved in mammals	CCTCCCACACCCAAGGCTTGCA	40	0.000132594		0		0	4	0.000174496		0	6	0.000175441	5	0.000135203	6	0.000191378	3	0.000176227	9	0.000216237	7	0.00025696
350	miR-106a-5p	conserved in mammals	AAAAGTGCTTACAGTGCAGGTAG	35	0.000131212		0		0	7	0.000305369	4	0.000159268	4	0.000116961	6	0.000162244	3	9.56888e-05	6	0.000352455	5	0.000120131		0
351	PC257-3p	pig-specific	TGAGTGTGAAAATGGTGTTTG	34	0.000124809		0		0		0		0		0		0		0		0		0	34	0.00124809
352	PC253-5p	pig-specific	TGGAATTAAAGAAGTATGTA	29	0.000123879		0		0		0		0		0		0	5	0.000159481	9	0.000528682		0	15	0.000550628
353	PC126-1-3p , PC126-2-3p	pig-specific	TGGAATGTAAAGAAGATA	31	0.000123433		0		0		0	31	0.00123433		0		0		0		0		0		0
354	PC225-1-5p , PC225-2-5p	pig-specific	GGAATGTAAAGAATGTAT	27	0.00011977		0		0		0		0		0		0	8	0.00025517	14	0.000822394	5	0.000120131		0
355	PC322-5p	pig-specific	GGAATGTAATAAGTATGTAT	29	0.000119254		0		0		0		0	4	0.000116961		0	3	9.56888e-05	13	0.000763652	9	0.000216237		0
356	PC76-5p	pig-specific	AGGAATTTGGGTTAAC	24	0.000116681		0		0		0		0		0		0		0	17	0.000998621	7	0.000168184		0
357	PN(b)122-3p	conserved in mammals	AATGGCGCCACTAGGGTTGTG	9	0.000116665	3	0.000983245		0		0		0	3	8.77205e-05		0	3	9.56888e-05		0		0		0
358	PN(a)110-5p	conserved in mammals	ATGCTGACATATTTACTAGAGG	7	0.000115774	3	0.000983245		0	4	0.000174496		0		0		0		0		0		0		0
359	PC247-3p	pig-specific	ACGATTGATAGCTCTTTC	29	0.000115469		0		0		0	29	0.00115469		0		0		0		0		0		0
360	PC252-5p	pig-specific	ACCCTGTGGTCTAGTGGTTAGGAT	29	0.000115469		0		0		0	29	0.00115469		0		0		0		0		0		0
361	PN(a)107-3p	conserved in mammals	GCGACCCACTCTTGGTTTCCA	9	0.000114304	3	0.000983245		0		0		0	3	8.77205e-05		0		0		0	3	7.20789e-05		0
362	PC214-5p	pig-specific	ACGAGGTTGGTGGTGAC	31	0.000113958		0		0		0	25	0.000995426		0		0		0		0	6	0.000144158		0
363	PC269-5p	pig-specific	CAGCGCCGCGGGAGCC	28	0.000111488		0		0		0	28	0.00111488		0		0		0		0		0		0
364	PN(b)62-3p	conserved in mammals	CAGTGCAATAGTATTGTCAAAGCAT	6	0.000111412	3	0.000983245		0	3	0.000130872		0		0		0		0		0		0		0
365	PC298-3p	pig-specific	TGGAGTGTGACACTGG	29	0.000110732		0		0		0	26	0.00103524		0		0		0		0	3	7.20789e-05		0
366	PC80-1-5p , PC80-2-5p	pig-specific	TGAGTAGGTTGTATAGTT	36	0.000110577		0		0		0	3	0.000119451	8	0.000233921		0	8	0.00025517		0	10	0.000240263	7	0.00025696
367	PC232-5p	pig-specific	TCCCTAGTGGTTAGGATTCGGC	37	0.000110457		0		0		0		0		0		0		0		0	20	0.000480526	17	0.000624045
368	miR-135-1-5p , miR-135-2-5p	conserved in mammals	TATGGCTTTTTATTCCTATGTGA	35	0.000110088		0		0	3	0.000130872		0		0		0	3	9.56888e-05		0	15	0.000360394	14	0.00051392
369	PC311-3p	pig-specific	GGAAAGGATGAAGAGCTGACTGATGG	38	0.000108753		0		0		0		0		0	4	0.000108163	3	9.56888e-05	4	0.00023497	27	0.00064871		0
370	PC114-3p	pig-specific	GGAATGTAAGGAAGTTGTGA	25	0.000105327		0		0		0		0	3	8.77205e-05		0	7	0.000223274	11	0.000646167	4	9.61052e-05		0
371	miR-125b-3p	conserved in mammals	ACAAGTCAGGCTCTTGGGAC	34	0.000104822		0		0	3	0.000130872	5	0.000199085	6	0.000175441	5	0.000135203	6	0.000191378		0	9	0.000216237		0
372	PC52-3p	pig-specific	GGAGTGTGACATGGTGTT	30	0.000104429		0		0	8	0.000348993		0	12	0.000350882		0		0	3	0.000176227	7	0.000168184		0
373	PC46-1-5p , PC46-2-3p	pig-specific	TGAGATGAAGCTGTAGCTC	29	0.000102919		0		0		0		0		0		0		0	3	0.000176227	8	0.00019221	18	0.000660754
374	PC90-3p	pig-specific	TGGAATGTAAAGGTATGTAT	30	0.00010207		0		0		0		0		0	3	8.1122e-05	6	0.000191378	3	0.000176227	7	0.000168184	11	0.000403794
375	PN(b)78-1-5p , PN(b)78-2-5p	conserved in mammals	AATCCTTGGAACCTAGGTGTGA	29	0.0001013		0		0	12	0.000523489		0	8	0.000233921		0	5	0.000159481		0	4	9.61052e-05		0
376	PC299-3p	pig-specific	ACGACTCTGGTGGAGGT	29	0.000101258		0		0		0	20	0.000796341		0		0		0		0	9	0.000216237		0
377	PC276-5p	pig-specific	TGAGGTAGTAGATGTATAGT	35	0.000101016		0		0		0		0	13	0.000380122		0		0		0	14	0.000336368	8	0.000293668
378	miR-21-3p , PN(b)46-3p	conserved in mammals	CAACAGCAGTCGATGGGCTGT	30	9.96838e-05		0		0	7	0.000305369		0		0		0		0	4	0.00023497	19	0.0004565		0
379	PC215-5p	pig-specific	ACGAGGGTCGTGGGTGAC	27	9.96106e-05		0		0		0	22	0.000875975		0		0		0		0	5	0.000120131		0
380	PC51-5p	pig-specific	TGAGGTAGTAGTTTGTGAA	25	9.95426e-05		0		0		0	25	0.000995426		0		0		0		0		0		0
381	PC61-3p	pig-specific	TAGGGCACAGGATGGGATGAGGA	3	9.83245e-05	3	0.000983245		0		0		0		0		0		0		0		0		0
382	PC244-5p	pig-specific	GGAATGTAAGGAAGGGTGA	20	9.65026e-05		0		0	5	0.00021812		0		0		0	5	0.000159481	10	0.000587424		0		0
383	PN(a)21-3p	conserved in mammals	GCTACTTCACAACACCAGGGT	30	9.61023e-05		0		0		0		0	5	0.000146201	13	0.000351529	9	0.000287066	3	0.000176227		0		0
384	PC179-5p	pig-specific	AGCGCGCGAGAGGGAC	24	9.55609e-05		0		0		0	24	0.000955609		0		0		0		0		0		0
385	PC195-1-3p , PC195-2-3p	pig-specific	GTGCGGCCACTTGTTT	33	9.52628e-05		0		0		0		0	8	0.000233921		0	15	0.000478444		0	10	0.000240263		0
386	PC227-1-5p , PC227-2-5p , PC227-3-3p	pig-specific	TGGAGAGAAAGGCAGTTGA	28	9.42184e-05		0		0		0	4	0.000159268		0	4	0.000108163	5	0.000159481	3	0.000176227	8	0.00019221	4	0.000146834
387	PC321-5p	pig-specific	TGGAATGTAAAGAAGTTTT	21	9.30785e-05		0		0		0	16	0.000637073		0		0		0	5	0.000293712		0		0
388	PC304-3p	pig-specific	GAGTGTGACAATGTGTTTG	28	9.29085e-05		0		0	6	0.000261745	3	0.000119451	13	0.000380122		0	3	9.56888e-05		0	3	7.20789e-05		0
389	PC308-1-3p , PC308-2-3p	pig-specific	GGAGTGTGACAATGTTTG	28	9.09181e-05		0		0	7	0.000305369		0	13	0.000380122		0	4	0.000127585		0	4	9.61052e-05		0
390	PC223-5p	pig-specific	TGAGGTAGTAGGTTGGTT	30	9.05759e-05		0		0		0		0		0		0	9	0.000287066		0	12	0.000288316	9	0.000330377
391	PN(b)81-3p	conserved in mammals	AATAATACATGGTTGATCTT	27	8.98406e-05		0		0	6	0.000261745		0	7	0.000204681	3	8.1122e-05	11	0.000350859		0		0		0
392	PN(a)114-3p	conserved in mammals	CGGCTCTGGGTCTGTGGGGAG	24	8.98365e-05		0		0		0	9	0.000358353		0	4	0.000108163		0	3	0.000176227	3	7.20789e-05	5	0.000183543
393	PC50-3p	pig-specific	TGAGGTAGGTTGTATAGT	29	8.91855e-05		0		0	3	0.000130872		0	4	0.000116961		0	5	0.000159481		0	11	0.000264289	6	0.000220251
394	PC319-1-3p , PC319-2-3p	pig-specific	TGAGGTAGATTGTATAGT	28	8.67134e-05		0		0		0		0	6	0.000175441		0	3	9.56888e-05		0	8	0.00019221	11	0.000403794
395	miR-18-5p	conserved in mammals	TAAGGTGCATCTAGTGCAGAT	28	8.48711e-05		0		0	4	0.000174496		0	4	0.000116961	5	0.000135203	3	9.56888e-05		0	9	0.000216237	3	0.000110126
396	PC328-3p	pig-specific	GAGTGTGACAATGGTGTTGT	26	8.41654e-05		0		0	5	0.00021812	3	0.000119451	12	0.000350882	3	8.1122e-05		0		0	3	7.20789e-05		0
397	PN(b)89-1-5p , PN(b)89-2-5p , PN(b)89-3-5p	conserved in mammals	ATGGTTGACCATAGGACATGCG	24	8.41469e-05		0		0		0	3	0.000119451	3	8.77205e-05		0	8	0.00025517	4	0.00023497	6	0.000144158		0
398	PC137-5p	pig-specific	CGGGACGGGTGTCGGG	24	8.40949e-05		0		0	5	0.00021812	6	0.000238902	4	0.000116961		0		0		0	5	0.000120131	4	0.000146834
399	PC84-3p	pig-specific	TGGAAAAGAAGTATGTAC	23	8.40326e-05		0		0		0		0		0		0		0	5	0.000293712	9	0.000216237	9	0.000330377
400	PN(a)116-3p	conserved in mammals	CTGCCCTGGCCCGAGGGACCGA	25	8.3862e-05		0		0	7	0.000305369		0	3	8.77205e-05	3	8.1122e-05		0		0	6	0.000144158	6	0.000220251
401	PN(b)78-1-3p , PN(b)78-2-3p	conserved in mammals	AACACACCTATTCAAGGATTCA	22	8.34972e-05		0		0	4	0.000174496		0		0	5	0.000135203	5	0.000159481	5	0.000293712	3	7.20789e-05		0
402	PC366-5p	pig-specific	CAGGGAATGGTTTAGTTAGAAT	21	8.3301e-05		0		0		0		0		0		0		0	8	0.000469939	9	0.000216237	4	0.000146834
403	PC343-5p	pig-specific	TGGAGTGTGATAATGGTTTG	26	8.32164e-05		0		0	5	0.00021812		0	21	0.000614043		0		0		0		0		0
404	PC57-5p	pig-specific	TGTATGTAAAGAAGTATGTAT	26	8.3196e-05		0		0		0		0		0		0	7	0.000223274		0	7	0.000168184	12	0.000440503
405	PN(a)22-3p	conserved in mammals	GTAGTGTTTCCTACTTTATGG	21	8.16997e-05		0		0		0		0		0		0		0	9	0.000528682	12	0.000288316		0
406	PC239-3p	pig-specific	TGGAATGTAAAGTGTGTGA	27	8.14332e-05		0		0		0		0	3	8.77205e-05		0	11	0.000350859		0	8	0.00019221	5	0.000183543
407	PC153-5p	pig-specific	TGGGAAAAGAAGTATGTAT	20	8.12315e-05		0		0		0		0		0		0		0	7	0.000411197	6	0.000144158	7	0.00025696
408	PC292-5p	pig-specific	TGAGATGAAGCTGTAGCT	25	8.03573e-05		0		0		0		0		0		0		0		0	9	0.000216237	16	0.000587337
409	PC187-3p	pig-specific	TGGAGTGTGACATTGG	20	7.96341e-05		0		0		0	20	0.000796341		0		0		0		0		0		0
410	PC168-5p	pig-specific	GGAGTGTGACAATGGGTTTT	25	7.91223e-05		0		0	6	0.000261745		0	6	0.000175441	6	0.000162244	3	9.56888e-05		0	4	9.61052e-05		0
411	PN(b)41-1-5p , PN(b)41-2-5p	conserved in mammals	CATCTTACTGGGCAGCATTGGA	25	7.89305e-05		0		0	5	0.00021812		0	3	8.77205e-05	4	0.000108163	8	0.00025517		0	5	0.000120131		0
412	PC104-3p	pig-specific	TGGAGTGTGAATGGTGTTT	27	7.88005e-05		0		0		0		0	12	0.000350882	5	0.000135203	3	9.56888e-05		0	4	9.61052e-05	3	0.000110126
413	PC40-3p	pig-specific	TGAGGTAGTAGATAGTT	27	7.81648e-05		0		0		0		0		0		0	4	0.000127585		0	15	0.000360394	8	0.000293668
414	PN(a)86-3p	conserved in mammals	ATCAACAGACATTAATTGGGCGC	20	7.76127e-05		0		0	11	0.000479865	3	0.000119451		0	3	8.1122e-05	3	9.56888e-05		0		0		0
415	PC170-3p	pig-specific	TGAATGTAAAGAAGTA	21	7.7088e-05		0		0		0		0		0		0		0		0		0	21	0.00077088
416	PC363-5p	pig-specific	TGGAGTGACAATGGTTTT	24	7.70416e-05		0		0		0	4	0.000159268	10	0.000292402	5	0.000135203		0		0		0	5	0.000183543
417	PC274-5p	pig-specific	TGAGGTAGTAGGTTGTGGA	20	7.58012e-05		0		0		0	17	0.00067689		0	3	8.1122e-05		0		0		0		0
418	PC353-3p	pig-specific	TGAGATGAAGCACTTAGC	19	7.56524e-05		0		0		0	19	0.000756524		0		0		0		0		0		0
419	PC360-1-5p , PC360-2-3p	pig-specific	CGGCGACTCTGGACGCGAGCCGG	20	7.41075e-05		0		0		0	6	0.000238902		0		0	3	9.56888e-05	3	0.000176227	5	0.000120131	3	0.000110126
420	PN(b)132-3p	conserved in mammals	ACTGCTGAGCTAGCACTTCCCGA	23	7.3814e-05		0		0	5	0.00021812		0	6	0.000175441	3	8.1122e-05	6	0.000191378		0	3	7.20789e-05		0
421	PC286-1-3p , PC286-2-3p	pig-specific	TACGTAGATATATATGTATTTT	25	7.3492e-05		0		0	3	0.000130872		0		0	4	0.000108163		0		0	13	0.000312342	5	0.000183543
422	PN(a)99-1-3p , PN(a)99-2-3p , PN(b)107-1-3p , PN(b)107-2-3p	conserved in mammals	CAACCTGGAGGACTCCATGCTGT	23	7.33482e-05		0		0		0		0		0	5	0.000135203	3	9.56888e-05	3	0.000176227	9	0.000216237	3	0.000110126
423	PC34-3p	pig-specific	TGAGGTAGGAGGTTGTATTT	25	7.33245e-05		0		0	3	0.000130872		0	5	0.000146201	8	0.000216325	3	9.56888e-05		0	6	0.000144158		0
424	PC169-5p	pig-specific	TGAGGTAGTAGGTGTGTGG	26	7.30676e-05		0		0		0		0	4	0.000116961	3	8.1122e-05		0		0	13	0.000312342	6	0.000220251
425	PC222-5p	pig-specific	GAGTAGTAGGTTGTATGGTT	23	7.22753e-05		0		0		0		0	6	0.000175441		0		0	4	0.00023497	13	0.000312342		0
426	PC284-1-3p , PC284-2-3p	pig-specific	GGAATGTAAAGAAGAATGAAT	15	7.20059e-05		0		0		0		0		0		0	6	0.000191378	9	0.000528682		0		0
427	PC287-3p	pig-specific	TCTGTGAACTAGAAACCTCTGG	27	7.11873e-05		0		0		0	4	0.000159268		0		0		0		0	23	0.000552605		0
428	miR-148a-5p	conserved in mammals	AAAGTTCTGAGACACTCCGACT	18	7.10202e-05		0		0		0		0		0		0		0	8	0.000469939	10	0.000240263		0
429	PC1-1-3p , PC1-2-3p , PC1-3-3p , PC1-4-3p	pig-specific	TCTGGCTGTGGTGTAGACCGT	26	7.0982e-05		0		0		0		0		0	3	8.1122e-05		0		0	17	0.000408447	6	0.000220251
430	PC320-5p	pig-specific	GAATGTAAAGAAGAATGTGT	12	7.04909e-05		0		0		0		0		0		0		0	12	0.000704909		0		0
431	PC358-3p	pig-specific	TTCTACAGTCCGACAATC	21	7.0263e-05		0		0	6	0.000261745		0	5	0.000146201	5	0.000135203	5	0.000159481		0		0		0
432	PC314-3p	pig-specific	TGGAAAAGAAGTATGTAA	17	7.02189e-05		0		0		0		0		0		0		0	7	0.000411197	6	0.000144158	4	0.000146834
433	PC229-1-3p , PC229-2-5p	pig-specific	TGGAAAAGAAGTATGTATT	19	7.00153e-05		0		0		0		0		0		0		0	3	0.000176227	5	0.000120131	11	0.000403794
434	PC336-3p	pig-specific	TGAGGTAGTAGGTTGTGTGGGG	21	6.98658e-05		0		0		0	8	0.000318536	13	0.000380122		0		0		0		0		0
435	PC99-5p	pig-specific	GGAATGTAAAGAAGTGTAT	29	6.96763e-05		0		0		0		0		0		0		0		0	29	0.000696763		0
436	PC164-5p	pig-specific	TGGAATGTAAAGAAGATG	17	6.7689e-05		0		0		0	17	0.00067689		0		0		0		0		0		0
437	PC166-1-3p , PC166-2-5p	pig-specific	TGAGGTAGTTGTATAGTT	23	6.76623e-05		0		0		0		0	5	0.000146201		0	6	0.000191378		0	8	0.00019221	4	0.000146834
438	PC332-3p	pig-specific	TGGGGTGGAAGGTAGTGTGGGA	19	6.75574e-05		0		0	8	0.000348993		0		0	5	0.000135203	6	0.000191378		0		0		0
439	miR-181a-3p , PN(b)30-3p	conserved in mammals	ACCATCGACCGTTGATTGTAC	25	6.73735e-05		0		0		0		0	3	8.77205e-05	6	0.000162244	5	0.000159481		0	11	0.000264289		0
440	PC6-5p	pig-specific	TGGAGTTGACAATGGGGTTT	19	6.70634e-05		0		0	8	0.000348993		0	11	0.000321642		0		0		0		0		0
441	PC181-3p	pig-specific	GAATGGAATGCTTGTTTTGGTTG	17	6.69686e-05		0		0	4	0.000174496		0		0		0	10	0.000318963	3	0.000176227		0		0
442	PN(a)85-3p	conserved in mammals	ATTCCTAGAAATTGTTCACAAT	18	6.55842e-05		0		0		0		0		0	5	0.000135203		0	6	0.000352455	7	0.000168184		0
443	PC152-5p	pig-specific	CAGCGGTGATGACATT	24	6.45961e-05		0		0		0		0	6	0.000175441		0		0		0	15	0.000360394	3	0.000110126
444	PC197-3p	pig-specific	CGCGGCTGGACGAGGCGCCG	21	6.43024e-05		0		0		0		0		0	3	8.1122e-05	10	0.000318963		0	4	9.61052e-05	4	0.000146834
445	PN(a)20-3p , PN(b)21-1-3p , PN(b)21-2-3p	conserved in mammals	TTATTGCTTAAGAATACGCGTAG	17	6.42581e-05		0		0	7	0.000305369		0	4	0.000116961		0		0		0		0	6	0.000220251
446	PN(b)60-3p	conserved in mammals	TATACAAGGACAAGCTC	16	6.37073e-05		0		0		0	16	0.000637073		0		0		0		0		0		0
447	PC238-3p	pig-specific	TGAGGTAGTAGGTGGTTT	21	6.32678e-05		0		0		0		0		0		0	5	0.000159481		0	9	0.000216237	7	0.00025696
448	PC129-5p	pig-specific	AAATGTAAAGAAGTATGTAC	16	6.27434e-05		0		0		0		0		0		0		0	7	0.000411197	9	0.000216237		0
449	PC171-5p	pig-specific	TTGAATGTAAAGAAGTATGT	26	6.24684e-05		0		0		0		0		0		0		0		0	26	0.000624684		0
450	PC228-3p	pig-specific	GAATGAAAAGAAGTATGAAT	12	6.24371e-05		0		0		0		0		0		0	3	9.56888e-05	9	0.000528682		0		0
451	PC111-5p	pig-specific	TGAGTGTGACATGGTGTTT	17	6.24045e-05		0		0		0		0		0		0		0		0		0	17	0.000624045
452	PC145-5p	pig-specific	TGGAGTGTGACCATGGTTTG	20	6.15522e-05		0		0		0		0	4	0.000116961		0		0		0	7	0.000168184	9	0.000330377
453	PC240-5p	pig-specific	AGACGGATGACCTTGCTGTTT	17	6.09494e-05		0		0		0		0	5	0.000146201		0	9	0.000287066	3	0.000176227		0		0
454	PC78-5p	pig-specific	GGGGAACCTGGTGCTAAACCGT	18	6.06054e-05		0		0		0		0		0		0		0	5	0.000293712	13	0.000312342		0
455	PC74-1-3p , PC74-2-3p , PC74-3-3p	pig-specific	TGGAATAAAGAAGTATGT	17	5.99617e-05		0		0		0		0		0		0	3	9.56888e-05	3	0.000176227	6	0.000144158	5	0.000183543
456	PN(a)10-3p	conserved in mammals	ACGGGTTAGGCTCTTGGGAG	17	5.97936e-05		0		0		0	12	0.000477804		0		0		0		0	5	0.000120131		0
457	PC23-3p	pig-specific	TGAGGTAGTAGTGTGGTTT	20	5.95969e-05		0		0		0		0		0		0	5	0.000159481		0	9	0.000216237	6	0.000220251
458	PC204-1-5p , PC204-2-3p	pig-specific	GCGGCGACTCTGGACGCGAGCC	21	5.90606e-05		0		0		0	3	0.000119451		0	5	0.000135203	3	9.56888e-05		0	10	0.000240263		0
459	PN(b)104-5p	conserved in mammals	TCAGGCTCAGTCCCCTCCCGAT	21	5.89689e-05		0		0		0		0		0	3	8.1122e-05		0		0	12	0.000288316	6	0.000220251
460	PC21-5p	pig-specific	TGAATGTAAAGAAGTATTAT	16	5.87337e-05		0		0		0		0		0		0		0		0		0	16	0.000587337
461	PC135-5p	pig-specific	AGGCTTAGAGAATATCATG	16	5.86558e-05		0		0	5	0.00021812		0		0		0		0	3	0.000176227	8	0.00019221		0
462	PC33-5p	pig-specific	GCGCGTGCGCGTCGGGT	16	5.85967e-05		0		0		0	12	0.000477804		0	4	0.000108163		0		0		0		0
463	PN(a)53-1-5p , PN(a)53-2-5p , PN(a)53-3-5p	conserved in mammals	TTGTGCTTGATCTAACCATGT	20	5.75417e-05		0		0		0		0		0		0	4	0.000127585		0	11	0.000264289	5	0.000183543
464	PC146-1-5p , PC146-2-3p	pig-specific	ATCACATTGCCAGGGAAA	16	5.7391e-05		0		0		0	12	0.000477804		0		0		0		0	4	9.61052e-05		0
465	miR-135-2-3p	conserved in mammals	TGTAGGGATGGAAGCCATGAA	19	5.7064e-05		0		0		0		0		0		0		0		0	10	0.000240263	9	0.000330377
466	PC38-3p	pig-specific	GATCGATGTGGTGATGTGG	14	5.6886e-05		0		0	3	0.000130872	11	0.000437987		0		0		0		0		0		0
467	miR-323-5p	conserved in mammals	AGGTGGTCCGTGGCGCGTTCG	14	5.67586e-05		0		0	11	0.000479865		0	3	8.77205e-05		0		0		0		0		0
468	PC230-1-3p , PC230-2-3p	pig-specific	TACAGTATGTGATAACTGA	19	5.57958e-05		0		0		0		0		0		0		0		0	11	0.000264289	8	0.000293668
469	PN(b)102-5p	conserved in mammals	AGGACGGGAAGAAAGGAGGG	14	5.57438e-05		0		0		0	14	0.000557438		0		0		0		0		0		0
470	PC63-5p	pig-specific	GGAATGTAAGGAAGTGTGGA	14	5.57438e-05		0		0		0	14	0.000557438		0		0		0		0		0		0
471	PC117-3p	pig-specific	CACAGGGTAGAACCACGGAAA	20	5.52529e-05		0		0		0		0		0	3	8.1122e-05	8	0.00025517		0	9	0.000216237		0
472	miR-34a-5p	conserved in mammals	TGGCAGTGTCTTAGCTGGTTGT	19	5.45275e-05		0		0		0		0		0		0		0		0	12	0.000288316	7	0.00025696
473	PC267-3p	pig-specific	TGGAATGTAAAAAAGAATGTAT	17	5.42236e-05		0		0		0		0		0		0	17	0.000542236		0		0		0
474	PC339-5p	pig-specific	TGAGGTAGGTTGTATGGT	20	5.40731e-05		0		0		0		0	4	0.000116961		0	5	0.000159481		0	11	0.000264289		0
475	PN(a)69-3p , PN(b)67-3p	conserved in mammals	CTGGCCCTCTCTGCCCTTCCGT	19	5.39882e-05		0		0		0		0		0	3	8.1122e-05	3	9.56888e-05		0	9	0.000216237	4	0.000146834
476	PN(a)16-5p	conserved in mammals	ACCGTGGCTTTCGATTGTTACT	14	5.3866e-05		0		0	3	0.000130872		0		0		0	5	0.000159481	3	0.000176227	3	7.20789e-05		0
477	PN(b)4-1-5p , PN(b)4-2-5p	conserved in mammals	ACATACTTCTTTATGTACCCAT	12	5.31329e-05		0		0		0		0		0		0		0	7	0.000411197	5	0.000120131		0
478	PC175-1-5p , PC175-2-5p	pig-specific	TATCCAGGCAGGTGCTGTTCTCT	20	5.31255e-05		0		0		0		0		0		0		0		0	16	0.000384421	4	0.000146834
479	PC53-1-3p , PC53-2-5p , PC53-3-3p , PC53-4-3p , PC53-5-3p , PC53-6-5p , PC53-7-3p	pig-specific	TGGAAAGGAAGTGTGTGA	17	5.2389e-05		0		0		0		0		0		0	5	0.000159481		0	6	0.000144158	6	0.000220251
480	PC87-1-5p , PC87-2-3p	pig-specific	AAATGTAAAGAAGTATGTAA	12	5.20222e-05		0		0		0		0		0		0	3	9.56888e-05	6	0.000352455	3	7.20789e-05		0
481	PC178-3p	pig-specific	CGGGACGGGTGTCGGGGG	13	5.17621e-05		0		0		0	13	0.000517621		0		0		0		0		0		0
482	PC280-5p	pig-specific	GCGTTGTGGTATAGTGG	13	5.17621e-05		0		0		0	13	0.000517621		0		0		0		0		0		0
483	PC289-5p	pig-specific	TGGAATGTAAAGAAGCATA	13	5.17621e-05		0		0		0	13	0.000517621		0		0		0		0		0		0
484	PC303-3p	pig-specific	TGGAATGTAAAGAATA	13	5.17621e-05		0		0		0	13	0.000517621		0		0		0		0		0		0
485	PN(a)90-3p	conserved in mammals	TTGCATATGTAGGATGTCCCA	15	5.15272e-05		0		0		0		0		0		0		0	3	0.000176227	8	0.00019221	4	0.000146834
486	PC279-3p	pig-specific	CAGGTGCGGCCACTTGTTT	16	5.1034e-05		0		0		0		0		0		0	16	0.00051034		0		0		0
487	PC71-5p	pig-specific	TCAGTGCATGACAGAACCA	14	5.10066e-05		0		0		0	11	0.000437987		0		0		0		0	3	7.20789e-05		0
488	PC288-5p	pig-specific	AAATGTAAAGAAGAATGTAT	10	5.06886e-05		0		0		0		0		0		0	3	9.56888e-05	7	0.000411197		0		0
489	PN(b)18-5p	conserved in mammals	TGGGGTGGGAGGTTGGTGTGTG	12	5.04454e-05		0		0	7	0.000305369	5	0.000199085		0		0		0		0		0		0
490	PN(b)120-3p	conserved in mammals	GCGACCCATACTTGGTTTCAGT	12	4.96612e-05		0		0		0		0		0		0		0	6	0.000352455	6	0.000144158		0
491	PC183-5p	pig-specific	TGGAATAAAGAAGTATGTA	13	4.9519e-05		0		0		0		0		0		0	10	0.000318963	3	0.000176227		0		0
492	PC41-5p	pig-specific	TGGAGTGTAAAGAAGAATGTAT	16	4.94621e-05		0		0	3	0.000130872		0		0	4	0.000108163	5	0.000159481		0	4	9.61052e-05		0
493	PC191-3p	pig-specific	AGGGCCACGGTGCGGG	13	4.93859e-05		0		0		0	10	0.00039817		0		0	3	9.56888e-05		0		0		0
494	PC359-1-3p , PC359-2-5p	pig-specific	GCGGCGACTCTGGACGCGAGCCGG	13	4.93859e-05		0		0		0	10	0.00039817		0		0	3	9.56888e-05		0		0		0
495	miR-216-5p	conserved in mammals	TAATCTCAGCTGGCAACTGTGA	16	4.91994e-05		0		0		0		0		0		0	4	0.000127585		0	6	0.000144158	6	0.000220251
496	PC310-5p	pig-specific	CAGCGGTGATGACATTC	13	4.81915e-05		0		0	5	0.00021812		0	4	0.000116961		0		0		0		0	4	0.000146834
497	PC72-5p	pig-specific	GAGTGTGACAATGGTGACT	12	4.77804e-05		0		0		0	12	0.000477804		0		0		0		0		0		0
498	PC59-1-5p , PC59-2-3p	pig-specific	TGAGGTAGTAGTGCTGT	16	4.74401e-05		0		0		0		0	3	8.77205e-05		0	3	9.56888e-05		0	6	0.000144158	4	0.000146834
499	PN(a)28-5p , PN(b)26-5p	conserved in mammals	TCTCCCAACCCTTGTACCAGTG	17	4.71858e-05		0		0		0		0		0		0		0		0	12	0.000288316	5	0.000183543
500	PN(a)29-5p	conserved in mammals	TTCCCAACCCTTGTACCAGTGC	17	4.71858e-05		0		0		0		0		0		0		0		0	12	0.000288316	5	0.000183543
501	PC98-1-3p , PC98-2-3p , PC98-3-3p	pig-specific	TGGAATGTAAGTATGTAT	16	4.71442e-05		0		0		0		0		0		0	3	9.56888e-05		0	8	0.00019221	5	0.000183543
502	PC96-5p	pig-specific	TGGAGGACAATGGTGTTT	15	4.70647e-05		0		0		0	4	0.000159268		0	3	8.1122e-05		0		0	5	0.000120131	3	0.000110126
503	PN(b)59-5p	conserved in mammals	TGGTTTACCGTCCCACATACAT	14	4.64688e-05		0		0	3	0.000130872		0		0		0	4	0.000127585		0	4	9.61052e-05	3	0.000110126
504	PC265-3p	pig-specific	TGGACTTTAAAGAAGTATGTAT	13	4.62774e-05		0		0		0		0		0		0	3	9.56888e-05		0		0	10	0.000367085
505	PC273-5p	pig-specific	GAGTGTGACCATGGTGTTT	14	4.61372e-05		0		0		0		0	4	0.000116961		0		0	3	0.000176227	7	0.000168184		0
506	PC115-1-3p , PC115-2-5p	pig-specific	TGGAAAAGAAGGATGTAT	10	4.4856e-05		0		0		0		0		0		0		0	6	0.000352455	4	9.61052e-05		0
507	PC324-3p	pig-specific	TGAGGTAGTAGGTTTGGTT	15	4.45563e-05		0		0		0		0	3	8.77205e-05		0	4	0.000127585		0	5	0.000120131	3	0.000110126
508	PN(b)103-3p	conserved in mammals	CACTCCTCTCCTCCCGTCTTCC	13	4.43244e-05		0		0	5	0.00021812		0	4	0.000116961	4	0.000108163		0		0		0		0
509	PC35-1-3p , PC35-2-5p	pig-specific	ACAGCTCGGTCCTCTTT	12	4.41394e-05		0		0	5	0.00021812		0		0		0	7	0.000223274		0		0		0
510	PC121-1-3p , PC121-2-5p	pig-specific	TGGAATGTAAGAAGTGTGA	11	4.40022e-05		0		0		0		0	4	0.000116961		0		0	3	0.000176227		0	4	0.000146834
511	PC177-5p	pig-specific	GCGTGCGCGTCGGGTC	11	4.37987e-05		0		0		0	11	0.000437987		0		0		0		0		0		0
512	PC196-5p	pig-specific	GTGTGGTGATGTGGCGCT	11	4.37987e-05		0		0		0	11	0.000437987		0		0		0		0		0		0
513	PN(a)89-3p	conserved in mammals	ATCGGGAATGTCGTGTCCGCC	16	4.33987e-05		0		0		0		0		0	6	0.000162244	4	0.000127585		0	6	0.000144158		0
514	PC142-5p	pig-specific	GGAATGTAAAGTATGTAT	11	4.26764e-05		0		0		0		0		0		0	3	9.56888e-05	4	0.00023497	4	9.61052e-05		0
515	PC65-1-3p , PC65-2-3p	pig-specific	TGGAAGGAAGTGTGTGA	14	4.26447e-05		0		0		0		0		0		0	5	0.000159481		0	5	0.000120131	4	0.000146834
516	PN(a)1-1-3p , PN(b)2-3p	conserved in mammals	CTATACAATCTACTGTCTTTCT	10	4.13844e-05		0		0		0		0		0		0		0	5	0.000293712	5	0.000120131		0
517	miR-1a-5p	conserved in mammals	ACATACTTCTTTATGTGCCCAT	7	4.11197e-05		0		0		0		0		0		0		0	7	0.000411197		0		0
518	PC43-3p	pig-specific	GAATGGAAAGAAGGATGGAT	7	4.11197e-05		0		0		0		0		0		0		0	7	0.000411197		0		0
519	PC209-3p	pig-specific	GTGGGGCGCGGGACATGTGGCGTA	17	4.08447e-05		0		0		0		0		0		0		0		0	17	0.000408447		0
520	PN(b)82-5p	conserved in mammals	CCTCAAACTGTGGGGGCACTTT	11	4.03794e-05		0		0		0		0		0		0		0		0		0	11	0.000403794
521	PN(b)23-3p	conserved in mammals	TGGAGTGTGACAAGGAA	10	3.9817e-05		0		0		0	10	0.00039817		0		0		0		0		0		0
522	PC15-3p	pig-specific	TGGAATGGAAGGAAGTGTGA	13	3.86777e-05		0		0	3	0.000130872		0	3	8.77205e-05		0		0		0	7	0.000168184		0
523	PN(b)112-1-3p , PN(b)112-2-3p , PN(b)112-3-3p	conserved in mammals	ATGCACCTGGGCAAGGATTC	11	3.85888e-05		0		0	5	0.00021812		0		0		0	3	9.56888e-05		0	3	7.20789e-05		0
524	PC198-3p	pig-specific	GCTGGACGAGGCGCCG	12	3.82755e-05		0		0		0		0		0		0	12	0.000382755		0		0		0
525	PC122-5p	pig-specific	TGGAATGTAAATGTATGTAT	10	3.82458e-05		0		0		0		0		0		0		0	3	0.000176227	4	9.61052e-05	3	0.000110126
526	PC94-1-3p , PC94-2-3p	pig-specific	TGAGGTAGTTTGTATGGTT	14	3.80833e-05		0		0		0		0	4	0.000116961		0	3	9.56888e-05		0	7	0.000168184		0
527	PC73-1-3p , PC73-2-3p	pig-specific	TGAGGTAGTTGTACAGTT	12	3.77091e-05		0		0		0		0		0		0		0		0	5	0.000120131	7	0.00025696
528	PC179-3p	pig-specific	ACGCCGGGGTCGCGGG	9	3.73582e-05		0		0	4	0.000174496	5	0.000199085		0		0		0		0		0		0
529	PC125-3p	pig-specific	TGGAATGTATGAAGTGTGTG	12	3.72131e-05		0		0		0		0	4	0.000116961		0	8	0.00025517		0		0		0
530	PC12-1-5p , PC12-2-5p	pig-specific	ACACATGGTCTAGCGGTTAGGATTCC	11	3.68438e-05		0		0		0		0		0		0		0	3	0.000176227	8	0.00019221		0
531	PC5-1-5p , PC5-2-5p , PC5-3-5p	pig-specific	GAATGTAAAGAAATGTAT	10	3.68021e-05		0		0		0		0		0		0	3	9.56888e-05	3	0.000176227	4	9.61052e-05		0
532	PC148-3p	pig-specific	TGGAATGTACAGAAGTAT	10	3.67085e-05		0		0		0		0		0		0		0		0		0	10	0.000367085
533	PC362-3p	pig-specific	GGAATGTAAAGAAGAATGTAA	8	3.62555e-05		0		0		0		0		0		0	4	0.000127585	4	0.00023497		0		0
534	PC131-1-5p , PC131-2-3p , PC131-3-5p	pig-specific	CAGGTGCGGCCACTTGTT	13	3.60636e-05		0		0		0		0	3	8.77205e-05	3	8.1122e-05	3	9.56888e-05		0	4	9.61052e-05		0
535	PC112-3p	pig-specific	GAGGTAGGTTGTATAGTT	10	3.60053e-05		0		0		0		0	3	8.77205e-05		0		0	3	0.000176227	4	9.61052e-05		0
536	PC26-5p	pig-specific	GAGTGTGACAATGGTCA	9	3.58353e-05		0		0		0	9	0.000358353		0		0		0		0		0		0
537	PC56-1-5p , PC56-2-5p , PC56-3-3p	pig-specific	GCATTGTGGTTCAGTG	9	3.58353e-05		0		0		0	9	0.000358353		0		0		0		0		0		0
538	PC174-3p	pig-specific	GCGCGTGCGCGCCGGG	9	3.58353e-05		0		0		0	9	0.000358353		0		0		0		0		0		0
539	PC270-5p	pig-specific	CGGGTTTTTCTTGGTGGGG	9	3.58353e-05		0		0		0	9	0.000358353		0		0		0		0		0		0
540	miR-130a-5p , PN(b)17-5p	conserved in mammals	GCTCTTTTCACATTGTGCTACT	6	3.52455e-05		0		0		0		0		0		0		0	6	0.000352455		0		0
541	PC11-1-5p , PC11-2-3p , PC11-3-5p , PC11-4-3p , PC11-5-3p	pig-specific	GAATATAAAGAAGAATGTAT	6	3.52455e-05		0		0		0		0		0		0		0	6	0.000352455		0		0
542	PC184-3p	pig-specific	GCAACCGATCCCGGAG	12	3.51275e-05		0		0		0		0		0		0	8	0.00025517		0	4	9.61052e-05		0
543	PC307-3p	pig-specific	TTCCTATGCATATATTCTTT	13	3.50389e-05		0		0		0		0		0		0		0		0	10	0.000240263	3	0.000110126
544	miR-7-3p	conserved in mammals	CAACAAATCACAGTCTGCCATA	13	3.44995e-05		0		0		0		0		0	3	8.1122e-05	3	9.56888e-05		0	7	0.000168184		0
545	PC246-5p	pig-specific	TTCTACAGTCCAACGATC	12	3.43209e-05		0		0		0		0	6	0.000175441		0	3	9.56888e-05		0	3	7.20789e-05		0
546	PN(a)19-5p	conserved in mammals	TATGGCTTTTCATTCCTATGTGA	11	3.4268e-05		0		0	4	0.000174496		0		0		0		0		0	7	0.000168184		0
547	miR-301-3p , PN(b)61-3p	conserved in mammals	CAGTGCAATAGTATTGTCA	10	3.39579e-05		0		0	3	0.000130872		0		0	3	8.1122e-05	4	0.000127585		0		0		0
548	PC256-3p	pig-specific	CAGGCACGCGGTGAATGCCAT	9	3.30377e-05		0		0		0		0		0		0		0		0		0	9	0.000330377
549	PC231-3p	pig-specific	TGGAGTGTGACTGGTGTTT	11	3.28405e-05		0		0		0		0	5	0.000146201		0		0		0	3	7.20789e-05	3	0.000110126
550	PC2-1-5p , PC2-2-3p , PC2-3-5p , PC2-4-5p , PC2-5-5p	pig-specific	TCCCTGTGGTCTAGTGGTTAGG	11	3.27701e-05		0		0		0		0		0		0		0		0	6	0.000144158	5	0.000183543
551	PC10-1-5p , PC10-2-3p	pig-specific	GCAGGTGCGGCCACTTGTTT	12	3.27567e-05		0		0		0		0	3	8.77205e-05		0	3	9.56888e-05		0	6	0.000144158		0
552	PC323-5p	pig-specific	TCAGTGCATGACAGAACTGG	11	3.27303e-05		0		0		0	3	0.000119451	3	8.77205e-05		0		0		0	5	0.000120131		0
553	PC105-1-3p , PC105-2-3p	pig-specific	TGAGAGGTTGTGTGGTT	11	3.25946e-05		0		0		0		0		0		0	3	9.56888e-05		0	5	0.000120131	3	0.000110126
554	PN(a)80-1-5p	conserved in mammals	AGGGACTTTTGGGGGCAGATGTG	10	3.22666e-05		0		0	3	0.000130872		0		0		0	3	9.56888e-05		0	4	9.61052e-05		0
555	PC313-5p	pig-specific	TGAGGTAGTTTGTACAGT	11	3.19379e-05		0		0		0		0		0		0	7	0.000223274		0	4	9.61052e-05		0
556	PN(b)29-5p	conserved in mammals	TAGCAGCACGTAAATACTGGA	8	3.18536e-05		0		0		0	8	0.000318536		0		0		0		0		0		0
557	PN(b)113-3p	conserved in mammals	ATGCACCTGGGCAAGGAT	8	3.18536e-05		0		0		0	8	0.000318536		0		0		0		0		0		0
558	PC54-5p	pig-specific	GAGTGTGACAATGGTGAG	8	3.18536e-05		0		0		0	8	0.000318536		0		0		0		0		0		0
559	PC285-3p	pig-specific	TGGAATGTAAAGAATG	8	3.18536e-05		0		0		0	8	0.000318536		0		0		0		0		0		0
560	PN(b)71-5p	conserved in mammals	AACAATATCCTGGTGCTGAGT	11	3.1687e-05		0		0		0		0		0	7	0.000189285	4	0.000127585		0		0		0
561	PC157-3p	pig-specific	AGGTAGTAGGTTGTATAGAT	8	3.13809e-05		0		0	5	0.00021812		0		0		0	3	9.56888e-05		0		0		0
562	PC271-3p	pig-specific	GATGATGGTCCCTGTGTTTGT	9	3.10981e-05		0		0		0	6	0.000238902		0		0		0		0	3	7.20789e-05		0
563	PC182-1-3p , PC182-2-5p	pig-specific	GCTATTAAAGGTTCGTTTG	6	3.071e-05		0		0	3	0.000130872		0		0		0		0	3	0.000176227		0		0
564	PC249-3p	pig-specific	CAGTAGTCTGCACATGGTT	6	3.071e-05		0		0	3	0.000130872		0		0		0		0	3	0.000176227		0		0
565	PC48-5p	pig-specific	CTGTATGAATTGACAGC	7	3.07049e-05		0		0		0		0		0		0		0	4	0.00023497	3	7.20789e-05		0
566	PN(a)84-5p	conserved in mammals	CTCCTGACTCCAGGTCCTGTGT	7	3.03812e-05		0		0		0		0		0		0	4	0.000127585	3	0.000176227		0		0
567	PC60-5p	pig-specific	GAGGTAGTAGATTATAGTT	11	3.03541e-05		0		0		0		0	3	8.77205e-05		0	3	9.56888e-05		0	5	0.000120131		0
568	PN(b)33-5p	conserved in mammals	CATCCCTTGCATGGTGGAGGGT	8	2.99243e-05		0		0	5	0.00021812		0		0	3	8.1122e-05		0		0		0		0
569	miR-15b-3p , PN(b)28-3p	conserved in mammals	CGAATCATTATTTGCTGCTCTA	11	2.96942e-05		0		0		0		0		0	3	8.1122e-05	3	9.56888e-05		0	5	0.000120131		0
570	miR-30b-3p	conserved in mammals	CTGGGAGGTGGATGTTTACTT	9	2.94628e-05		0		0	4	0.000174496		0		0		0		0		0	5	0.000120131		0
571	PN(b)128-5p	conserved in mammals	CAGTAACAAAGATTCATCCTTG	5	2.93712e-05		0		0		0		0		0		0		0	5	0.000293712		0		0
572	PC22-1-5p , PC22-2-5p	pig-specific	TAATGTAAGAAGTATGTAT	8	2.93668e-05		0		0		0		0		0		0		0		0		0	8	0.000293668
573	PC69-1-5p , PC69-2-3p	pig-specific	CTGTGCGTGGTTACTTTT	9	2.9233e-05		0		0		0		0		0		0		0		0	3	7.20789e-05	6	0.000220251
574	miR-20-3p	conserved in mammals	ACTGCATTATGAGCACTTAAAGT	8	2.91457e-05		0		0	4	0.000174496		0	4	0.000116961		0		0		0		0		0
575	PC163-5p	pig-specific	GGAGTGACAATGGTGGTT	8	2.91457e-05		0		0	4	0.000174496		0	4	0.000116961		0		0		0		0		0
576	PN(b)115-5p	conserved in mammals	TACTGCAGAGAGTGGCAATCAT	12	2.88316e-05		0		0		0		0		0		0		0		0	12	0.000288316		0
577	PC305-3p	pig-specific	CAGCAATGATGGATCTGAGCCG	9	2.84073e-05		0		0	3	0.000130872		0		0	3	8.1122e-05		0		0	3	7.20789e-05		0
578	PC64-1-5p , PC64-2-3p , PC64-3-3p , PC64-4-3p	pig-specific	TGGCGTAGATCACAGACACAGC	9	2.79648e-05		0		0		0		0		0		0		0		0	4	9.61052e-05	5	0.000183543
579	miR-450-3p , PN(a)93-3p , PN(b)101-3p	conserved in mammals	ATTGGGAACATTTTGCAT	7	2.78719e-05		0		0		0	7	0.000278719		0		0		0		0		0		0
580	PN(a)81-3p	conserved in mammals	GCCTGCTGGGGTGGAACC	7	2.78719e-05		0		0		0	7	0.000278719		0		0		0		0		0		0
581	PC130-5p	pig-specific	TCCCTGGTCTAGTGGTTAGGTT	7	2.78719e-05		0		0		0	7	0.000278719		0		0		0		0		0		0
582	PC132-1-5p , PC132-2-5p	pig-specific	GGAATGTAAAGAAGTAATT	7	2.78719e-05		0		0		0	7	0.000278719		0		0		0		0		0		0
583	PC134-5p	pig-specific	TGGAATGTAAGGGAGT	7	2.78719e-05		0		0		0	7	0.000278719		0		0		0		0		0		0
584	PC106-1-3p , PC106-2-5p	pig-specific	TGAGGTAGTTGTGTGGTT	10	2.7831e-05		0		0		0		0		0		0		0		0	7	0.000168184	3	0.000110126
585	PN(a)106-5p	conserved in mammals	TCGGGGATCATCATGTCACGA	11	2.73332e-05		0		0		0		0		0	3	8.1122e-05		0		0	8	0.00019221		0
586	PC154-1-5p , PC154-2-5p	pig-specific	AGCTGGTAAAATGGAAAAT	6	2.71916e-05		0		0		0		0		0		0	3	9.56888e-05	3	0.000176227		0		0
587	PC27-3p	pig-specific	TGAGGTAGTAGGTGTGTT	9	2.66966e-05		0		0		0		0		0		0		0		0	5	0.000120131	4	0.000146834
588	PC301-5p	pig-specific	TGAGGTAGTAGGCATGGTT	9	2.66966e-05		0		0		0		0		0		0		0		0	5	0.000120131	4	0.000146834
589	PC58-5p	pig-specific	ATTCTGTAAACATCGACGTAT	11	2.64289e-05		0		0		0		0		0		0		0		0	11	0.000264289		0
590	PC97-1-3p , PC97-2-3p , PC97-3-5p	pig-specific	CGGGGTGTGGGGAGGG	9	2.63609e-05		0		0		0	3	0.000119451		0		0		0		0	6	0.000144158		0
591	PN(a)94-3p	conserved in mammals	ATTGGGAACATTTTGCATCCAT	7	2.62217e-05		0		0	4	0.000174496		0	3	8.77205e-05		0		0		0		0		0
592	PC337-5p	pig-specific	GAGTGTGACAATGGGTTT	7	2.62217e-05		0		0	4	0.000174496		0	3	8.77205e-05		0		0		0		0		0
593	PC39-5p	pig-specific	CGGTGGTGTGACAAAC	7	2.58457e-05		0		0	3	0.000130872		0		0		0	4	0.000127585		0		0		0
594	PC143-1-5p , PC143-2-5p	pig-specific	TGGGAAAGAAGTATGTAT	8	2.55622e-05		0		0		0		0		0		0		0		0	3	7.20789e-05	5	0.000183543
595	PC119-3p	pig-specific	AAGAATGGTTTGTAGCCGGACATTG	7	2.55618e-05		0		0	4	0.000174496		0		0	3	8.1122e-05		0		0		0		0
596	PC347-3p	pig-specific	AGTGAAGGCTTATATATCTTGT	9	2.4889e-05		0		0		0		0		0	3	8.1122e-05	3	9.56888e-05		0	3	7.20789e-05		0
597	miR-32-3p , PN(b)65-3p	conserved in mammals	CAATTTAGTGTGTGTGATATT	7	2.47833e-05		0		0	3	0.000130872		0	4	0.000116961		0		0		0		0		0
598	PC158-3p	pig-specific	TGGAATGTAAGGAAGAGAGTG	8	2.40603e-05		0		0		0		0		0	3	8.1122e-05	5	0.000159481		0		0		0
599	PC309-5p	pig-specific	AAAAGGGGTTGAGAGGGCGA	9	2.39847e-05		0		0		0		0		0		0	3	9.56888e-05		0	6	0.000144158		0
600	PN(b)127-5p	conserved in mammals	TACCCATTGCATATCGGAG	6	2.38902e-05		0		0		0	6	0.000238902		0		0		0		0		0		0
601	PC68-5p	pig-specific	TGGAGGGTGACAATGG	6	2.38902e-05		0		0		0	6	0.000238902		0		0		0		0		0		0
602	PC351-5p	pig-specific	GGGGAACCTGGTGCTAAACCAC	6	2.38902e-05		0		0		0	6	0.000238902		0		0		0		0		0		0
603	PN(b)8-3p	conserved in mammals	TAGGACACATGGTCTACTTCT	9	2.37092e-05		0		0		0		0	4	0.000116961		0		0		0	5	0.000120131		0
604	miR-29c-5p	conserved in mammals	GACCGATTTCTCCTGGTGTT	4	2.3497e-05		0		0		0		0		0		0		0	4	0.00023497		0		0
605	PN(a)52-3p	conserved in mammals	ACACTTACCTGTAGAGATTCTA	4	2.3497e-05		0		0		0		0		0		0		0	4	0.00023497		0		0
606	PN(b)121-1-5p , PN(b)121-2-5p	conserved in mammals	GAGCTTATTCATAAAAGTACAG	4	2.3497e-05		0		0		0		0		0		0		0	4	0.00023497		0		0
607	PC55-1-5p , PC55-2-5p	pig-specific	GAGCATGGTAATGGATTTA	4	2.3497e-05		0		0		0		0		0		0		0	4	0.00023497		0		0
608	PC206-3p	pig-specific	CAGGGAATAGTTTAGT	4	2.3497e-05		0		0		0		0		0		0		0	4	0.00023497		0		0
609	PC147-5p	pig-specific	TGAGGTAGTTGTGCTGTT	7	2.34555e-05		0		0		0		0	3	8.77205e-05		0		0		0		0	4	0.000146834
610	PN(b)22-1-3p , PN(b)22-2-3p , PN(b)22-3-3p	conserved in mammals	GCTATTTCACGACACCAGGGT	8	2.3156e-05		0		0		0		0		0		0	5	0.000159481		0	3	7.20789e-05		0
611	PC186-3p	pig-specific	GACCATAAACGATGCCGACTG	7	2.31347e-05		0		0		0	4	0.000159268		0		0		0		0	3	7.20789e-05		0
612	PC45-1-3p , PC45-2-3p , PC45-3-3p	pig-specific	CGGGGTGTGGGGAGGGCC	9	2.31309e-05		0		0		0		0		0	5	0.000135203		0		0	4	9.61052e-05		0
613	PN(a)36-3p , PN(b)32-3p	conserved in mammals	TCGTGTCTTGTGTTGCAGCCGG	8	2.30257e-05		0		0		0		0		0		0		0		0	5	0.000120131	3	0.000110126
614	PC255-3p	pig-specific	TGGAGTATGACAATGGAGTTT	8	2.25123e-05		0		0		0		0	4	0.000116961	4	0.000108163		0		0		0		0
615	PC208-3p	pig-specific	GAATGGAATGCTTGTTTTGGTTGA	7	2.23274e-05		0		0		0		0		0		0	7	0.000223274		0		0		0
616	PC9-3p	pig-specific	TGGAATAACAAGTGCTCTCCATGGA	6	2.20251e-05		0		0		0		0		0		0		0		0		0	6	0.000220251
617	PC185-5p	pig-specific	CCGCTGATGATGTGTTGTTGCCA	6	2.20251e-05		0		0		0		0		0		0		0		0		0	6	0.000220251
618	PC93-5p	pig-specific	TGAATGTAAAGAAATGTAT	7	2.18913e-05		0		0		0		0		0		0		0		0	3	7.20789e-05	4	0.000146834
619	PC100-5p	pig-specific	TGGAATGTAAAAGTATGTA	7	2.18913e-05		0		0		0		0		0		0		0		0	3	7.20789e-05	4	0.000146834
620	PC356-5p	pig-specific	TGGAGTGTGCCAATGGTTT	7	2.18913e-05		0		0		0		0		0		0		0		0	3	7.20789e-05	4	0.000146834
621	PC260-3p	pig-specific	GGGATTATATCAACAAT	5	2.1812e-05		0		0	5	0.00021812		0		0		0		0		0		0		0
622	PC138-3p	pig-specific	CGCGACTCCAGATCAGACG	9	2.16237e-05		0		0		0		0		0		0		0		0	9	0.000216237		0
623	PC263-5p	pig-specific	ATGTCCGCGGGTTCCCTATCC	9	2.16237e-05		0		0		0		0		0		0		0		0	9	0.000216237		0
624	PC364-5p	pig-specific	CGCCCGGGGACGCCGGGG	8	2.1582e-05		0		0		0		0		0		0	3	9.56888e-05		0	5	0.000120131		0
625	PC241-3p	pig-specific	GAGTGTGACAATGGGGGTT	7	2.12649e-05		0		0		0		0	4	0.000116961		0	3	9.56888e-05		0		0		0
626	PC140-1-5p , PC140-2-5p	pig-specific	ATCCCACCGCTGCCACCAAT	6	2.11994e-05		0		0	3	0.000130872		0		0	3	8.1122e-05		0		0		0		0
627	PN(b)97-1-5p , PN(b)97-2-5p , PN(b)97-3-5p	conserved in mammals	TGGTCGACCAGTTGGAAAGTAAT	7	2.08707e-05		0		0		0		0		0	3	8.1122e-05	4	0.000127585		0		0		0
628	PC81-3p	pig-specific	AGCCAGGGCTGCAGGCAAA	6	2.07172e-05		0		0		0	3	0.000119451	3	8.77205e-05		0		0		0		0		0
629	PC159-1-5p , PC159-2-3p , PC159-3-3p	pig-specific	TGGTGTGACAATGGTGTT	6	2.07172e-05		0		0		0	3	0.000119451	3	8.77205e-05		0		0		0		0		0
630	PC32-5p	pig-specific	TGGAGTGTGACAATGT	7	2.06231e-05		0		0		0		0		0		0		0		0	4	9.61052e-05	3	0.000110126
631	PC149-5p	pig-specific	TGGAATGTAAAGAAATGTAA	7	2.06231e-05		0		0		0		0		0		0		0		0	4	9.61052e-05	3	0.000110126
632	PC226-5p	pig-specific	TAAGGTAGTAGTTTGTACAGT	7	2.06231e-05		0		0		0		0		0		0		0		0	4	9.61052e-05	3	0.000110126
633	PC29-5p	pig-specific	GGAGTGACAATGGTGTTG	7	2.04681e-05		0		0		0		0	7	0.000204681		0		0		0		0		0
634	PN(a)68-3p	conserved in mammals	ACTGCCCCAGGTGCTGCTGGT	6	2.02951e-05		0		0	3	0.000130872		0		0		0		0		0	3	7.20789e-05		0
635	PN(a)79-5p	conserved in mammals	CGGGTGGATCACGATGCAATTTT	6	2.02951e-05		0		0	3	0.000130872		0		0		0		0		0	3	7.20789e-05		0
636	PC248-5p	pig-specific	TTCGTCTGACGTTTTT	6	2.02951e-05		0		0	3	0.000130872		0		0		0		0		0	3	7.20789e-05		0
637	PC365-3p	pig-specific	AAACGATGCCGACTGG	6	2.00573e-05		0		0		0	3	0.000119451		0	3	8.1122e-05		0		0		0		0
638	PC79-3p	pig-specific	GACACAAGGGTTTGTA	7	1.99664e-05		0		0		0		0		0		0	4	0.000127585		0	3	7.20789e-05		0
639	PC92-1-5p , PC92-2-5p , PC92-3-3p	pig-specific	TGGAATGTAAGTGTGTGA	7	1.99664e-05		0		0		0		0		0		0	4	0.000127585		0	3	7.20789e-05		0
640	PN(b)91-5p	conserved in mammals	AGTTGTTCGTGGTGGA	5	1.99085e-05		0		0		0	5	0.000199085		0		0		0		0		0		0
641	PN(b)124-3p	conserved in mammals	ATAATACATGGTTAACC	5	1.99085e-05		0		0		0	5	0.000199085		0		0		0		0		0		0
642	PC156-3p	pig-specific	GGGTGCTGTAGGCTTA	5	1.99085e-05		0		0		0	5	0.000199085		0		0		0		0		0		0
643	PC192-3p	pig-specific	CACGGGGTCAGCGGCGATG	5	1.99085e-05		0		0		0	5	0.000199085		0		0		0		0		0		0
644	PC201-5p	pig-specific	CGCCGCCGGAAACCCCCC	5	1.99085e-05		0		0		0	5	0.000199085		0		0		0		0		0		0
645	PC201-3p	pig-specific	CACCGCGGACGCTACGC	5	1.99085e-05		0		0		0	5	0.000199085		0		0		0		0		0		0
646	PC333-5p	pig-specific	GGACGGGAAGAGAGGAGAG	5	1.99085e-05		0		0		0	5	0.000199085		0		0		0		0		0		0
647	PC345-3p	pig-specific	TGAGGTAGTAGTTTGTCT	5	1.99085e-05		0		0		0	5	0.000199085		0		0		0		0		0		0
648	PC346-5p	pig-specific	TGGAATGTAAGGAAGGGTGTC	5	1.99085e-05		0		0		0	5	0.000199085		0		0		0		0		0		0
649	PC351-3p	pig-specific	AACCTGGTGCTAAACCAC	5	1.99085e-05		0		0		0	5	0.000199085		0		0		0		0		0		0
650	PC370-5p	pig-specific	GGACTTCCCGTGTGGC	5	1.99085e-05		0		0		0	5	0.000199085		0		0		0		0		0		0
651	PC16-5p	pig-specific	TTTAGTGTGATAATGGCGTTTG	7	1.98083e-05		0		0		0		0	4	0.000116961	3	8.1122e-05		0		0		0		0
652	PN(a)13-5p	conserved in mammals	TTCATTCGGCTGTCCAGATGT	8	1.9221e-05		0		0		0		0		0		0		0		0	8	0.00019221		0
653	PN(b)110-5p	conserved in mammals	TTAAGACTTGTAGTGATGTTT	8	1.9221e-05		0		0		0		0		0		0		0		0	8	0.00019221		0
654	PC102-3p	pig-specific	GGGGAACCTGGTGCTGAACCAT	8	1.9221e-05		0		0		0		0		0		0		0		0	8	0.00019221		0
655	PC271-5p	pig-specific	TGGCACAGGGTCCAGCTGTCGG	8	1.9221e-05		0		0		0		0		0		0		0		0	8	0.00019221		0
656	PC89-3p	pig-specific	ACGGATCCGTCTGAGCTTGGCTA	6	1.9153e-05		0		0		0	3	0.000119451		0		0		0		0	3	7.20789e-05		0
657	PC262-3p	pig-specific	AGGCCTCTCCGAGTCCGCC	6	1.9153e-05		0		0		0	3	0.000119451		0		0		0		0	3	7.20789e-05		0
658	PC14-3p	pig-specific	TGGAATGTAAGGAAGAGGGTG	6	1.91378e-05		0		0		0		0		0		0	6	0.000191378		0		0		0
659	PN(a)122-5p	conserved in mammals	TTTGGCACTAGCACATTTTTGCT	5	1.83543e-05		0		0		0		0		0		0		0		0		0	5	0.000183543
660	PC88-5p	pig-specific	CCTGGACTTGGAGTCAGAAA	5	1.83543e-05		0		0		0		0		0		0		0		0		0	5	0.000183543
661	PC266-5p	pig-specific	TGAGTGTGACAATGGTGA	5	1.83543e-05		0		0		0		0		0		0		0		0		0	5	0.000183543
662	PC344-5p	pig-specific	TAGGTAGTAGGTATGGTT	5	1.83543e-05		0		0		0		0		0		0		0		0		0	5	0.000183543
663	miR-214-3p	conserved in mammals	ACAGCAGGCACAGACAGGCAGT	6	1.83409e-05		0		0		0		0	3	8.77205e-05		0	3	9.56888e-05		0		0		0
664	PN(b)90-1-5p , PN(b)90-2-5p	conserved in mammals	AGCGAGGTTGCCCTTTGTATAT	6	1.83409e-05		0		0		0		0	3	8.77205e-05		0	3	9.56888e-05		0		0		0
665	PC236-3p	pig-specific	AGAATGTAAAGAAGGATGTAT	6	1.83409e-05		0		0		0		0	3	8.77205e-05		0	3	9.56888e-05		0		0		0
666	PC243-1-3p , PC243-2-3p	pig-specific	TGGAATGTAAGGTGTGTG	6	1.83409e-05		0		0		0		0	3	8.77205e-05		0	3	9.56888e-05		0		0		0
667	PC350-3p	pig-specific	AGGTGCGGCCACTTGTT	6	1.83409e-05		0		0		0		0	3	8.77205e-05		0	3	9.56888e-05		0		0		0
668	PN(a)2-3p	conserved in mammals	CTATACAACCTACTGCCTTCC	6	1.82205e-05		0		0		0		0		0		0		0		0	3	7.20789e-05	3	0.000110126
669	PN(a)51-3p	conserved in mammals	TAACAGTCTCCAGTCACGGCCA	6	1.82205e-05		0		0		0		0		0		0		0		0	3	7.20789e-05	3	0.000110126
670	PC42-1-3p , PC42-2-5p	pig-specific	TGGAAAAGAAGTATGT	6	1.82205e-05		0		0		0		0		0		0		0		0	3	7.20789e-05	3	0.000110126
671	PC75-1-5p , PC75-2-5p	pig-specific	TGGAATGTGAAGTATGTAT	6	1.82205e-05		0		0		0		0		0		0		0		0	3	7.20789e-05	3	0.000110126
672	PC242-5p	pig-specific	TGAGGGTAGATTGTATAGTT	6	1.82205e-05		0		0		0		0		0		0		0		0	3	7.20789e-05	3	0.000110126
673	miR-16-2-3p	conserved in mammals	ACCAATATTATTGTGCTGCTTT	3	1.76227e-05		0		0		0		0		0		0		0	3	0.000176227		0		0
674	PN(a)88-5p	conserved in mammals	CAGCAATTCATGTTTTGA	3	1.76227e-05		0		0		0		0		0		0		0	3	0.000176227		0		0
675	PN(a)100-5p	conserved in mammals	AGTGGGGAACCCTTCCATGAGG	3	1.76227e-05		0		0		0		0		0		0		0	3	0.000176227		0		0
676	PC110-5p	pig-specific	GGAATGGAAAGAAGTA	3	1.76227e-05		0		0		0		0		0		0		0	3	0.000176227		0		0
677	PC124-5p	pig-specific	GAAAAGAAGTATGTAT	3	1.76227e-05		0		0		0		0		0		0		0	3	0.000176227		0		0
678	PC278-5p	pig-specific	CTCAGTGATGAGAACTTTGA	3	1.76227e-05		0		0		0		0		0		0		0	3	0.000176227		0		0
679	PC352-3p	pig-specific	GGAGGGACAATGGTGTTT	6	1.75441e-05		0		0		0		0	6	0.000175441		0		0		0		0		0
680	PC199-1-3p , PC199-2-3p	pig-specific	CGCCCCCCGGTCGGCGTC	4	1.74496e-05		0		0	4	0.000174496		0		0		0		0		0		0		0
681	PC290-5p	pig-specific	TGGGGTGGGAGGATGTGGGGTG	4	1.74496e-05		0		0	4	0.000174496		0		0		0		0		0		0		0
682	PC357-3p	pig-specific	AACATCTGGTTGGTTGAGAGA	4	1.74496e-05		0		0	4	0.000174496		0		0		0		0		0		0		0
683	PN(b)114-3p	conserved in mammals	TGAATGGCGCCTTTCTGAGTAGA	7	1.68184e-05		0		0		0		0		0		0		0		0	7	0.000168184		0
684	PN(a)105-3p	conserved in mammals	CGTCAACACTTGCTGGTTTCCT	6	1.67768e-05		0		0		0		0		0		0	3	9.56888e-05		0	3	7.20789e-05		0
685	PC36-1-5p , PC36-2-5p	pig-specific	GGGGAACTCCCAGACCAGCTTC	6	1.67768e-05		0		0		0		0		0		0	3	9.56888e-05		0	3	7.20789e-05		0
686	PC258-5p	pig-specific	GTGAGGGGCCAGAATCAGGGAG	6	1.67768e-05		0		0		0		0		0		0	3	9.56888e-05		0	3	7.20789e-05		0
687	PC348-3p	pig-specific	ACAGTTGCACATTGGTTA	6	1.67768e-05		0		0		0		0		0		0	3	9.56888e-05		0	3	7.20789e-05		0
688	PC49-5p	pig-specific	ATGAAGGAGAAGTTGCTG	6	1.59799e-05		0		0		0		0	3	8.77205e-05		0		0		0	3	7.20789e-05		0
689	PN(a)14-5p	conserved in mammals	GACCGGACCTCGACCGGCT	5	1.59481e-05		0		0		0		0		0		0	5	0.000159481		0		0		0
690	PN(b)87-3p	conserved in mammals	ATCACACAAAGGCAACTTTTGT	5	1.59481e-05		0		0		0		0		0		0	5	0.000159481		0		0		0
691	PC7-3p	pig-specific	TTCAGAGTTCTACAGTCGACG	5	1.59481e-05		0		0		0		0		0		0	5	0.000159481		0		0		0
692	PN(b)54-3p	conserved in mammals	TGTCAGTTTGTCAAATACCC	4	1.59268e-05		0		0		0	4	0.000159268		0		0		0		0		0		0
693	PN(b)89-1-3p , PN(b)89-3-3p	conserved in mammals	TATGTAATATGGTCCACA	4	1.59268e-05		0		0		0	4	0.000159268		0		0		0		0		0		0
694	PC190-3p	pig-specific	TGAGGTAGTAGGTTAT	4	1.59268e-05		0		0		0	4	0.000159268		0		0		0		0		0		0
695	PC194-3p	pig-specific	GCGCGTGCGCGTCAGG	4	1.59268e-05		0		0		0	4	0.000159268		0		0		0		0		0		0
696	PC221-3p	pig-specific	TGGAGTGTGACAAGAGCG	4	1.59268e-05		0		0		0	4	0.000159268		0		0		0		0		0		0
697	PC293-5p	pig-specific	GCATGAGCGCACGTGT	4	1.59268e-05		0		0		0	4	0.000159268		0		0		0		0		0		0
698	PC312-3p	pig-specific	GAGCTGTAGGTCGGGTG	4	1.59268e-05		0		0		0	4	0.000159268		0		0		0		0		0		0
699	PC318-3p	pig-specific	TGGAGGGTGACAATGGTGAA	4	1.59268e-05		0		0		0	4	0.000159268		0		0		0		0		0		0
700	PC367-3p	pig-specific	GCGATGTCGGCCACCC	4	1.59268e-05		0		0		0	4	0.000159268		0		0		0		0		0		0
701	PC175-1-3p , PC175-2-3p	pig-specific	TGAACGGCGCCTGTGTGGTTAG	4	1.46834e-05		0		0		0		0		0		0		0		0		0	4	0.000146834
702	miR-216-3p	conserved in mammals	CACAGTGGTCTCTGGGATTATG	6	1.44158e-05		0		0		0		0		0		0		0		0	6	0.000144158		0
703	PN(b)86-3p	conserved in mammals	ATCATAGAGGAAAATCCACAT	5	1.35203e-05		0		0		0		0		0	5	0.000135203		0		0		0		0
704	PN(a)109-5p	conserved in mammals	GGGGCTCCCCGGTGCTCGGAT	3	1.30872e-05		0		0	3	0.000130872		0		0		0		0		0		0		0
705	PC150-5p	pig-specific	TGAGGTAGGAGGATGGAGTGTG	3	1.30872e-05		0		0	3	0.000130872		0		0		0		0		0		0		0
706	PC281-5p	pig-specific	GAGAGATCAGAGGCGCAG	3	1.30872e-05		0		0	3	0.000130872		0		0		0		0		0		0		0
707	miR-23a-5p	conserved in mammals	GGGGTTCCTGGGGATGGGATT	4	1.27585e-05		0		0		0		0		0		0	4	0.000127585		0		0		0
708	miR-27a-5p	conserved in mammals	AGGGCTTAGCTGCTTGTGAGCA	4	1.27585e-05		0		0		0		0		0		0	4	0.000127585		0		0		0
709	PC264-3p	pig-specific	GGAATGTAAAGAAGCATGTAA	4	1.27585e-05		0		0		0		0		0		0	4	0.000127585		0		0		0
710	miR-326-3p	conserved in mammals	CCTCTGGGCCCTTCCTCCAGT	5	1.20131e-05		0		0		0		0		0		0		0		0	5	0.000120131		0
711	PN(a)63-3p	conserved in mammals	CTGGGAGAGGGTTGTTTACTCC	5	1.20131e-05		0		0		0		0		0		0		0		0	5	0.000120131		0
712	PN(a)76-3p	conserved in mammals	AATCACTAATTCCACTGCCATC	5	1.20131e-05		0		0		0		0		0		0		0		0	5	0.000120131		0
713	PC161-5p	pig-specific	TGGAGTGTGACCATGG	5	1.20131e-05		0		0		0		0		0		0		0		0	5	0.000120131		0
714	PC278-3p	pig-specific	TGAAGTGACGATAAAGTATATCTGAG	5	1.20131e-05		0		0		0		0		0		0		0		0	5	0.000120131		0
715	PN(a)9-3p	conserved in mammals	ACAGGTGAGGTTCTTGGGAGC	3	1.19451e-05		0		0		0	3	0.000119451		0		0		0		0		0		0
716	PN(a)81-5p	conserved in mammals	CAGGTCACGTCTCTGCA	3	1.19451e-05		0		0		0	3	0.000119451		0		0		0		0		0		0
717	PN(b)15-3p	conserved in mammals	TTCAAGTAATTCAGGAGTA	3	1.19451e-05		0		0		0	3	0.000119451		0		0		0		0		0		0
718	PN(b)74-3p	conserved in mammals	TCTCACACAGAAATCGCAC	3	1.19451e-05		0		0		0	3	0.000119451		0		0		0		0		0		0
719	PN(b)90-2-3p	conserved in mammals	ATATACAAGGACAAGCTC	3	1.19451e-05		0		0		0	3	0.000119451		0		0		0		0		0		0
720	PN(b)102-3p	conserved in mammals	TCACTCCTCTCCTCCCGTC	3	1.19451e-05		0		0		0	3	0.000119451		0		0		0		0		0		0
721	PN(b)130-3p	conserved in mammals	ATAAAGCTAGATAACCGAATG	3	1.19451e-05		0		0		0	3	0.000119451		0		0		0		0		0		0
722	PC25-1-3p , PC25-2-5p	pig-specific	GGACTTCCCGTGTGGCTCACAACA	3	1.19451e-05		0		0		0	3	0.000119451		0		0		0		0		0		0
723	PC108 -3p	pig-specific	CCACATGGTCTAGCGG	3	1.19451e-05		0		0		0	3	0.000119451		0		0		0		0		0		0
724	PC160-1-3p , PC160-2-5p , PC160-3-3p	pig-specific	ACAACATAACTACTCGGCG	3	1.19451e-05		0		0		0	3	0.000119451		0		0		0		0		0		0
725	PC217-3p	pig-specific	CGCGGGCCCACGGGGG	3	1.19451e-05		0		0		0	3	0.000119451		0		0		0		0		0		0
726	PC250-3p	pig-specific	CCTCGTAGCTTGCTCACCA	3	1.19451e-05		0		0		0	3	0.000119451		0		0		0		0		0		0
727	PC277-5p	pig-specific	TGGAATGTAAAGACTA	3	1.19451e-05		0		0		0	3	0.000119451		0		0		0		0		0		0
728	PC317-3p	pig-specific	TGAGGTAGTAGGCTGG	3	1.19451e-05		0		0		0	3	0.000119451		0		0		0		0		0		0
729	PC325-3p	pig-specific	GGAATGTAAAGAAGGA	3	1.19451e-05		0		0		0	3	0.000119451		0		0		0		0		0		0
730	PC327-5p	pig-specific	GGAATGTAAGGAAGAGAGA	3	1.19451e-05		0		0		0	3	0.000119451		0		0		0		0		0		0
731	PC331-3p	pig-specific	TGGAATGTAAAGATGT	3	1.19451e-05		0		0		0	3	0.000119451		0		0		0		0		0		0
732	PN(b)47-3p	conserved in mammals	CACAGTGGTCTCTGGGATTAT	4	1.16961e-05		0		0		0		0	4	0.000116961		0		0		0		0		0
733	PC167-3p	pig-specific	AACCAGACTCTGAGAGCAGGACT	4	1.16961e-05		0		0		0		0	4	0.000116961		0		0		0		0		0
734	miR-224-5p	conserved in mammals	CAAGTCACTAGTGGTTCCGTTT	3	1.10126e-05		0		0		0		0		0		0		0		0		0	3	0.000110126
735	PN(a)35-5p	conserved in mammals	TGCTCTGCGAGGTCGGCTCAA	3	1.10126e-05		0		0		0		0		0		0		0		0		0	3	0.000110126
736	PC202-3p	pig-specific	TAATGGAATGCTTGTTTTGGTTG	3	1.10126e-05		0		0		0		0		0		0		0		0		0	3	0.000110126
737	PC300-5p	pig-specific	TGAGGTAGTAGGTGGTGG	3	1.10126e-05		0		0		0		0		0		0		0		0		0	3	0.000110126
738	PC329-3p	pig-specific	TGGTTAAGGCTTTGGA	3	1.10126e-05		0		0		0		0		0		0		0		0		0	3	0.000110126
739	PC341-5p	pig-specific	TAGATGAAGCACTGTAGTT	3	1.10126e-05		0		0		0		0		0		0		0		0		0	3	0.000110126
740	PC259-3p	pig-specific	TGAACTGTCATACTCCCACATCC	4	1.08163e-05		0		0		0		0		0	4	0.000108163		0		0		0		0
741	PN(a)8-3p , PN(b)7-3p	conserved in mammals	AGATTCGATTCTAGGGGAATAT	4	9.61052e-06		0		0		0		0		0		0		0		0	4	9.61052e-05		0
742	PN(a)51-5p	conserved in mammals	ACCTTGGCTCTAGACTGCTTACT	4	9.61052e-06		0		0		0		0		0		0		0		0	4	9.61052e-05		0
743	PN(a)62-5p	conserved in mammals	CTGGTTTCACATGGTGGCTTAG	4	9.61052e-06		0		0		0		0		0		0		0		0	4	9.61052e-05		0
744	PN(b)24-3p	conserved in mammals	TAACACTGTCTGGTAAAGATGG	4	9.61052e-06		0		0		0		0		0		0		0		0	4	9.61052e-05		0
745	PN(b)49-5p	conserved in mammals	ATACTGCATCAGGAACTGA	4	9.61052e-06		0		0		0		0		0		0		0		0	4	9.61052e-05		0
746	PN(b)111-1-5p	conserved in mammals	TAATCCTTGCTACCTGGGTGAGA	4	9.61052e-06		0		0		0		0		0		0		0		0	4	9.61052e-05		0
747	PN(b)129-5p	conserved in mammals	GAATTGATCAGGACATA	4	9.61052e-06		0		0		0		0		0		0		0		0	4	9.61052e-05		0
748	PC3-1-3p , PC3-2-3p , PC3-3-5p , PC3-4-3p , PC3-5-5p	pig-specific	GGACTTCCCGTGTGGCT	4	9.61052e-06		0		0		0		0		0		0		0		0	4	9.61052e-05		0
749	PC180-5p	pig-specific	GCGCGCGTGCGCGTCGGGT	4	9.61052e-06		0		0		0		0		0		0		0		0	4	9.61052e-05		0
750	PC188-3p	pig-specific	TTCTGAGCCGCCAAGAAAGGGC	4	9.61052e-06		0		0		0		0		0		0		0		0	4	9.61052e-05		0
751	PC224-5p	pig-specific	TCCCTGTGGTCTAGTGGTTAG	4	9.61052e-06		0		0		0		0		0		0		0		0	4	9.61052e-05		0
752	miR-185-3p	conserved in mammals	CAGGGGCTGGCTTTCCTCTGGT	3	9.56888e-06		0		0		0		0		0		0	3	9.56888e-05		0		0		0
753	PN(b)88-3p	conserved in mammals	TATGTAACATGGTCCACTAAC	3	9.56888e-06		0		0		0		0		0		0	3	9.56888e-05		0		0		0
754	PN(b)98-5p	conserved in mammals	ACTGGACTTGGGGTCAGAAGG	3	9.56888e-06		0		0		0		0		0		0	3	9.56888e-05		0		0		0
755	PC113-3p	pig-specific	TGGGAAGGAAGTGTGTGA	3	9.56888e-06		0		0		0		0		0		0	3	9.56888e-05		0		0		0
756	PC235-3p	pig-specific	TGGAATGTAAAGAATGTA	3	9.56888e-06		0		0		0		0		0		0	3	9.56888e-05		0		0		0
757	PC294-5p	pig-specific	TGGAGTGTAAGGACGTGTGTGA	3	9.56888e-06		0		0		0		0		0		0	3	9.56888e-05		0		0		0
758	PN(b)12-5p	conserved in mammals	ATGGATAAGGCATTGGCTT	3	8.77205e-06		0		0		0		0	3	8.77205e-05		0		0		0		0		0
759	PN(b)55-3p	conserved in mammals	GTCAGTTTGTCAAATACCCCA	3	8.77205e-06		0		0		0		0	3	8.77205e-05		0		0		0		0		0
760	PN(a)112-5p	conserved in mammals	AAGGAGCTTACAATCTAGCTG	3	8.1122e-06		0		0		0		0		0	3	8.1122e-05		0		0		0		0
761	PN(b)36-5p	conserved in mammals	GGGGTTTTGAGGGCGAGATGA	3	8.1122e-06		0		0		0		0		0	3	8.1122e-05		0		0		0		0
762	PC17-1-3p , PC17-2-3p , PC17-3-3p , PC17-4-3p , PC17-5-3p , PC17-6-3p , PC17-7-5p	pig-specific	ACATAACTACTCGGCGTTGCT	3	8.1122e-06		0		0		0		0		0	3	8.1122e-05		0		0		0		0
763	let-7i-3p	conserved in mammals	CTGCGCAAGCTACTGCCTTG	3	7.20789e-06		0		0		0		0		0		0		0		0	3	7.20789e-05		0
764	PN(a)5-3p , PN(b)3-3p	conserved in mammals	CTATACAATCTATTGCCTTCCT	3	7.20789e-06		0		0		0		0		0		0		0		0	3	7.20789e-05		0
765	PN(a)37-5p	conserved in mammals	TGATATGTTTGATATTGGGTTGT	3	7.20789e-06		0		0		0		0		0		0		0		0	3	7.20789e-05		0
766	PN(a)121-3p	conserved in mammals	CAGTTACCGCTTCCGCTACCG	3	7.20789e-06		0		0		0		0		0		0		0		0	3	7.20789e-05		0
767	PN(b)71-3p	conserved in mammals	TCCAGCATCAGTGATTTTGTTGA	3	7.20789e-06		0		0		0		0		0		0		0		0	3	7.20789e-05		0
768	PN(b)121-1-3p	conserved in mammals	TAATTTTATGTATAAGCTAGT	3	7.20789e-06		0		0		0		0		0		0		0		0	3	7.20789e-05		0
769	PC67-5p	pig-specific	AGGCTGAGAGCAGAGCTGG	3	7.20789e-06		0		0		0		0		0		0		0		0	3	7.20789e-05		0
770	PC250-5p	pig-specific	TCCAGTGATCAGGTTACGATGGA	3	7.20789e-06		0		0		0		0		0		0		0		0	3	7.20789e-05		0
771	PC367-5p	pig-specific	TCGGCCACGCCGTCACGAGCGA	3	7.20789e-06		0		0		0		0		0		0		0		0	3	7.20789e-05		0
772	miR-32-5p	not detected	TATTGCACATTACTAAGTTGC		\		\		\		\		\		\		\		\		\		\		\
773	miR-105-1-5p	not detected	TCAAATGCTCAGACTCCTGT		\		\		\		\		\		\		\		\		\		\		\
774	miR-105-2-5p	not detected	TCAAATGCTCAGACTCCTTG		\		\		\		\		\		\		\		\		\		\		\
775	miR-136-5p	not detected	ACTCCATTTGTTTTGATGATGGA		\		\		\		\		\		\		\		\		\		\		\
776	miR-153-3p	not detected	TTGCATAGTCACAAAAGTGA		\		\		\		\		\		\		\		\		\		\		\
777	miR-325-5p	not detected	CCTAGTAGGTGTTCAGTAAGTGT		\		\		\		\		\		\		\		\		\		\		\
