# Supplementary material for: MicroRNAome of Porcine Pre- and Postnatal Development
Source: PLoS One. 2010 Jul 12;5(7):e11541. doi: 10.1371/journal.pone.0011541 (PMC2902522; doi:10.1371/journal.pone.0011541)
Supplement: Table S15 — Atypical pattern of miRNA processing. (0.52 MB XLS) [file pone.0011541.s022.xls]

## Sheet: Sheet1
Supplementary Table S15. Atypical pattern of miRNA processing
Identical bases in the multiple sequence alignment are shown as dots.
ID	Alignment	Pre-miRNA arm	Sequenced sequence	Length (nt)	Mismatch no.		Counts									Total counts in all ten libraries	No. of libraries expressed
						E30d	E45d	E60d	E75d	E90d	E105d	Birth	30d	120d	180d
1	ssc-mir-29b: chr18 (+)
	(((((((((((((((((((.((((((..((((((.............)))))))))))).)))))))))).))))))))).
	16054349 CTTCAGGAAGCTGGTTTCATATGGTGGTTTAGATTTAAAAAGTGATTGTCTAGCACCATTTGAAATCAGTGTTCTTGGGGG 16054429
	.......................	3p (most abundant isomiR)	TAGCACCATTTGAAATCAGTGTT	23	0			5		5	13	6	3	67	29	128	7
	.................	loop	TTTAAAAAGTGATTGTC	17	0								1			1	1
2	ssc-mir-30c: chr1 (-)
	..((((....(((((((.(((...(((((((((..............))))))))).))).)))))))....))))....
	53819906 GACAGATACTGTAAACATCCTACACTCTCAGCTGTGGAAAGTAAGAAAGCTGGGAGAAGGCTGTTTACTCTCTCTGCCTT 53819985
	........................	5p (most abundant isomiR)	TGTAAACATCCTACACTCTCAGCT	24	0			11	8	10	18	11	6	19	13	96	8
	......................	3p (most abundant isomiR)	CTGGGAGAAGGCTGTTTACTCT	22	0	3		12		9	8	9	19	40	16	116	8
	..................	loop	TGTGGAAAGTAAGAAAGC	18	0									1		1	1
3	ssc-mir-133a: chr17 (-)
	.((......(((((...((((.(((((((..((.((.((((((((............)))))))).)).))..))))))).))))...))))).......)).
	64053943 CGGGACCCAAATGCTTTGCTAAAGCTGGTAAAATGGAACCAAATCAACTGTTGAATGGATTTGGTCCCCTTCAACCAGCTGTAGCTGCGCATTGACAGCGCCG 64054045
	......................	5p (most abundant isomiR)	AGCTGGTAAAATGGAACCAAAT	22	0			8		20	9	45	62	38		182	6
	......................	3p (most abundant isomiR)	TTGGTCCCCTTCAACCAGCTGT	22	0			8	8	31	140	109	20	208	164	688	8
	................	loop	CAACTGTTGAATGGAT	16	0						1	1	1			3	3
	................A	loop	CAACTGTTGAATGGATA	17	1				1							1	1
4	ssc-mir-145: chr2 (+)
	..((.((.(((((.((..((((....((((((((((((.............))))))))))))....))))..))))))).)).))
	136032141 CACCTTGTCCTCACGGTCCAGTTTTCCCAGGAATCCCTTAGATGCTGAGATGGGGATTCCTGGAAATACTGTTCTTGAGGTCATGG 136032226
	.......................	5p (most abundant isomiR)	GTCCAGTTTTCCCAGGAATCCCT	23	0	5		55	4	72	141	149	148	397	6	977	9
	.....................	3p (most abundant isomiR)	ATTCCTGGAAATACTGTTCTT	21	0	5		14		14	12	19	12	22		98	7
	...................	loop	CTTAGATGCTGAGATGGGG	19	0							3				3	1
	.....................	loop	CCTTAGATGCTGAGATGGGGA	21	0							1				1	1
	..................	loop	CTTAGATGCTGAGATGGG	18	0					1						1	1
	...................	loop	CTTAGATGCTGAGATGGGG	19	0					1	1			2	1	5	4
	..............G....	loop	CTTAGATGCTGAGAGGGGG	19	1	1										1	1
5	PN(a)11: chr1 (+)
	...(((.((((((..(((((((((((.(((((((.....(((....)))....))))))).)))))))))))..)))))).)))
	294113062 GCGCTGGCGACGGGACATTATTACTTTTGGTACGCGCTGTGACACTTCAAACTCGTACCGTGAGTAATAATGCGCTGTCGGCAG 294113145 new hairpin
	T...A.C............................................................TG...A rno-mir-126
	T...A.C.............................................................G...A mmu-mir-126
	T.......................................................................A bta-mir-126
	........................................................... cfa-mir-126
	..........................................................................C...CACGG hsa-mir-126
	.........................................................................C...CACGG ptr-mir-126
	......T..T....................................................................CA... mml-mir-126
	.....................	5p (most abundant isomiR)	CATTATTACTTTTGGTACGCG	21	0	12		63	12	43	63	41	32	48	17	331	9
	.....................	3p (most abundant isomiR)	CGTACCGTGAGTAATAATGCG	21	0	6		45	50	72	63	48	18	36	8	346	9
	................	loop	CTGTGACACTTCAAAC	16	0			1						1		2	2
6	PN(a)16: chr12 (-)
	(((....((((((...((((.(((((((((...((((((((((.(((...)))..))))))))))...))))))))).))))...)).))))....)))..
	45599571 CGCCCCCGCGTCTCCAGGGCAACCGTGGCTTTCGATTGTTACTGTGGGAACCGGAGGTAACAGTCTACAGCCATGGTCGCCCCGCAGCACGCCCACGCGCC 45599471 new hairpin
	....................................A.G........................... mdo-mir-132
	.................................................................. mmu-mir-132
	C...................................................T................................................ hsa-mir-132
	............................................................ cfa-mir-132
	C..................................................................................................TC rno-mir-132
	C.................................................................................................... bta-mir-132
	......................	5p (most abundant isomiR)	ACCGTGGCTTTCGATTGTTACT	22	0			3				5	3	3		14	4
	......................	3p (most abundant isomiR)	TAACAGTCTACAGCCATGGTCG	22	0						3	6		16	34	59	4
	..................	loop	CTGTGGGAACCGGAGGTA	18	0			1								1	1
7	PN(a)24: chr12 (-)
	((((((((((((.((((((((.(((((((((.((((......))))..))))))))))))))))).)))).))))).)))....
	42820992 GGCCCTGGCTGGGATATCATCATATACTGTAAGTTTGCGATGAGACACTACAGTATAGATGATGTACTAGTCCGGGTGCTCCCA 42820909 new hairpin
	G....T................................T..................................T....A.C.. rno-mir-144
	TGG........................................................................T...CA.C. ppy-mir-144
	TGG.....................................T......................................CA.C. mml-mir-144
	A.............................CA...T........................ cfa-mir-144
	...............................T.................................. mmu-mir-144
	TGG............................................................................CA.C. hsa-mir-144
	G.......A..............................A.C.......................................... bta-mir-144
	.......................	5p (most abundant isomiR)	GGATATCATCATATACTGTAAGT	23	0	33	6	67	4	13	7	8	3	11		152	9
	.....................	3p (most abundant isomiR)	TACAGTATAGATGATGTACTA	21	0	9		90	15	11	12	3		38	14	192	8
	.......................	loop	TTTGCGATGAGACACTACAGTAT	23	0						1					1	1
	.......................	loop	ACTGTAAGTTTGCGATGAGACAC	23	0					1						1	1
8	PN(a)47: chr14 (-)
	.((((..(((((((((.(((((((((((...((.....)).))))))))))).)))))))))..))))..
	147952539 TTCCGCCTTCCTATGCATATACTTCTTTGAGGGTCTGGCCTGAAGAGGTGTAGGCATGGGAAACCGGGGC 147952470 new hairpin
	G....TTT........................................................AG.... cfa-mir-202
	.....................	5p (most abundant isomiR)	TTCCTATGCATATACTTCTTT	21	0					8	22	68	6	3849	333	4286	6
	....................	3p (most abundant isomiR)	AGAGGTGTAGGCATGGGAAA	20	0							4		114		118	2
	................	loop	GAGGGTCTGGCCTGAA	16	0									1		1	1
	...............	loop	GAGGGTCTGGCCTGA	15	0									1		1	1
9	PN(a)53-2: chr16 (+)
	....(((..(.(((((((((((((...(((((((((..((((((((..........((....))..))))))))..)))))))))...))))))))))))))....))).
	52396945 TGACCAGTCGCCGCGGGGCTTTCCTTTGTGCTTGATCTAACCATGTGGTGGAACGATGGAAACGGAACATGGTTCTGTCAAGCACCGCGGAAAGCTCCGCGCTCTCCTGC 52397054 new hairpin
	.............................................................. bta-mir-218
	................................................................ cfa-mir-218-2
	.......T......................................................................................AT...T......... mmu-mir-218-2
	..........T....A..............................................................................A...T.......... sla-mir-218-2
	..........T...................................................................................A...T.......... hsa-mir-218-2
	.....................	5p (most abundant isomiR)	TTGTGCTTGATCTAACCATGT	21	0							4		11	5	20	3
	....................	loop	GTGGAACGATGGAAACGGAA	20	0								1			1	1
10	PN(a)55: chr1 (-)
	(((.(((((((.(((((.((.((((((..(((((((((((.....((.....))....)))))))))))..)))))))).))))).)))))))))).
	283451108 CTCAGGGGCTTCGCCACTGATTGTCCAAACGCAATTCTTGTACGAGTCTGCGGCCAACCGAGAATTGTGGCTGGACATCTGTGGCTGAGCTCCGGGC 283451012 new hairpin
	283497772 CTCAGGGGCTTCGCCACTGATTGTCCAAACGCAATTCTTGTACGAGTCTGCGGCCAACCGAGAATTGTGGCTGGACATCTGTGGCTGAGCTCCGGGC 283497676 new hairpin
	A............A.......................................................................T.......... rno-mir-219-2
	A......A.....................................................................................T.. bta-mir-219
	A....................................................................................T........... mmu-mir-219-2
	................................................................. cfa-mir-219-2
	A............................................................................................... ptr-mir-219-2
	......T.C....G.........................G.........A......................................... mdo-mir-219
	A................................................................................................ hsa-mir-219-2
	......................	5p (most abundant isomiR)	TGATTGTCCAAACGCAATTCTT	22	0					5	14	22	10	35	32	118	6
	......................	3p (most abundant isomiR)	AGAATTGTGGCTGGACATCTGT	22	0	39		3	12	28	165	297	1183	717	5	2449	9
	.....................	loop	TACGAGTCTGCGGCCAACCGA	21	0	1										1	1
	....................	loop	TACGAGTCTGCGGCCAACCG	20	0									1		1	1
	....................T	loop	TACGAGTCTGCGGCCAACCGT	21	1									2		2	1
	.....................A	loop	TACGAGTCTGCGGCCAACCGAA	22	1									1		1	1
11	PN(a)72: chr3 (+)
	((((((....)))....(((.((((.((((((((((...(.....)..)))))))))).)))).)))...)))......
	406866 CGGGGCAGCCGCCGTCCCTGTCCTCCAGGAGCTCACTTACCTTGGGCCGTGAGCTCCTCGAGGCCAGAGCCCGTGTCTG 406944 new hairpin
	...........T......................... GG.CC.......C........................... bta-mir-339
	.....................	5p (most abundant isomiR)	TCCCTGTCCTCCAGGAGCTCA	21	0					6	11	5		30	16	68	5
	.................C	loop	CTTACCTTGGGCCGTGAC	18	1				1							1	1
12	PN(a)73: chr2 (+)
	.....(((((.((((((..(((((((...((((((.((((.(((((.......))))))))).))))))....)))))))..)))))).)))))...
	67820606 AAACTGTACCTGGTGTGATTATAAAGCAATGAGACTGATTGTCATATGTCGTTTGTGGGATCCGTCTCAGTTACTTTATAGCCATACCTGGTATCTT 67820702 new hairpin
	T.........................................G................................................... bta-mir-340
	T.............................................T............................................... mml-mir-340
	C..T.....T....................................................................................... mmu-mir-340
	T........A..C.............................G.....G...............................G.G.......CC cfa-mir-340
	T............................................................................................. ptr-mir-340
	CACT.....TC..................................G................................................... rno-mir-340
	T............................................................................................. hsa-mir-340
	......................	5p (most abundant isomiR)	TTATAAAGCAATGAGACTGATT	22	0	30		180	19	123	87	58	44	242	60	843	9
	....................	loop	GTCATATGTCGTTTGTGGGA	20	0			1								1	1
	.................	loop	ATATGTCGTTTGTGGGA	17	0					1						1	1
13	PN(a)73: chr2 (+)
	.....(((((.((((((..(((((((...((((((.((((.(((((.......))))))))).))))))....)))))))..)))))).)))))...
	67919923 AAACTGTACCTGGTGTGATTATAAAGCAATGAGACTGATTGTCATATGTCGTTTGTGGGATCCGTCTCAGTTACTTTATAGCCATACCTGGTATCTT 67920019 new hairpin
	T.........................................G................................................... bta-mir-340
	T.............................................T............................................... mml-mir-340
	C..T.....T....................................................................................... mmu-mir-340
	T........A..C.............................G.....G...............................G.G.......CC cfa-mir-340
	T............................................................................................. ptr-mir-340
	CACT.....TC..................................G................................................... rno-mir-340
	T............................................................................................. hsa-mir-340
	......................	5p (most abundant isomiR)	TTATAAAGCAATGAGACTGATT	22	0	30		180	19	123	87	58	44	242	60	843	9
	....................	loop	GTCATATGTCGTTTGTGGGA	20	0			1								1	1
	.................	loop	ATATGTCGTTTGTGGGA	17	0					1						1	1
14	PN(a)74: chr7 (-)
	(((((..((((((.....((((((.............)))))).))))))....)))))....
	130281700 GGTGCTATCTGTGACTGAGGGACATGGCGCATAGAACTGTCTCACACAGAAATCGCACCCGTC 130281638 new hairpin
	G..............T.............AA......T......................... cfa-mir-342
	.......................	3p (most abundant isomiR)	TCTCACACAGAAATCGCACCCGT	23	0			5	3			3		29	19	59	5
	............C..........	loop	GGGACATGGCGCCTAGAACTGTC	23	1									1		1	1
15	PN(a)95: chr12 (-)
	(((((.(..(((((..(((((((((((((((((....)))))))))))))))))..)))))..).)))))..
	42820832 TTGGGGGTGGCGAGCAAACCGTTACCATTACTGAGTTTAGTAATGGTAACGGTTCTCTTGCTGCACCCAGAA 42820761 new hairpin
	.....AA....A..G..................................T............AT....... ptr-mir-451
	C.....AA....A..G..................................T............AT....... hsa-mir-451
	......A.......G..................................T.............T..... cfa-mir-451
	C.....AA.......G.................................................T....CA mmu-mir-451
	CTT...........G........................................................ bta-mir-451
	.......................	5p (most abundant isomiR)	AAACCGTTACCATTACTGAGTTT	23	0	284	87	803	118	224	133	157	510	741		3057	9
	....................	loop	TTAGTAATGGTAACGGTTCT	20	0										1	1	1
