# Supplementary material for: MicroRNAome of Porcine Pre- and Postnatal Development
Source: PLoS One. 2010 Jul 12;5(7):e11541. doi: 10.1371/journal.pone.0011541 (PMC2902522; doi:10.1371/journal.pone.0011541)
Supplement: Table S16 — Porcine pre-miRNAs with two genome locations. (0.03 MB XLS) [file pone.0011541.s023.xls]

## Sheet: Sheet1
Supplementary Table S16. Porcine pre-miRNAs with two genome locations
No.	Pre-miRNA name	Genomic location of porcine pre-miRNAs based on Sscrofa9.53								Sequence
		1st location				2nd location
		Chromosome	Strand	Start	End	Chromosome	Strand	Start	End
1	mir-9-1	4	-	97746791	97746879	4	+	97531326	97531414	CGGGGTTGGTTGTTATCTTTGGTTATCTAGCTGTATGAGTGGTGTGGAGTCTTCATAAAGCTAGATAACCGAAAGTAAAAATAACCCCA
2	mir-216	3	-	79385092	79385196	3	+	79165852	79165956	GATGGCTGTGAGTTGGCTTAATCTCAGCTGGCAACTGTGAGATGTTCATACAATCCCCCACAGTGGTCTCTGGGATTATGCTAAACAGAGCAATTTCCTTGCCCT
3	mir-217	3	-	79378361	79378467	3	+	79172584	79172690	ATAATTATTACAGAGTTTTTGATGTCGCAGATACTGCATCAGGAACTGATTGGATAAGAATTGGTCACCATCAGTTCTTAATGCATTGCCTTCAGCATCTAAACAAG
4	mir-325	X	-	60552421	60552514	X	+	60496392	60496485	AGTGCTTGGTTCCTAGTAGGTGTTCAGTAAGTGTTTGTGACATAATTCGTTTATTGAGCACCTCCTATCAATCAAGCACTGTGCTAGGTTCTGG
5	PN(a)10	9	-	47573164	47573251	9	-	47654244	47654331	GCGCTCCTCTCAGTCCCTGAGACCCTAACTTGTGATGTTTACCGTTTAAATCCACGGGTTAGGCTCTTGGGAGCTGCGAGCCGTGCCC
6	PN(a)43	18	+	44179789	44179873	18	+	44205843	44205927	GAACTGGTCGGTGATTTAGGTAGTTTCCTGTTGTTGGGATCCACCTTTCTCTCGACAGCACGACACTGCCTTCATTACTTCAGTT
7	PN(a)50	X	-	108178754	108178822	X	-	108212676	108212744	GTACCAAAGTGCTCACAGTGCAGGTAGGTTTTGCATTACTCTACTGTAGTGTGGGCACTTCCAGTACTC
8	PN(a)55	1	-	283451012	283451108	1	-	283497676	283497772	CTCAGGGGCTTCGCCACTGATTGTCCAAACGCAATTCTTGTACGAGTCTGCGGCCAACCGAGAATTGTGGCTGGACATCTGTGGCTGAGCTCCGGGC
9	PN(a)73	2	+	67820606	67820702	2	+	67919923	67920019	AAACTGTACCTGGTGTGATTATAAAGCAATGAGACTGATTGTCATATGTCGTTTGTGGGATCCGTCTCAGTTACTTTATAGCCATACCTGGTATCTT
10	PN(a)76	9	+	38210598	38210681	9	+	38327576	38327659	GGTGCTCGGTTTGTAGGCAGTGTAATTAGCTGATTGTACTCTGGCGCTTACAATCACTAATTCCACTGCCATCAAAACAAGGCA
11	PN(a)77	9	+	38211157	38211233	9	+	38328135	38328211	GAGTCTAGTTACTAGGCAGTGTAGTTAGCTGATTGCTGATAAAACCAATCACTAACCACACGGCCAGGTAAAAAGAT
12	PN(a)79	X	-	108178316	108178404	X	-	108212238	108212326	TTTTGCTGTTGTCGGGTGGATCACGATGCAATTTTGATTAGTATCATAGGAGAAAAATTGCACGGTATCCATCTGTAAACCGCAGGACC
13	PN(a)98	17	+	10558735	10558857	17	+	10710535	10710657	GGCCAGCTCGGACCTCTGACCTCCCTGACGGGTCCTGTACTGAGCTGCCCCGAGGCCCTCACTGTGCCCAGCTCGGGCCAGCTCAGTACCCGGCGCGTCGGGGTGGGAGTCGGCCGGAAGCAG
14	PN(a)111	X	-	55113047	55113103	X	-	55165150	55165206	TCTTCAATCTCAGGACTCGCATAATTAGCAGAATGCCGTCCTAAGGTTGTTGAGTTC
15	PN(a)113	7	+	108483603	108483702	12	+	53485946	53486045	GGGTTGGGCAGGGTGCGGGGCTAGGGCTAACAGCAGTCTTACTGAAGGTTTCCTGGAAACCACGCACATGCTGTTGCCACTAACCTCAACCTTACTCGGT
16	PN(a)119-2	X	-	108178487	108178561	X	-	108212409	108212483	CATCCGTGGGTGGGGATTTGTTGCATTACTTGTGGTGTGTATAAAGTATTGCACTTGTCCCGGCCTGTGGAAGAA
17	PN(a)121	6	+	40293229	40293319	6	+	40351574	40351664	CGGCGGGGGCGCAGGCGGCAGTGGCGGGAGCGGCCCCTCGGCCATCCTCCGTCTGCCCAGTTACCGCTTCCGCTACCGCCGCCGCTCCCGC
18	PC1-1	1	+	12192864	12192961	1	-	11999103	11999200	ACCCAGTGTTGCCATGAGTTGTGGTGTAGGTCACAGAACGTGGCTCGGATCCCGCGTTGCTCTGGCTGTGGTGTAGGCCGTCGACTTCAGCACTGATT
19	PC2-2	12	+	32216320	32216393	12	-	32320998	32321071	AAAGCCAATTCCTTGCAATAAATTTAGACGGATAGAGGGAATTCCCTGTGGTCTTGTGGTTAGGACTTGGCACT
20	PC23	1	+	233211628	233211702	1	-	233735499	233735573	TCTCCACATCCGACTAACACTTATCTCTTGTTGGTTTGTTTGATAATAGCCAGGTGTGAGGTGGTAGTGTGGTTT
21	PC33	2	+	122624331	122624427	2	-	122446379	122446475	AGGGGCGGGGCTAGGTGTGCGCGTGCGCGTCGGGTCCCCACAGGGAAGCCTTCCTGAGGGACCGCTCGCAGACTGAGCAGGCTCTTGAGCTCCCGCC
22	PC39	3	+	47154719	47154786	3	+	47339040	47339107	CGTTAAGATATAGCGGTGGTGTGACAAACAAGTGCGAGTTTTACATGTAATTACCCTTGTTCTTAGGA
23	PC45-2	8	+	1209050	1209161	8	-	1003095	1003206	TCGTGGACAGAGCGGAGGGAGTGGAATCGGGTTGCCCTTGGGGGTCCCCTGATTGAGGGGCGGGGGGTGGGGAGGGCCCCTGGTTCTGTGGGTCTAGTTTTTTGTTTACTTG
24	PC53-1	4	+	89723902	89723983	X	+	4533061	4533142	CTTATATCACCTCATTGTTACGTGGGAGACAAGCCATAGGCACAGTCAACCCAGGCGTCATGGAAAGGAAGTGAGTGAGAAC
25	PC55-2	15	+	113468198	113468275	15	+	113484031	113484108	TACCTCTCAGAGCATGGTAATGGATTTATGGTAGGTCCGTCTCCGTGGGCCTATCATAGTGTACCCATGCTAGAGTAG
26	PC56-3	5	-	70821363	70821431	5	-	70950902	70950970	ACTTCCATATGCTGCAGGTTCAGCCCTAAAAAGTGTCTAAGGGAGTTCGCATTGTGGTTCAGTGGGTTA
27	PC58	5	+	15282594	15282668	5	-	15485789	15485863	TGATTCTGTCATTCTGTAAACATCGACGTATGATATGATTCCTAGTACGTCGATGTTTACAGAATCTCAGAGTTG
28	PC60	5	+	22024711	22024789	18	+	27323097	27323175	GTAGGTAGTAGATTATAGTGGAAAGGGCTTGGGCTTTGAAGTAATAAAGAGCTAGCTTTTCAATCTTGGCACCACTGCC
29	PC77-4	13	+	141470307	141470373	13	-	141347005	141347071	ATAGCACCATTAAAAATGAGATAAAGGGGAGTTCCCCTGTGGTCTAGTGGTTAGGATTTGGTGCCTT
30	PC88	7	+	123179084	123179159	7	-	122983979	122984054	CATTCTTAGCCTGGACTTGGAGTCAGAAAGAATCAGATTCAAGACTCAGTTTTACCACTTATTCATGCTAGGACCA
31	PC92-1	8	+	38914451	38914516	8	-	39065733	39065798	TTGGAATGTAATTGTGTGAGCTTTGAAATCTGACCTTTGTTGGTTAGTGCTGACTGTCCATTCAAC
32	PC114	11	+	53837633	53837710	11	+	53927010	53927087	CATTCAAGTTCCAAGGTCAAGTCTTCACAGAGGAATGTAAGGAAGATGTGAGCTTCAAATTAAGATGGAAATTGAACT
33	PC115-2	1	-	275346959	275347050	16	-	69131423	69131514	GTGGGGAGGTTAAGAGGAAAAGAAGGATGTATCTGGCGTATGCACAGCAGTATGTAGAGCATGTCTGCATCTTTTATCAATTTGATCTTTCT
34	PC121-2	15	+	116561323	116561395	15	-	116337566	116337638	AAAGCTGTATTTCATTCTGGAATGTAAAAAGTGTGAAAATCAATTGAATTATATATCAATGACATGCAGTAAC
35	PC140-2	4	-	114638481	114638557	4	-	114768784	114768860	CAACCACCCCATCCCACCCCTGCCACCAATCCCAAAGGCCTCTCTGACTCCCCTGCAGGCAGTGGACAGGGTGGGCT
36	PC160-1	17	+	13717695	13717781	17	-	13793089	13793175	CTATTCAGTTATCTGTAGAAGCAATGAGGACTTTGCGTGTGGCTCACAACATAACTACTCAGCGTTGCTTCTATAGTGGCTGAGGCT
37	PC160-2	13	-	6380785	6380877	13	-	6625251	6625343	ACTCAGGACTTCCCATGTGGCTCACAACATAACTACTCGGCATTGCTTCTACAGTGGCTGTGGCTCGACCCCTGGCTCGGGAACTTCCTGTTG
38	PC163	17	+	39527619	39527709	17	+	39694073	39694163	AGAAGGGTAAGGGGGAGTGACAATGGTTGTTAATAGGTATAAAGTATCTTTGGGGGAATGATATAAATACTCTAAAACTTGGAGTTCCTAT
39	PC166-1	18	+	46896565	46896654	18	-	46821792	46821881	CTCCTGATCATTTTTTAATGGGGTATTTTTTAATATATAAAGCTGCATGAGGTATTTGTATAGTTTGGAAATTAATCCCCTTGTCAGTTG
40	PC167	X	+	7186209	7186296	X	-	7080967	7081054	TGAGCCTGCCTTCCTGTCGTTGCCCTCTCTGTCTTGGTCTGGATTTTCCCAAACCAGACTCTGAGAGCAGGACTGGAGTACAGGTAGT
41	PC222	1	-	35892910	35892998	1	-	35968390	35968478	AAAAGAGGAGAATAGTAGGTTGTATGGTTGAAAGCTTGGTTTATTGGGTCAGAGGCAGTTATATTTTATAGCACTACTATTTCTTCTCT
42	PC249	3	-	114566660	114566786	3	-	114756201	114756327	TGCCTCATTGCAATACTATCAAAAACAGCACACATTTGTTATCTCATAGCTTCTATGGTTCAGGAGTCTGCACATGGTTTAGTATGGCCTTTTATAAGGCTGCAATTAAGGTTTTGGCCAGGGCTGC
43	PC279	7	-	558959	559026	7	-	37579218	37579285	TCTACAGTGGCTGTGGCTCGATCCCGGCTTAGGAACTTCCATATGCTGCAGGTGCGGCCACTTGTTTA
44	PC292	9	-	45113466	45113574	9	-	45114271	45114379	CAAGGTATATGGAGGTTCCCAGGCTAAGGGTTGAGTTGAAGCTGTAGCTGCCGGCCTACGCCACAGCCAGAGCCATGCTGGATCCAAGCTGCGTCTGAGACCTATACCA
45	PC307	11	-	39728199	39728291	11	-	39884102	39884194	TTTTTGCATATGGAGCTCATGAAACACAAATTGTCCAAGAGAATCTTTCCTATGCATATATTATTTGTAGTACTTCAAAAGCTTGTGCAATAA
46	PC328	14	-	129194711	129194787	14	-	129221270	129221346	AGAGGTACGCAACACGGCACGTCACCAACTTGTCCACTTGGCAAGAGTGTGACAACGGTGTTGTCGGGGTGACCAAA
47	PC337	16	-	47346295	47346366	16	-	47393679	47393750	ACGGCTTGAGTGTGACAAAGGGTTTATTAAAACTCCCCTGACTCGAATTTACTCACACAAATTTCAAGCAGA
48	PC338	17	-	33406486	33406575	17	-	33574974	33575063	AGCTCTTTGTGCTTTCAGCTTCTTTACAGTGCTGCCTTGTAGCATTCAGGTCAAGCAGCATTGTACAGGGCTATGAAAGAACTAAGAACG
49	PC341	16	-	72083031	72083106	16	-	72225040	72225115	TAGATGAAGCACTGTATTTTATGCAACATAAGATTAATAGAAATAATAGAGCCTGATCTTTTTGTGTTCCGTAGTC
50	PC350	X	-	37995331	37995401	X	-	38209511	38209581	TTCTACAGTGGCTGTGGCTTGATCCCTGGCTCAGGAGCTTGCATATACCTCAGGTGCGGCCACTTGTAAAA
