# Supplementary material for: MicroRNAome of Porcine Pre- and Postnatal Development
Source: PLoS One. 2010 Jul 12;5(7):e11541. doi: 10.1371/journal.pone.0011541 (PMC2902522; doi:10.1371/journal.pone.0011541)
Supplement: Table S17 — Genome location clusters of porcine pre-miRNAs. (0.06 MB XLS) [file pone.0011541.s024.xls]

## Sheet: clusterGroup_FHG_090625_50000
Supplementary Table S17. Genome location clusters of porcine pre-miRNAs
Inter-distance <= 3,000 nts							Inter-distance <= 5,000 nts							Inter-distance <= 10,000 nts							Inter-distance <= 50,000 nts
Cluster ID	Pre-miRNA name	Chromosome	Start	End	Strand		Cluster ID	Pre-miRNA name	Chromosome	Start	End	Strand		Cluster ID	Pre-miRNA name	Chromosome	Start	End	Strand		Cluster ID	Pre-miRNA name	Chromosome	Start	End	Strand
1	PC16	1	169284197	169284307	+		1	PC16	1	169284197	169284307	+		1	PC16	1	169284197	169284307	+		1	mir-30c	1	53819906	53819985	-
	mir-122	1	169284211	169284295	-			mir-122	1	169284211	169284295	-			mir-122	1	169284211	169284295	-			mir-30a	1	53848998	53849104	-
2	PN(a)32	1	280333976	280334085	+		2	PN(a)32	1	280333976	280334085	+		2	PC25-1	1	280325406	280325492	+		2	PC228	1	125457175	125457253	-
	mir-181b	1	280335868	280335953	+			mir-181b	1	280335868	280335953	+			PN(a)32	1	280333976	280334085	+			PC9	1	125472843	125472917	+
3	PN(a)41	2	5685206	5685290	+		3	PN(a)41	2	5685206	5685290	+			mir-181b	1	280335868	280335953	+		3	PC16	1	169284197	169284307	+
	PN(a)39	2	5685398	5685507	+			PN(a)39	2	5685398	5685507	+		3	PN(a)41	2	5685206	5685290	+			mir-122	1	169284211	169284295	-
4	mir-24	2	56860821	56860892	-		4	mir-24	2	56860821	56860892	-			PN(a)39	2	5685398	5685507	+		4	PC25-1	1	280325406	280325492	+
	mir-27a	2	56860970	56861051	-			mir-27a	2	56860970	56861051	-		4	mir-24	2	56860821	56860892	-			PN(a)32	1	280333976	280334085	+
	mir-23a	2	56861159	56861228	-			mir-23a	2	56861159	56861228	-			mir-27a	2	56860970	56861051	-			mir-181b	1	280335868	280335953	+
5	mir-181c	2	56889316	56889402	+		5	mir-181c	2	56889316	56889402	+			mir-23a	2	56861159	56861228	-		5	PN(a)55	1	283451012	283451108	-
	PN(a)33	2	56889473	56889587	+			PN(a)33	2	56889473	56889587	+		5	mir-181c	2	56889316	56889402	+			PN(a)55	1	283497676	283497772	-
6	PN(a)23	2	136030739	136030844	+		6	PN(a)23	2	136030739	136030844	+			PN(a)33	2	56889473	56889587	+		6	PN(a)41	2	5685206	5685290	+
	mir-145	2	136032141	136032226	+			mir-145	2	136032141	136032226	+		6	PN(a)23	2	136030739	136030844	+			PN(a)39	2	5685398	5685507	+
7	PC36-1	3	9289202	9289324	+		7	PC36-1	3	9289202	9289324	+			mir-145	2	136032141	136032226	+		7	mir-24	2	56860821	56860892	-
	PC36-2	3	9289227	9289314	-			PC36-2	3	9289227	9289314	-		7	PC36-1	3	9289202	9289324	+			mir-27a	2	56860970	56861051	-
8	PN(a)1-1	3	38549755	38549850	+		8	PN(a)1-1	3	38549755	38549850	+			PC36-2	3	9289227	9289314	-			mir-23a	2	56861159	56861228	-
	PN(a)5	3	38550129	38550217	+			PN(a)5	3	38550129	38550217	+		8	PN(a)1-1	3	38549755	38549850	+			mir-181c	2	56889316	56889402	+
	PN(a)3	3	38552588	38552693	+			PN(a)3	3	38552588	38552693	+			PN(a)5	3	38550129	38550217	+			PN(a)33	2	56889473	56889587	+
9	mir-124a-1	4	72452797	72452901	-		9	PN(a)64	4	5729460	5729529	+			PN(a)3	3	38552588	38552693	+		8	PN(a)23	2	136030739	136030844	+
	PC256	4	72452802	72452901	-			mir-30b	4	5733584	5733659	+		9	mir-216	3	79165852	79165956	+			mir-145	2	136032141	136032226	+
10	PC269	6	248325	248424	-		10	mir-124a-1	4	72452797	72452901	-			mir-217	3	79172584	79172690	+		9	PN(a)84	2	136265608	136265673	+
	PC184	6	250207	250273	-			PC256	4	72452802	72452901	-		10	mir-217	3	79378361	79378467	-			PC35-1	2	136275868	136275959	+
	PC179	6	250685	250761	-		11	PC269	6	248325	248424	-			mir-216	3	79385092	79385196	-		10	PC36-1	3	9289202	9289324	+
	PC191	6	251649	251719	-			PC184	6	250207	250273	-		11	PN(a)64	4	5729460	5729529	+			PC36-2	3	9289227	9289314	-
	PC270	6	251701	251789	-			PC179	6	250685	250761	-			mir-30b	4	5733584	5733659	+		11	PN(a)1-1	3	38549755	38549850	+
	PC199-2	6	252051	252149	-			PC191	6	251649	251719	-		12	mir-124a-1	4	72452797	72452901	-			PN(a)5	3	38550129	38550217	+
11	mir-99b	6	39533216	39533285	+			PC270	6	251701	251789	-			PC256	4	72452802	72452901	-			PN(a)3	3	38552588	38552693	+
	PN(a)4	6	39533369	39533461	+			PC199-2	6	252051	252149	-		13	PC269	6	248325	248424	-		12	PN(a)52	3	79154190	79154273	+
	PN(a)9	6	39533846	39533931	+		12	mir-99b	6	39533216	39533285	+			PC184	6	250207	250273	-			mir-216	3	79165852	79165956	+
12	PN(a)76	9	38210598	38210681	+			PN(a)4	6	39533369	39533461	+			PC179	6	250685	250761	-			mir-217	3	79172584	79172690	+
	PN(a)77	9	38211157	38211233	+			PN(a)9	6	39533846	39533931	+			PC191	6	251649	251719	-		13	mir-217	3	79378361	79378467	-
13	PN(a)76	9	38327576	38327659	+		13	PN(a)63	6	121821233	121821329	-			PC270	6	251701	251789	-			mir-216	3	79385092	79385196	-
	PN(a)77	9	38328135	38328211	+			PN(a)65	6	121824296	121824387	-			PC199-2	6	252051	252149	-		14	PN(a)64	4	5729460	5729529	+
14	PC292	9	45113466	45113574	-		14	PN(a)48	7	53111387	53111472	+		14	mir-99b	6	39533216	39533285	+			mir-30b	4	5733584	5733659	+
	PC292	9	45114271	45114379	-			PN(a)17	7	53115234	53115317	+			PN(a)4	6	39533369	39533461	+		15	mir-124a-1	4	72452797	72452901	-
15	PN(a)59	10	26148767	26148863	-		15	PN(a)76	9	38210598	38210681	+			PN(a)9	6	39533846	39533931	+			PC256	4	72452802	72452901	-
	PN(a)58	10	26149000	26149091	-			PN(a)77	9	38211157	38211233	+		15	PN(a)63	6	121821233	121821329	-		16	PC269	6	248325	248424	-
16	mir-15a	11	17602978	17603056	+		16	PN(a)76	9	38327576	38327659	+			PN(a)65	6	121824296	121824387	-			PC184	6	250207	250273	-
	mir-16-1	11	17603121	17603199	+			PN(a)77	9	38328135	38328211	+		16	PN(a)48	7	53111387	53111472	+			PC179	6	250685	250761	-
17	mir-17	11	60972458	60972534	+		17	PC292	9	45113466	45113574	-			PN(a)17	7	53115234	53115317	+			PC191	6	251649	251719	-
	mir-18	11	60972593	60972684	+			PC292	9	45114271	45114379	-		17	PN(a)76	9	38210598	38210681	+			PC270	6	251701	251789	-
	mir-19a	11	60972741	60972822	+		18	PN(a)59	10	26148767	26148863	-			PN(a)77	9	38211157	38211233	+			PC199-2	6	252051	252149	-
	mir-20	11	60972911	60972981	+			PN(a)58	10	26149000	26149091	-		18	PN(a)76	9	38327576	38327659	+		17	mir-99b	6	39533216	39533285	+
	PN(a)46-1	11	60973037	60973123	+		19	mir-15a	11	17602978	17603056	+			PN(a)77	9	38328135	38328211	+			PN(a)4	6	39533369	39533461	+
	PN(a)119-1	11	60973159	60973236	+			mir-16-1	11	17603121	17603199	+		19	PC292	9	45113466	45113574	-			PN(a)9	6	39533846	39533931	+
18	PN(a)95	12	42820761	42820832	-		20	mir-17	11	60972458	60972534	+			PC292	9	45114271	45114379	-		18	PN(a)63	6	121821233	121821329	-
	PN(a)24	12	42820909	42820992	-			mir-18	11	60972593	60972684	+		20	PN(a)1-2	9	47697390	47697485	-			PN(a)65	6	121824296	121824387	-
19	PN(a)16	12	45599471	45599571	-			mir-19a	11	60972741	60972822	+			PN(a)125	9	47702717	47702797	-		19	PN(a)48	7	53111387	53111472	+
	PN(a)51	12	45599903	45600012	-			mir-20	11	60972911	60972981	+		21	mir-214	9	107639153	107639262	-			PN(a)17	7	53115234	53115317	+
20	PN(a)102	12	49575577	49575688	+			PN(a)46-1	11	60973037	60973123	+			PN(a)45-2	9	107644922	107645039	-		20	mir-136	7	133834348	133834429	+
	PN(a)42	12	49575884	49575970	+			PN(a)119-1	11	60973159	60973236	+		22	PN(a)59	10	26148767	26148863	-			PN(a)81	7	133847437	133847515	+
21	PN(a)89	13	26605145	26605231	-		21	PN(a)95	12	42820761	42820832	-			PN(a)58	10	26149000	26149091	-			PN(a)101	7	133858661	133858749	-
	PN(a)38	13	26605635	26605726	-			PN(a)24	12	42820909	42820992	-		23	mir-15a	11	17602978	17603056	+		21	PN(a)76	9	38210598	38210681	+
22	mir-15b	13	78787511	78787608	+		22	PN(a)16	12	45599471	45599571	-			mir-16-1	11	17603121	17603199	+			PN(a)77	9	38211157	38211233	+
	mir-16-2	13	78787668	78787744	+			PN(a)51	12	45599903	45600012	-		24	mir-17	11	60972458	60972534	+		22	PN(a)76	9	38327576	38327659	+
23	PN(a)124	13	130664293	130664373	+		23	PN(a)102	12	49575577	49575688	+			mir-18	11	60972593	60972684	+			PN(a)77	9	38328135	38328211	+
	let-7c	13	130665021	130665114	+			PN(a)42	12	49575884	49575970	+			mir-19a	11	60972741	60972822	+		23	PC292	9	45113466	45113574	-
24	PN(a)91-2	16	31831838	31831926	-		24	PN(a)89	13	26605145	26605231	-			mir-20	11	60972911	60972981	+			PC292	9	45114271	45114379	-
	PN(a)92-2	16	31831950	31832046	-			PN(a)38	13	26605635	26605726	-			PN(a)46-1	11	60973037	60973123	+		24	PN(a)10	9	47654244	47654331	-
25	PN(a)92-1	16	31984172	31984268	+		25	mir-15b	13	78787511	78787608	+			PN(a)119-1	11	60973159	60973236	+			PN(a)1-2	9	47697390	47697485	-
	PN(a)91-1	16	31984292	31984380	+			mir-16-2	13	78787668	78787744	+		25	PN(a)95	12	42820761	42820832	-			PN(a)125	9	47702717	47702797	-
26	mir-29b	18	16054349	16054429	+		26	PN(a)124	13	130664293	130664373	+			PN(a)24	12	42820909	42820992	-		25	mir-214	9	107639153	107639262	-
	PN(a)61	18	16054750	16054837	+			let-7c	13	130665021	130665114	+		26	PN(a)16	12	45599471	45599571	-			PN(a)45-2	9	107644922	107645039	-
27	PN(a)122	18	17171978	17172082	-		27	PN(a)91-2	16	31831838	31831926	-			PN(a)51	12	45599903	45600012	-		26	PN(a)59	10	26148767	26148863	-
	mir-183	18	17172238	17172307	-			PN(a)92-2	16	31831950	31832046	-		27	PN(a)102	12	49575577	49575688	+			PN(a)58	10	26149000	26149091	-
28	mir-221	X	40478094	40478163	-			PN(a)92-1	16	31984172	31984268	+			PN(a)42	12	49575884	49575970	+		27	PC301	10	41236393	41236480	-
	PN(a)57	X	40478821	40478930	-		28	PN(a)91-1	16	31984292	31984380	+		28	PN(a)89	13	26605145	26605231	-			PC302-1	10	41247700	41247785	-
29	PN(a)123	X	45719477	45719595	-		29	mir-29b	18	16054349	16054429	+			PN(a)38	13	26605635	26605726	-		28	mir-15a	11	17602978	17603056	+
	let-7f	X	45720363	45720445	-			PN(a)61	18	16054750	16054837	+		29	mir-15b	13	78787511	78787608	+			mir-16-1	11	17603121	17603199	+
30	PN(a)83	X	58683636	58683730	+		30	PN(a)34	18	17167649	17167758	-			mir-16-2	13	78787668	78787744	+		29	mir-17	11	60972458	60972534	+
	PN(a)86	X	58683803	58683887	+			PN(a)122	18	17171978	17172082	-		30	PN(a)124	13	130664293	130664373	+			mir-18	11	60972593	60972684	+
31	PN(a)79	X	108178316	108178404	-			mir-183	18	17172238	17172307	-			let-7c	13	130665021	130665114	+			mir-19a	11	60972741	60972822	+
	PN(a)119-2	X	108178487	108178561	-		31	mir-221	X	40478094	40478163	-		31	PC69-2	14	92394966	92395030	-			mir-20	11	60972911	60972981	+
	PN(a)46-2	X	108178618	108178714	-			PN(a)57	X	40478821	40478930	-			PC323	14	92403182	92403245	-			PN(a)46-1	11	60973037	60973123	+
	PN(a)50	X	108178754	108178822	-		32	PN(a)123	X	45719477	45719595	-		32	PN(a)91-2	16	31831838	31831926	-			PN(a)119-1	11	60973159	60973236	+
32	PN(a)79	X	108212238	108212326	-			let-7f	X	45720363	45720445	-			PN(a)92-2	16	31831950	31832046	-		30	mir-21	12	34201565	34201656	+
	PN(a)119-2	X	108212409	108212483	-		33	PN(a)83	X	58683636	58683730	+		33	PN(a)92-1	16	31984172	31984268	+			PC118-1	12	34215379	34215441	+
	PN(a)46-3	X	108212540	108212636	-			PN(a)86	X	58683803	58683887	+			PN(a)91-1	16	31984292	31984380	+		31	PC119	12	35660175	35660269	+
	PN(a)50	X	108212676	108212744	-		34	PN(a)79	X	108178316	108178404	-		34	mir-29b	18	16054349	16054429	+			PC3-3	12	35699602	35699684	+
	mir-106a	X	108213079	108213159	-			PN(a)119-2	X	108178487	108178561	-			PN(a)61	18	16054750	16054837	+		32	PN(a)80-2	12	41107175	41107285	-
33	PN(a)94	X	108480532	108480608	-			PN(a)46-2	X	108178618	108178714	-		35	PN(a)34	18	17167649	17167758	-			PN(a)40	12	41119429	41119508	-
	mir-450	X	108480688	108480793	-			PN(a)50	X	108178754	108178822	-			PN(a)122	18	17171978	17172082	-			PC97-3	12	41146441	41146516	-
	PN(a)93	X	108480829	108480919	-		35	PN(a)79	X	108212238	108212326	-			mir-183	18	17172238	17172307	-		33	PN(a)95	12	42820761	42820832	-
	PN(a)106	X	108481525	108481621	-			PN(a)119-2	X	108212409	108212483	-		36	mir-221	X	40478094	40478163	-			PN(a)24	12	42820909	42820992	-
34	mir-503	X	108498665	108498773	-			PN(a)46-3	X	108212540	108212636	-			PN(a)57	X	40478821	40478930	-		34	PN(a)16	12	45599471	45599571	-
	PN(a)88	X	108499020	108499076	-			PN(a)50	X	108212676	108212744	-		37	PN(a)123	X	45719477	45719595	-			PN(a)51	12	45599903	45600012	-
35	PC175-1	X	117268550	117268634	+			mir-106a	X	108213079	108213159	-			let-7f	X	45720363	45720445	-		35	PN(a)102	12	49575577	49575688	+
	PC175-2	X	117270803	117270872	+		36	PN(a)94	X	108480532	108480608	-		38	PN(a)83	X	58683636	58683730	+			PN(a)42	12	49575884	49575970	+
36	mir-224	X	121480634	121480714	-			mir-450	X	108480688	108480793	-			PN(a)86	X	58683803	58683887	+		36	PN(a)89	13	26605145	26605231	-
	PN(a)96	X	121481684	121481768	-			PN(a)93	X	108480829	108480919	-		39	PN(a)79	X	108178316	108178404	-			PN(a)38	13	26605635	26605726	-
37	mir-105-2	X	121720259	121720338	+			PN(a)106	X	108481525	108481621	-			PN(a)119-2	X	108178487	108178561	-		37	mir-135-1	13	28964466	28964555	+
	mir-105-1	X	121722373	121722453	+		37	mir-503	X	108498665	108498773	-			PN(a)46-2	X	108178618	108178714	-			PN(a)6	13	28999414	28999502	+
								PN(a)88	X	108499020	108499076	-			PN(a)50	X	108178754	108178822	-		38	mir-15b	13	78787511	78787608	+
							38	PC175-1	X	117268550	117268634	+		40	PN(a)79	X	108212238	108212326	-			mir-16-2	13	78787668	78787744	+
								PC175-2	X	117270803	117270872	+			PN(a)119-2	X	108212409	108212483	-		39	PN(a)124	13	130664293	130664373	+
							39	mir-224	X	121480634	121480714	-			PN(a)46-3	X	108212540	108212636	-			let-7c	13	130665021	130665114	+
								PN(a)96	X	121481684	121481768	-			PN(a)50	X	108212676	108212744	-		40	PC69-2	14	92394966	92395030	-
							40	mir-105-2	X	121720259	121720338	+			mir-106a	X	108213079	108213159	-			PC323	14	92403182	92403245	-
								mir-105-1	X	121722373	121722453	+		41	PN(a)94	X	108480532	108480608	-		41	PC230-2	14	97893673	97893798	-
															mir-450	X	108480688	108480793	-			PC324	14	97904699	97904779	-
															PN(a)93	X	108480829	108480919	-		42	PC328	14	129194711	129194787	-
															PN(a)106	X	108481525	108481621	-			PC328	14	129221270	129221346	-
														42	mir-503	X	108498665	108498773	-		43	PC55-2	15	113468198	113468275	+
															PN(a)88	X	108499020	108499076	-			PC55-2	15	113484031	113484108	+
														43	PC175-1	X	117268550	117268634	+		44	PN(a)91-2	16	31831838	31831926	-
															PC175-2	X	117270803	117270872	+			PN(a)92-2	16	31831950	31832046	-
														44	mir-224	X	121480634	121480714	-		45	PN(a)92-1	16	31984172	31984268	+
															PN(a)96	X	121481684	121481768	-			PN(a)91-1	16	31984292	31984380	+
														45	mir-105-2	X	121720259	121720338	+		46	PC337	16	47346295	47346366	-
															mir-105-1	X	121722373	121722453	+			PC337	16	47393679	47393750	-
																					47	mir-133a	17	64053943	64054045	-
																						mir-1a	17	64096222	64096329	+
																					48	mir-29b	18	16054349	16054429	+
																						PN(a)61	18	16054750	16054837	+
																					49	PN(a)34	18	17167649	17167758	-
																						PN(a)122	18	17171978	17172082	-
																						mir-183	18	17172238	17172307	-
																					50	PN(a)43	18	44179789	44179873	+
																						PN(a)43	18	44205843	44205927	+
																					51	mir-221	X	40478094	40478163	-
																						PN(a)57	X	40478821	40478930	-
																					52	PN(a)123	X	45719477	45719595	-
																						let-7f	X	45720363	45720445	-
																					53	PC354	X	58640877	58640983	-
																						PN(a)83	X	58683636	58683730	+
																						PN(a)86	X	58683803	58683887	+
																					54	PN(a)82	X	58793663	58793734	-
																						PC170	X	58813272	58813359	+
																					55	PN(a)79	X	108178316	108178404	-
																						PN(a)119-2	X	108178487	108178561	-
																						PN(a)46-2	X	108178618	108178714	-
																						PN(a)50	X	108178754	108178822	-
																						PN(a)79	X	108212238	108212326	-
																						PN(a)119-2	X	108212409	108212483	-
																						PN(a)46-3	X	108212540	108212636	-
																						PN(a)50	X	108212676	108212744	-
																						mir-106a	X	108213079	108213159	-
																					56	PN(a)94	X	108480532	108480608	-
																						mir-450	X	108480688	108480793	-
																						PN(a)93	X	108480829	108480919	-
																						PN(a)106	X	108481525	108481621	-
																						mir-503	X	108498665	108498773	-
																						PN(a)88	X	108499020	108499076	-
																					57	PC175-1	X	117268550	117268634	+
																						PC175-2	X	117270803	117270872	+
																					58	mir-224	X	121480634	121480714	-
																						PN(a)96	X	121481684	121481768	-
																					59	mir-105-2	X	121720259	121720338	+
																						mir-105-1	X	121722373	121722453	+
