# Supplementary material for: MicroRNAome of Porcine Pre- and Postnatal Development
Source: PLoS One. 2010 Jul 12;5(7):e11541. doi: 10.1371/journal.pone.0011541 (PMC2902522; doi:10.1371/journal.pone.0011541)
Supplement: Table S18 — Comparison of new identified miRNA between other reports and our discovery. (0.08 MB XLS) [file pone.0011541.s025.xls]

## Sheet: Sheet1
Supplementary Table S18. Comparison of new identified miRNA between other reports and our discovery
[1] , [2], [3], [4] and [5] mean reported by Huang et al. (2008), Reddy et al. (2009), McDaneld et al. (2009), Nielsen et al. (2009) and Xie et al. (2009).
ID	miRNA Name	Sequence	Length (nt)	Counts
				Total in all ten libraries	E30d	E45d	E60d	E75d	E90d	E105d	Birth	30d	120d	180d
1	[1] let-7d	CCACGAGGAGGAGACGCAGTG	21	1							1
2	[1] let-7e	AAAAGTGCTTATAGTGCAGGTAGA	24	1				1
3	[1] miR-9-3	AGATCAGAAGGTGATTGTGGCT	22	117	3		22	6	14	15	26	12	19
4	[1] miR-10b	CCACTGCCCCAGGTGCTGCTGG	22	1	1
5	[1] miR-19b-1	TGTAAACATCCTACACTCAGC	21	15			1	8		2	1		1	2
6	[1] miR-22	TTAAGGCACGCGGTGAATGCCA	22	21			2		1	1	5	1	5	6
7	[1] miR-25	TCCTTCATTCCACCGGAGTCTG	22	25				2	1	3	2		13	4
8	[1] miR-29a	AAAAGCTGGGTTGAGAGGGT	20	26				10	6	2	2	1	5
9	[1] miR-30d, [2] miR-30d , [4] ssc-miR-450a	TTTTGCGATGTGTTCCTAATAT	22	35			9		4	5	4	2	7	4
10	[1] miR-92-1	AAAAGCTGGGTTGAGAGGGCAA	22	109	1		7	8	10	20	16	6	41
11	[1] miR-96	TTCAAGTAATCCAGGATAGGTT	22	130			3	1	11	2	12	3	82	16
12	[1] miR-99a, [2] miR-99	TAGCACCATTTGAAATCAGTGTT	23	130			5	2	5	13	6	3	67	29
13	[1] miR-137	TAAGGTGCATCTAGTGCAGTTA	22	2			1						1
14	[1] miR-138-2	CATTGCACTTGTCTCGGCTGA	21	2				1		1
15	[1] miR-142, [2] miR-142	TTTGGCACTAGCACATTTTTGC	22	2								1	1
16	[1] miR-190	CGGGTGGATCACGATGCAATTT	22	5			1		3	1
17	[1] miR-191	TAGCAGCACGTAAATATTGGTG	22	10				4	1	1			2	2
18	[1] miR-192	TGAGGTAGTAAGTTGTGTTGTT	22	12			3		2	2			3	2
19	[1] miR-196a-1	TTGGTCCCCTTCAACCAGCTA	21	12			1		3	2	2		1	3
20	[1] miR-196b	TAGCAGCACGTAAATATTGGAG	22	14			1	9	1		1			2
21	[1] miR-208	AAGCTGCCAGCTGAAGAACTGT	22	19									19
22	[1] miR-219-2	ATCGGGAATGTCGTGTCCGCC	21	20			2			6	4	2	6
23	[1] miR-320, [4] ssc-miR-19b	TGTGCAAATCCATGCAAAACTGA	23	37			5		3	3	2	2	15	7
24	[1] miR-324	TAGCAGCACATAATGGTTTGTG	22	38	1		3	3	3	4	3		13	8
25	[1] miR-330	TAGGTAGTTTCATGTTGTTGG	21	38			8	1	6	6	6	1	8	2
26	[1] miR-331, [4] ssc-miR-455, [5] ssc-miR-455*	GCAGTCCATGGGCATATACAC	21	43	1		7	2	9	7	4	4	9
27	[1] miR-340	CATAAAGTAGAAAGCACTAC	20	45			7		2	3	3	9	15	6
28	[1] miR-363	TGAGGTAGTAGTTTGTGTAGTT	22	46	1	2	6	1	7	7	7		11	4
29	[1] miR-365-1, [1] miR-365-2	AAAGTGCTGTTCGTGCAGGTAG	22	48	2		5	2	7	8	9	6	9
30	[1] miR-375	TTGGTCCCCTTCAACCAGCTG	21	56				3	4	8	6	1	20	14
31	[1] miR-376a-1, [4] ssc-miR-144	TACAGTATAGATGATGTACT	20	56	3	1	15	1	7	2	5	2	18	2
32	[1] miR-382	TGTAAACATCCTACACTCAGCT	22	61			2	2	5	10	6	5	22	9
33	[1] miR-383	AGCTCGGTCTGAGGCCCCTCAG	22	64	1		9	3	8	12	10	3	18
34	[1] miR-411	AGGGTTGGGCGGAGGCTTTCC	21	70	11		26	1	8	3	10	3	8
35	[1] miR-423	TAAAGTGCTTATAGTGCAGGTAG	23	79			11	4	7	9	9	3	27	9
36	[1] miR-425	TGTAAACATCCTACACTCTCAGC	23	79			1	26	10	15	5	3	12	7
37	[1] miR-455	TGATTGTCCAAACGCAATTCT	21	92						3	20	10	25	34
38	[1] miR-487b	TAGGTAGTTTCCTGTTGTTGG	21	93			7	1	11	9	16		42	7
39	[1] miR-491	AAAAGCTGGGTTGAGAGGA	19	94			1	88	1		2		2
40	[1] miR-497	ATGACCTATGAATTGACAGAC	21	99	1	3	7	19	10	52	2		4	1
41	[1] miR-505	TAGCAGCACATCATGGTTTACA	22	101			7	10	16	6	6	3	38	15
42	[1] miR-592, [4] ssc-miR-365	TAATGCCCCTAAAAATCCTTAT	22	101			3	1	7	11	6	5	55	13
43	[1] miR-652, [4] ssc-miR-331-3p	GCCCCTGGGCCTATCCTAGAA	21	105	2	1	6	2	7	4	13	32	36	2
44	[2] let-7a, [4] ssc-miR-497	CAGCAGCACACTGTGGTTTGT	21	147			11	1	17	19	21	4	57	17
45	[2] let-7b	TTATAATACAACCTGATAAGT	21	155	5		23	6	27	14	24	2	49	5
46	[2] let-7d	CAAAGTGCTTACAGTGCAGGTA	22	160	17		31	13	18	23	13	15	17	13
47	[2] let-7e, [4] ssc-miR-30e-3p	CTTTCAGTCGGATGTTTACAGC	22	172	9	1	19	19	34	25	19	16	21	9
48	[2] let-7g	TAACACTGTCTGGTAACGATGT	22	218			17	11	28	33	24		82	23
49	[2] let-7h	TTCCCTTTGTCATCCTATGCCT	22	230		1	27	9	25	39	14	11	71	33
50	[2] let-7j, [4] ssc-miR-142	CATAAAGTAGAAAGCACTACT	21	253	5	1	12	2	16	12	16	35	129	25
51	[2] let-7k	TAAAGTGCTGACAGTGCAGAT	21	259	6		33	16	38	30	15	9	82	30
52	[2] miR-1b	TGAGATGAAGCACTGTAGCTCG	22	4837			11	271	23	36	43	32	986	3435
53	[2] miR-1c	TGAGGTAGGAGGTTGTATAGT	21	5126	65	18	1000	145	862	1215	688	29	817	287
54	[2] miR-10a	TATTGCACTTGTCCCGGCCTG	21	350	6		23	119	13	33	13		103	40
55	[2] miR-15c, [4] ssc-miR-27b	TTCACAGTGGCTAAGTTCTGC	21	2119	12	1	122	91	297	476	297	42	449	332
56	[2] miR-16a	AGAGGTAGTAGGTTGCATAGT	21	2174	21	10	416	45	416	439	437	68	321	1
57	[2] miR-16b	TTTGTTCGTTCGGCTCGCGTGA	22	2242	1		86	57	158	462	211	13	527	727
58	[2] miR-16c	TCCCTGAGACCCTAACTTGTGA	22	2270	52	4	217	87	164	390	240	15	870	231
59	[2] miR-18a	TGGAATGTAAAGAAGTATGTGA	22	2965	1	18	38	455	265	142	1681	121	141	103
60	[2] miR-18b, [4] ssc-miR-451	AAACCGTTACCATTACTGAGTTT	23	3059	284	87	803	118	224	133	157	510	741	2
61	[2] miR-20a, [4] ssc-miR-25	CATTGCACTTGTCTCGGTCTGA	22	13135	1428	133	2748	754	1677	2594	1297	318	1556	630
62	[2] miR-20b	TACAGTAGTCTGCACATTGGTT	22	15172	325	19	1515	349	2263	2021	1229	194	5674	1583
63	[2] miR-22a, [4] ssc-miR-192	CTGACCTATGAATTGACAGCC	21	88366	1931	691	13614	4708	15361	24514	5078	6847	12065	3557
64	[2] miR-22b	TGGAATGTAAAGAAGTATGTA	21	147194	86	45	2519	3268	10970	11858	24695	15328	41389	37036
65	[2] miR-23b, [4] ssc-let-7a, [5] ssc-let-7a	TGAGGTAGTAGGTTGTATAGTT	22	1011783	5028	3371	162394	13846	183686	254451	160941	7894	153114	67058
66	[2] miR-24a	GTGTGGGACGGTGGGGTGGGTT	22	Not detected in our study.
67	[2] miR-24b	GTCGGGGAGGTTCCAGCTCTCATTT	25	Not detected in our study.
68	[2] miR-25	CGAACCGAATCCCTCACTAAA	21	Not detected in our study.
69	[2] miR-26b	AGGGGAGTGGTGGGGGGAG	19	Not detected in our study.
70	[2] miR-27b	CGAACCGAACTCCTCACTAAA	21	Not detected in our study.
71	[2] miR-27c	GGGGTGGGGGTCTGGGGGGTGT	22	Not detected in our study.
72	[2] miR-27d	TGAGGTAGTTGGTTGTATTGTT	22	Not detected in our study.
73	[2] miR-27e	TGAGGTAGTAGAGTGCAGTAGTT	23	Not detected in our study.
74	[2] miR-29a	AACCCGTAATTCCGAACTTGTG	22	Not detected in our study.
75	[2] miR-30e	CCCCACCTCCTCTCTCCTCAG	21	Not detected in our study.
76	[2] miR-92a	TGGCTCAGTTCAGCAGGACAG	21	Not detected in our study.
77	[2] miR-92b	TTCACAGTGGCTAAGTTCCAC	21	Not detected in our study.
78	[2] miR-93a	TTCACAGTGGCTAAGTTCAGTG	22	Not detected in our study.
79	[2] miR-93b	AGAGTAGTAGGTTGCATAGTA	21	Not detected in our study.
80	[2] miR-98	TGCAACTTACCTGAGTCATTGA	22	Not detected in our study.
81	[2] miR-100	AACATTCATTGCTGTCGGTGGG	22	262	15		34	87	28	35	34	11	18
82	[2] miR-101b	CATTATTACTTTTGGTACGCG	21	331	12		63	12	43	63	41	32	48	17
83	[2] miR-106	TGAGGTAGTAGATTGAATAGTT	22	344	2	10	58	1	93	65	70	2	33	10
84	[2] miR-106b	TGTAAACATCCCCGACTGGAAG	22	344			29	11	61	94	58	5	58	28
85	[2] miR-124	GAGAGATCAGAGGCGCAGAGT	21	375	60	6	85	24	55	37	44	17	45	2
86	[2] miR-125c	TGAGGTAGTAGGTTGTTTAGTT	22	503	7	6	80	46	73	96	64	14	91	26
87	[2] miR-126	ATCACATTGCCAGGGATTACCAC	23	542	15	2	52	13	66	92	83	110	107	2
88	[2] miR-130c, [4] ssc-miR-10b, [5] ssc-miR-10b	TACCCTGTAGAACCGAATTTGT	22	851	3	1	14	173	27	27	29	29	269	279
89	[2] miR-133b	AACATTCAACGCTGTCGGTGAG	22	961	40	4	108	42	132	234	209	81	111
90	[2] miR-133c, [4] ssc-miR-378	ACTGGACTTGGAGTCAGAAGGC	22	994	6	3	15	22	45	78	443	224	157	1
91	[2] miR-133d	TAGCAGCACGTAAATATTGGCG	22	1012	7		68	115	99	102	66	17	372	166
92	[2] miR-141	TAGCACCATCTGAAATCGGTT	21	1084			15	13	41	30	29	10	748	198
93	[2] miR-142-3p	CTGACCTATGAATTGACAGCCAG	23	1095	36	7	160	77	176	342	66	57	137	37
94	[2] miR-142a	TGTAAACATCCTCGACTGGAAG	22	1192	4		56	36	190	298	177	24	293	114
95	[2] miR-143	TAAGGCACGCGGTGAATGCCA	21	1210	19	1	67	26	55	120	97	24	595	206
96	[2] miR-144	TGGCTCAGTTCAGCAGGAACAG	22	1705	20	1	84	40	217	493	378	15	270	187
97	[2] miR-146a	TAGCAGCGGGAACAGTACTGCAG	23	1793	31	2	302	97	384	363	152	10	361	91
98	[2] miR-192	CAACGGAATCCCAAAAGCAGCT	22	3200	79	15	355	87	466	573	371	285	785	184
99	[2] miR-194, [4] ssc-miR-98	TGAGGTAGTAAGTTGTATTGTT	22	3602	15	6	730	94	717	605	524	53	486	372
100	[2] miR-197, [4] ssc-miR-320	AAAAGCTGGGTTGAGAGGGCGAA	23	4036	326	35	446	75	567	583	734	184	1083	3
101	[2] miR-200a, [4] ssc-miR-99a	AACCCGTAGATCCGATCTTGTG	22	5215	249	19	791	189	758	805	1186	199	1017	2
102	[2] miR-204a	TACAGTACTGTGATAACTGAA	21	5849	13	2	273	293	481	494	249	171	3076	797
103	[2] miR-204b	AAAAGCTGGGTTGAGAGGGCGA	22	8958	506	45	824	368	1126	1298	1464	423	2894	10
104	[2] miR-211	TGAGGTAGTAGTTTGTACAGT	21	20721	26	7	1500	2094	3428	3986	3085	203	3809	2583
105	[2] miR-320a	TTCAAGTAATTCAGGTG	17	Not detected in our study.
106	[2] miR-320b	CAGTGCAATGTAAAAAGGGCAT	22	Not detected in our study.
107	[2] miR-320c	CAGTGCAATATTAAAAGGGCAT	22	Not detected in our study.
108	[2] miR-320d	TTGGTCCCCTTCAACCAGCCGC	22	Not detected in our study.
109	[2] miR-352	TAACACTGTCTGGTAACGATGC	22	Not detected in our study.
110	[2] miR-374a	TGAGAACTGAATTCCATAGATGG	23	Not detected in our study.
111	[2] miR-378	TGAGAACTGAATTCCATAGGCG	22	Not detected in our study.
112	[2] miR-450a	TAGCAGCACGGAATGGTTTGTG	22	Not detected in our study.
113	[2] miR-451	AAGCAGCGCGTCATGGTTTTC	21	Not detected in our study.
114	[2] miR-455-3p	TAGCAGCACGTAAATACTGGAG	22	Not detected in our study.
115	[2] miR-499	TTCACCACCTTCTCCACCCAGC	22	Not detected in our study.
116	[2] miR-739	TTCCCTTTGTTATCCTATGCCT	22	Not detected in our study.
117	[2] miR-891b	TTCCCTTTGTCATCCTTCGCCT	22	Not detected in our study.
118	[2] miR-1224-3p, [4] ssc-miR-487b	AATCGTACAGGGTCATCCACTT	22	356	25	3	88	21	63	38	61	27	30
119	[2] miR-1297	TTGGTCCCCTTCAACCAGCTGT	22	688			8	8	31	140	109	20	208	164
120	[3] PN1	TATTGCACTCGTCCCGGCCTTG	22	Not detected in our study.
121	[3] PN2	AGCTGGTGTTGTGAATC	17	Not detected in our study.
122	[3] PN3	TTGCATAGTCACAAAAGTGA	20	Not detected in our study.
123	[3] PN4	TGATATGTTTGATATATTAGGT	22	Not detected in our study.
124	[3] PN5	TCCGTCTCAGTTACTTTATAGCC	23	Not detected in our study.
125	[3] PN6	ATCATAGAGGAAAATCCACGT	21	Not detected in our study.
126	[3] PN7	AACACGGTCCACTAACCCTCAGT	23	Not detected in our study.
127	[3] PN8	AGCACCATGCAGTCCATGGGCA	22	Not detected in our study.
128	[3] PN9	AATGGCGCCACTAGGGTTGTGCA	23	Not detected in our study.
129	[3] PN10	AATTGCACTAGTCCCGGCCTGC	22	Not detected in our study.
130	[3] PN11	TCAAATGCTCAGACTCCTGT	20	Not detected in our study.
131	[3] PN12	TATTGCTTAAGAATACGCGTAG	22	Not detected in our study.
132	[4] ssc-let-7b, [5] ssc-let-7b	TGAGGTAGTAGGTTGTGTGGTT	22	519963	386	433	42667	9514	60601	121322	79817	3525	144194	57504
133	[4] ssc-let-7d	AGAGGTAGTAGGTTGCATAGTT	22	34674	393	312	8665	577	6746	6528	6360	1035	4052	6
134	[4] ssc-let-7e, [5] ssc-let-7e	TGAGGTAGGAGGTTGTATAGTT	22	50131	1131	315	12457	855	8228	11573	6343	295	6541	2393
135	[4] ssc-let-7g	TGAGGTAGTAGTTTGTACAGTT	22	301625	749	391	34453	6896	58513	61513	42196	3588	53760	39566
136	[4] ssc-miR-1	TGGAATGTAAAGAAGTATGTAT	22	6405797	5269	4780	136533	12804	479919	599628	1259356	1115061	1516477	1275970
137	[4] ssc-miR-10a	TACCCTGTAGATCCGAATTTGT	22	4760	13	1	272	169	315	370	254	88	2351	927
138	[4] ssc-miR-17*	CAAAGTGCTTACAGTGCAGGTAG	23	441	60	4	78	25	60	55	38	44	57	20
139	[4] ssc-mir-22-3p	AAGCTGCCAGTTGAAGAACTGT	22	1837	15	1	64	15	77	68	138	560	895	4
140	[4] ssc-miR-22-5p	AGTTCTTCAGTGGCAAGCTTTA	22	179	1	1	19		14	12	21	50	60	1
141	[4] ssc-miR-23b	ATCACATTGCCAGGGATTACCA	22	1360	15	2	81	26	121	258	246	284	326	1
142	[4] ssc-miR-24-5p	GTGCCTACTGAGCTGAAACACAGT	24	Not detected in our study.
143	[4] ssc-miR-26b	TTCAAGTAATTCAGGATAGGTT	22	4032	18	3	329	80	495	479	357	214	1392	665
144	[4] ssc-miR-27b*	AGAGCTTAGCTGATTGGTGAACA	23	51	3		5	2	14	5	12		10
145	[4] ssc-miR-28-3p	CACTAGATTGTGAGCTCCTGGA	22	1335	4	3	49	943	47	36	36	40	123	54
146	[4] ssc-miR-29a	CTAGCACCATCTGAAATCGGTTA	23	96	3		10	4	14	16	10	8	21	10
147	[4] ssc-miR-30a-3p	CTTTCAGTCGGATGTTTGCAGC	22	445	20	3	90	34	54	81	75	27	46	15
148	[4] ssc-miR-30b-3p	CTGGGAGGTGGATGTTTACTT	21	15			4	1	1	1	2		5	1
149	[4] ssc-miR-30d	TGTAAACATCCCCGACTGGAAGA	23	315	3		18	5	43	90	35	5	57	59
150	[4] ssc-mir-30e-5p	TGTAAACATCCTTGACTGGAAGA	23	60			3		7	18	13		10	9
151	[4] ssc-miR-33a	GTGCATTGTAGTTGCATTGCA	21	722	53	11	147	26	77	65	75	66	201	1
152	[4] ssc-miR-33b	GTGCATTGCTGTTGCATTGC	20	48	3	1	5	1	4	2	8	4	18	2
153	[4] ssc-miR-34c	AGGCAGTGTAGTTAGCTGATTGC	23	714	11	1	16	4	116	120	213	82	150	1
154	[4] ssc-miR-92a	TATTGCACTTGTCCCGGCCTGT	22	8593	155	11	729	332	668	1457	466	38	3582	1155
155	[4] ssc-miR-92b	TATTGCACTCGTCCCGGCCTCC	22	241	11		19	23	12	34	13		87	42
156	[4] ssc-miR-93, [5] ssc-miR-93	CAAAGTGCTGTTCGTGCAGGTAG	23	1624	125	13	260	103	232	189	180	197	230	95
157	[4] ssc-miR-100	AACCCGTAGATCCGAACTTGTG	22	1404	78	6	129	177	163	165	190	121	372	3
158	[4] ssc-miR-106b	TAAAGTGCTGACAGTGCAGATA	22	291	11		52	13	41	40	26	11	71	26
159	[4] ssc-miR-125a	TCCCTGAGACCCTTTAACCTGTG	23	168	3		20	34	8	27	13	3	49	11
160	[4] ssc-miR-126-3p	TCGTACCGTGAGTAATAATGCGA	23	73			2	5	10	11	12	3	21	9
161	[4] ssc-miR-126-5p	CATTATTACTTTTGGTACGCGA	22	155	5	1	12	6	14	18	29	20	38	12
162	[4] ssc-miR-127	TCGGATCCGTCTGAGCTTGGCAT	23	168			9	4	16	13	20	6	69	31
163	[4] ssc-miR-129	AAGCCCTTACCCCAAAAAGCAT	22	111			11	1	4	9	17	32	37
164	[4] ssc-miR-130b	CAGTGCAATGATGAAAGGGCAT	22	163	34	2	26	8	8	18	17	20	23	7
165	[4] ssc-miR-133b	TTTGGTCCCCTTCAACCAGCTAT	23	85			1	1	19	16	26		12	10
166	[4] ssc-miR-139-3p	TGGAGACGCGGCCCTGTTGGAGT	23	27	2		1	3	2	1		2	7	9
167	[4] ssc-miR-143	TGAGATGAAGCACTGTAGCTC	21	17798	10	1	156	1344	443	483	568	290	4976	9527
168	[4] ssc-miR-146	TGAGAACTGAATTCCATAGGCTG	23	9				1	3	1	2		2
169	[4] ssc-miR-148b	TCAGTGCATCACAGAACTTTGT	22	368	4		45	10	42	31	22	11	147	56
170	[4] ssc-miR-151-3p	CTAGACTGAAGCTCCTTGAGGA	22	756	8	4	53	201	39	50	51	81	183	86
171	[4] ssc-miR-151-5p	TCGAGGAGCTCACAGTCTAGT	21	222	3		11	8	25	30	15	7	82	41
172	[4] ssc-miR-152, [5] ssc-miR-152	TCAGTGCATGACAGAACTTGG	21	4815	43	4	348	275	703	960	351	61	1509	561
173	[4] ssc-miR-156a	TGACAGAAGAGAGTGAGCAC	20	107			2	79	5	3	2	2	8	6
174	[4] ssc-miR-168a	TCGCTTGGTGCAGATCGGGAC	21	Not detected in our study.
175	[4] ssc-miR-168b	TCGCTTGGTGCAGCTCGGGAC	21	Not detected in our study.
176	[4] ssc-miR-168c	TCGCTTGGGCAGATCGGGAC	20	Not detected in our study.
177	[4] ssc-miR-181d	AACATTCATTGTTGTCGGTGGGTT	24	1497	265	11	416	43	210	192	179	35	144	2
178	[4] ssc-miR-191	CAACGGAATCCCAAAAGCAGCTG	23	7460	299	29	1113	183	1242	1380	940	467	1425	382
179	[4] ssc-miR-193a-3p	AACTGGCCTACAAAGTCCCAGT	22	206	2		3	3	24	14	62	30	68
180	[4] ssc-miR-193a-5p	TGGGTCTTTGCGGGCGAGATGA	22	100			4		4	10	10	2	39	31
181	[4] ssc-miR-193b-3p	CGGGGTTTTGAGGGCGAGATGA	22	130	7	1	12	4	7	13	30	5	37	14
182	[4] ssc-miR-193b-5p	AACTGGCCCACAAAGTCCCGCTTT	24	24				2	2	6	6	1	7
183	[4] ssc-miR-195	TAGCAGCACAGAAATATTGGC	21	22			1	3	1	1	1		10	5
184	[4] ssc-miR-196a	TAGGTAGTTTCATGTTGTTGGG	22	128	7		21	4	21	22	17		26	10
185	[4] ssc-miR-196b	TAGGTAGTTTCCTGTTGTTGGG	22	144	3		14	4	12	23	22	3	53	10
186	[4] ssc-mir-199a-3p	ACAGTAGTCTGCACATTGGTTA	22	189914	28408	1928	43295	4073	37997	25619	21794	8781	17939	80
187	[4] ssc-mir-199a-5p, [5] ssc-miR-199a-5p	CCCAGTGTTCAGACTACCTGTTC	23	163	12	3	20	10	30	21	21	14	25	7
188	[4] ssc-mir-199b-5p	CCCAGTGTTTAGACTATCTGTTC	23	225	7	4	43	12	35	33	25	16	40	10
189	[4] ssc-miR-202	TTCCTATGCATATACTTCTTT	21	4289			2	1	8	22	68	6	3849	333
190	[4] ssc-miR-203	GTGAAATGTTTAGGACCACTAG	22	644	9	4	57	21	106	115	192	40	100
191	[4] ssc-miR-206	TGGAATGTAAGGAAGTGTGTGATCG	25	45				43			2
192	[4] ssc-miR-208b	ATAAGACGAACAAAAGGTTTGT	22	60	2	1	4	3	14	6	15	8	7
193	[4] ssc-miR-222	AGCTACATCTGGCTACTGGGTCTC	24	1189	75	8	403	76	186	166	95	28	152
194	[4] ssc-miR-256	TGGAATGTACAGAAGACTGTAT	22	7						1	2	1		3
195	[4] ssc-miR-296	AGGGTTGGGCGGAGGCTTTCCT	22	336	29	1	87	12	45	50	45	14	53
196	[4] ssc-miR-299	TATGTGGGACGGTAAACCGCTT	22	143			12	7	23	17	16		50	18
197	[4] ssc-miR-322	CAGCAGCAATTCATGTTTTG	20	317	3	1	21	18	20	12	30	132	53	27
198	[4] ssc-miR-324, [5] ssc-miR-324-5p	CGCATCCCCTAGGGCATTGGTGT	23	55	2		4	4	2	8	10	11	13	1
199	[4] ssc-miR-328	CTGGCCCTCTCTGCCCTTCCGT	22	23	1		2		1	3	3		9	4
200	[4] ssc-miR-330	GCAAAGCACACGGCCTGCAGAGAGT	25	18	2		5	2	1		5	2	1
201	[4] ssc-miR-331-5p	TCTAGGTATGGTCCCAGGGAT	21	5			2		1	1				1
202	[4] ssc-miR-335	TCAAGAGCAATAACGAAAAATG	22	68	4		6	2	14	5	5	3	19	10
203	[4] ssc-miR-339, [5] ssc-miR-339-5p	TCCCTGTCCTCCAGGAGCTCAC	22	52	2		2	2	4	7	4	2	17	12
204	[4] ssc-miR-340	TTATAAAGCAATGAGACTGATT	22	844	30	1	180	19	123	87	58	44	242	60
205	[4] ssc-miR-342	TCTCACACAGAAATCGCACCCGTCA	25	19			4	2	3	2	2		3	3
206	[4] ssc-miR-345-3p, [5] ssc-miR-345-3p	CCCTGAACTAGGGGTCTGGAGT	22	218	18	1	41	11	32	30	33	9	29	14
207	[4] ssc-miR-345-5p	GCTGACTCCTAGTCCAGTGCT	21	43	1	2	3	3	1	11	7	6	9
208	[4] ssc-miR-352	AGAGTAGTAGGTTGCATAGTTA	22	4					1		2	1
209	[4] ssc-miR-361-3p	CCCCCAGGTGTGATTCTGATTTGC	24	4	1				2				1
210	[4] ssc-miR-361-5p	TTATCAGAATCTCCAGGGGTAC	22	57	1		6	3	6	6	6		19	10
211	[4] ssc-miR-363	AATTGCACGGTATCCATCTGTAA	23	327	63	3	65	5	54	36	32	32	37
212	[4] ssc-miR-374a	TTATAATACAACCTGATAAGTG	22	142	4	1	11	6	28	17	21	7	36	11
213	[4] ssc-miR-374a*	CTTATCAGGTTGTATTGTAATT	22	85	10	1	19	2	7	7	11	7	15	6
214	[4] ssc-miR-374b	ATATAATACAACCTGCTAAGTG	22	243	13	1	36	8	26	14	20	52	73
215	[4] ssc-miR-376c	AACATAGAGGAAATTCCACGT	21	200	12	3	43	7	35	14	33	38	15
216	[4] ssc-miR-379	TGGTAGACTGTGGAACGTAGG	21	260			10	152	19	10	17	5	29	18
217	[4] ssc-miR-380, [5] ssc-miR-380	TATGTAATATGGTCCACGTCT	21	460	7		98	25	102	48	65	8	78	29
218	[4] ssc-miR-381, [5] ssc-miR-381	TATACAAGGACAAGCTCTCTGT	22	113		1	17	2	27	4	18	9	26	9
219	[4] ssc-miR-382	GAAGTTGTTCGTGGTGGATTCG	22	879	44	6	244	56	162	94	138	42	93
220	[4] ssc-miR-382*	AATCATTCACGGACAACACTTT	22	203	14	9	58	9	32	21	30	18	12
221	[4] ssc-miR-409	AGGTTACCCGAGCAACTTTGCAT	23	205	3	3	51	3	37	30	39	16	23
222	[4] ssc-miR-411	ATAGTAGACCGTATAGCGTACG	22	341	12		81	11	78	27	64	30	38
223	[4] ssc-miR-423-3p	AGCTCGGTCTGAGGCCCCTCAGT	23	359	14		65	24	54	58	50	24	70
224	[4] ssc-miR-423-5p	TGAGGGGCAGAGAGCGAGACTTT	23	2026	23	4	157	69	87	279	116	20	832	439
225	[4] ssc-miR-424	CAGCAGCAATTCATGTTTTGAA	22	495	8	2	61	105	49	33	39	121	56	21
226	[4] ssc-miR-424*	CAAAACGTGAGGCGCTGCTAT	21	197	5		44	14	20	25	38	17	31	3
227	[4] ssc-miR-425-3p	ATCGGGAATGTCGTGTCCGCCC	22	11			4	1	1	1	1	2	1
228	[4] ssc-miR-425-5p	AATGACACGATCACTCCCGTTGA	23	70			8	3	6	10	6	16	21
229	[4] ssc-miR-432	TCTTGGAGTAGGTCATTGGGT	21	581	5	1	104	102	86	92	79	1	83	28
230	[4] ssc-miR-450b	TTTTGCAATATGTTCCTGAATA	22	44	1		11	3	9	6	3	3	8
231	[4] ssc-miR-484	TCAGGCTCAGTCCCCTCCCGAT	22	27			2	2	2	3			12	6
232	[4] ssc-miR-485-3p	GTCATACACGGCTCTCCTCTCT	22	281	20	7	144	19	28	16	20	7	20
233	[4] ssc-miR-485-5p, [5] ssc-miR-485	AGAGGCTGGCCGTGATGAATTC	22	140	6		40	13	20	14	16	7	24
234	[4] ssc-miR-486	TCCTGTACTGAGCTGCCCCGAG	22	377	2		10	16	5	18	28	5	191	102
235	[4] ssc-miR-494, [5] ssc-miR-494	TGAAACATACACGGGAAACCTCT	23	64	5		15	5	9	10	9	1	8	2
236	[4] ssc-miR-495, [5] ssc-miR-495	AAACAAACATGGTGCACTTCTT	22	552	45	20	175	35	74	31	53	81	38
237	[4] ssc-miR-499	TTAAGACTTGCAGTGATGTTT	21	2753	17	11	400	132	303	276	222	53	1112	227
238	[4] ssc-miR-500	ATGCACCTGGGCAAGGATTCT	21	66	2	3	13	3	11	11	3	5	15
239	[4] ssc-miR-504	AGACCCTGGTCTGCACTCTATCT	23	18	1	1	2	2	4	2	3	1	2
240	[4] ssc-miR-505	TCAACACTTGCTGGTTTCCTCT	22	1									1
241	[4] ssc-miR-532-3p, [5] ssc-miR-532	CCTCCCACACCCAAGGCTTGCA	22	41	1		4		6	5	6	3	9	7
242	[4] ssc-miR-532-5p	CATGCCTTGAGTGTAGGACCGT	22	1336	32	3	194	142	203	183	214	88	190	87
243	[4] ssc-miR-542-3p	TGTGACAGATTGATAACTGAAA	22	394	6	2	56	17	91	41	53	13	81	34
244	[4] ssc-miR-542-5p	TCGGGGATCATCATGTCACGA	21	16			2			3	1	1	8	1
245	[4] ssc-miR-574	CACGCTCATGCACACACCCACA	22	320	7	1	26	11	20	26	55	31	103	40
246	[4] ssc-miR-628	ATGCTGACATATTTACTAGAGG	22	17	3	1	4	2	2	1	2	1	1
247	[4] ssc-miR-652	AATGGCGCCACTAGGGTTGTGT	22	86	4		18	4	8	9	21	11	11
248	[4] ssc-miR-655	ATAATACATGGTTAACCTCTTT	22	109	5	6	23	3	17	8	11	28	8
249	[4] ssc-miR-660	TACCCATTGCATATCGGAGTTG	22	245	1		32	9	27	41	28	5	71	31
250	[4] ssc-miR-664-3p	TATTCATTTATCTCCCAGCCTACA	24	9						1		1	5	2
251	[4] ssc-miR-664-5p	CAGGCTAGGAGAAGTGATTGGAT	23	85	2		12	3	10	14	14	3	20	7
252	[4] ssc-miR-676	CCGTCCTAAGGTTGTTGAGTTT	22	54			7		7	13	5	2	19	1
253	[4] ssc-miR-708	AAGGAGCTTACAATCTAGCTGGG	23	507	120	7	95	21	46	57	77	27	57
254	[4] ssc-miR-720	ATCTCGCTGGGGCCTCCA	18	21	1	1	3	2	2	4	3	1	4
255	[4] ssc-miR-735	CCCCCCACTGCTAAATTTGACTGGCT	26	223	1		3	45	8	13	19	23	79	32
256	[4] ssc-miR-739	AAGGCCGAAGTGGAGAAGGGTT	22	1				1
257	[4] ssc-miR-744	TGCGGGGCTAGGGCTAACAGCA	22	291	11		26	26	29	48	28	2	51	70
258	[4] ssc-miR-768	TCACAATGCTGAAACTCACCTTGCTGACAT	30	Not detected in our study.
259	[4] ssc-miR-769	CTGGGATCTCTGGGGTCTTGGTT	23	44	2		9		1	7	1	5	9	10
260	[4] ssc-miR-885-3p	TCCATTACACTACCCTGCCTCT	22	3						2			1
261	[4] ssc-miR-885-5p	AGGCAGCGGGGTGTAGTGGAT	21	100	4	1	6	4	5	13	9	7	51
262	[4] ssc-miR-923	AGCGGAGGAAAAGAAACTAA	20	Not detected in our study.
263	[4] ssc-miR-935	CCAGTTACCGCTTCCGCTACCGC	23	Not detected in our study.
264	[4] ssc-miR-1222	GCGGAAGTAGTTCAGTGGTAGAACATC	27	1								1
265	[4] ssc-miR-1261	ATGGATAAGGCATTGGCTTC	20	5	1		1		1				2
266	[4] ssc-miR-1271	CTTGGCACCTAGTAAGCACT	20	44	4		2	6	6	12	3	2	5	4
267	[4] ssc-miR-1274	TCCCTGTTCGGGCGCCA	17	25			1	1	1	2	6		7	7
268	[4] ssc-miR-1277	TACGTAGATATATATGTATTTT	22	28			3	1	1	4	1		13	5
269	[4] ssc-miR-1285	CTGGGCAACATAGCGAGACCCCGT	24	2								1	1
270	[4] ssc-miR-1306-3p	ACGTTGGCTCTGGTGGTGATG	21	20	2		5	1	3	3	2	1	3
271	[4] ssc-miR-1306-5p	CCACCTCCCCTGCAAACGTCCA	22	15			1		2	5	3		3	1
272	[4] ssc-miR-1307	ACTCGGCGTGGCGTCGGTCGTG	22	61			14	1	9	15	11		11
273	[4] ssc-miR-1308	GCATTGGTGGTTCAGTGGTAGAATTC	26	2052	9		49	58	73	28	42	1477	312	4
274	[4] ssc-miR-1473	CAAGCTCGCTTCTATGGGTCTGA	23	20			5		1		5	4	4	1
275	[4] ssc-miR-1839	AAGGTAGATAGAACAGGTCTTG	22	88	1		9	5	8	11	10	15	29
276	[4] ssc-miR-1842	TTGGCTCTGCGAGGTCGGCTCA	22	9							3		3	3
277	[5] ssc-miR-106b*	CCGCACTGTGGGTACTTGCTG	21	111	3		4	64	3	3	2	5	18	9
278	[5] ssc-miR-125a	TCCCTGAGACCCTTTAACCTG	21	166				153		3	2		7	1
279	[5] ssc-miR-127	TCGGATCCGTCTGAGCTTGGC	21	154			7	34	17	12	16	3	45	20
280	[5] ssc-miR-133a*	AGCTGGTAAAATGGAACCAAAT	22	185	2		8	1	20	9	45	62	38
281	[5] ssc-miR-140*	ACCACAGGGTAGAACCACGGAC	22	33021	8889	1627	1925	5251	2754	2414	4355	1194	4604	8
282	[5] ssc-miR-151*	TCGAGGAGCTCACAGTCTAG	20	17			1	4	4		1		3	4
283	[5] ssc-miR-188	CATCCCTTGCATGGTGGAGGGT	22	16		1	5	1		3	1	1	2	2
284	[5] ssc-miR-206	TGGAATGTAAGGAAGTGTGTGA	22	979574	2326	2170	52542	16465	177435	126675	315967	61033	131778	93183
285	[5] ssc-miR-324-3p	CCACTGCCCCAGGTGCTGCTG	21	Not detected in our study.
286	[5] ssc-miR-331-3p	GCCCCTGGGCCTATCCTAGA	20	71	1		6	1	1	2	8	34	18
287	[5] ssc-miR-370	GCCTGCTGGGGTGGAACCTGGT	22	11	1		2		3	2		1	2
288	[5] ssc-miR-376b	ATCATAGAGGAAAATCCATG	20	Not detected in our study.
289	[5] ssc-miR-382	GAAGTTGTTCGTGGTGGATTT	21	12			3		2	1	4		2
290	[5] ssc-miR-411	TAGTAGACCGTATAGCGTAC	20	141	2		12	5	21	26	35	4	33	3
291	[5] ssc-miR-411*	TATGTAACACGGTCCACTAAC	21	46			15	2	12	6	8		1	2
292	[5] ssc-miR-424	CAGCAGCAATTCATGTTTTGA	21	1555	10	4	122	173	105	109	125	603	232	72
293	[5] ssc-miR-431*	CAGGTCGTCTTGCAGGGCTTC	21	1			1
294	[5] ssc-miR-487b	TCGTACAGGGTCATCCACTTTT	22	3					1		2
295	[5] ssc-miR-541	TGGTGGGCACAGAATCCGGCCT	22	Not detected in our study.
296	[5] ssc-miR-574	CACGCTCATGCACACACCCA	20	37			3	3		5	5	4	13	4
297	[5] ssc-miR-new1	GGGGCCTTCCTGGTGCTTGCGT	22	63	3	2	17	4	5	6	15	5	6
298	[5] ssc-miR-new2	GGGGCCCTCCTGGTGCTTGCGT	22	1							1
