# Supplementary material for: MicroRNAome of Porcine Pre- and Postnatal Development
Source: PLoS One. 2010 Jul 12;5(7):e11541. doi: 10.1371/journal.pone.0011541 (PMC2902522; doi:10.1371/journal.pone.0011541)
Supplement: Table S19 — Primer sequences of the q-PCR experiments. (0.02 MB XLS) [file pone.0011541.s026.xls]

## Sheet: Sheet1
Supplementary Table S19. Primer sequences of the q-PCR experiments
Type	New Name	Primer	Primer sequence (5' - 3')
Known miRNAs/miRNA*s	let-7c-5p	FW Primer	TGAGGTAGTAGGTTGTATGGTT
	let-7f -5p	FW Primer	TGAGGTAGTAGATTGTATAGTT
	miR-16-1-5p , miR-16-2-5p	FW Primer	TAGCAGCACGTAAATATTGGCG
	miR-16-2-3p	FW Primer	ACCAATATTATTGTGCTGCTTT
	miR-23a-5p	FW Primer	GGGGTTCCTGGGGATGGGATT
	miR-23a-3p	FW Primer	ATCACATTGCCAGGGATTTCCA
	miR-27a-5p	FW Primer	AGGGCTTAGCTGCTTGTGAGCA
	miR-27a-3p	FW Primer	TTCACAGTGGCTAAGTTCCG
	miR-103-3p , miR-107-3p	FW Primer	AGCAGCATTGTACAGGGCTAT
Novel miRNAs	PN(a)4-5p	FW Primer	TGAGGTAGGAGGTTGTATAGTT
	PN(a)23-5p	FW Primer	GGTGCAGTGCTGCATCTCTGG
	PN(a)23-3p	FW Primer	TGAGATGAAGCACTGTAGCTC
	PN(a)39-5p	FW Primer	CTGACCTATGAATTGACAGCC
	PN(a)48-3p	FW Primer	TGGAATGTAAGGAAGTGTGTGA
	PN(a)61-3p	FW Primer	TAGCACCATCTGAAATCGGTTA
	PN(a)67-3p , PN(b)66-3p	FW Primer	AAAAGCTGGGTTGAGAGGGCGA
	PN(a)119-1-3p , PN(a)119-2-3p	FW Primer	TATTGCACTTGTCCCGGCCTGT
	PN(a)119-1-5p	FW Primer	AGGTTGGGATCGGTTGCAATGCT
	PN(b)40-1-3p , PN(b)40-2-3p	FW Primer	TAACACTGTCTGGTAACGATGTT
	PN(b)42-3p	FW Primer	TAATACTGCCGGGTAATGATGGA
	PN(b)56-1-3p	FW Primer	CATTGCACTTGTCTCGGTCTGA
	PN(b)56-1-5p , PN(b)56-2-5p	FW Primer	AGGCGGAGACTTGGGCAATTGCT
	PN(b)57-5p	FW Primer	TTCAAGTAATTCAGGATAGGTT
	PN(b)83-3p	FW Primer	TTTGTTCGTTCGGCTCGCGTGA
Candidate miRNAs	PC44-5p	FW Primer	TGAGGTAGTTTGTACAGTT
	PC133-3p	FW Primer	TGGAATGGAAGGAAGTGTGTGA
	PC189-3p	FW Primer	TGGAGTGTGACAATGGTGCTG
	PC203-3p	FW Primer	TACGCCTGTCTGAGCGTCGCT
	PC233-3p	FW Primer	CCAGTAGTCTGCACATTGGTTAA
	PC338-3p	FW Primer	CGCAGCATTGTACAGGGCTATGT
Internal control genes	U6 snRNA	FW Primer	TTATGGGTCCTAGCCTGAC
		RW Primer	CACTATTGCGGGTCTGC
	18S rRNA	FW Primer	ACGGACAGGATTGACAGATT
		RW Primer	TCGCTCCACCAACTAAGAA
	Met-tRNA	FW Primer	CAGAGTGGCGCAGCGGAAGC
		RW Primer	CGATCCATCGACCTCTGGGTTATG
